# Supplementary material for: Rigorous and thorough bioinformatic analyses of olfactory receptor promoters confirm enrichment of O/E and homeodomain binding sites but reveal no new common motifs
Source: BMC Genomics. 2011 Nov 15;12:561. doi: 10.1186/1471-2164-12-561 (PMC3247239; doi:10.1186/1471-2164-12-561)
Supplement: Additional file 1 — Table listing olfactory receptor genes and pseudogenes in the July 2007 mouse genome assembly. See Methods for details of how gene names were determined. [file 1471-2164-12-561-S1.XLSX]

## Sheet: Sheet1
Additional Data File 1. Olfactory receptor genes and pseudogenes in the July 2007 mouse genome assembly
Chromosome	ORF start	ORF end	Strand	Status	TSS	Matching OR(s) with approved nomenclature. Note: as of Nov 15, 2011, gene symbols are under review by the mouse gene nomenclature committee, and may be subject to change. Genomic coordinates (columns A-D) are the most reliable way to identify these ORs.	Gene name (MOR)	Other gene names
chr1	94377196	94376258	-	Intact	94381690	Olfr1416	MOR103-3
chr1	94388330	94387395	-	Intact	94392684	Olfr1415	MOR103-12_p
chr1	94408603	94407665	-	Intact	94415092	Olfr1414	MOR103-2
chr1	94469750	94470721	+	Intact	NA	Olfr1413	MOR208-1
chr1	94484909	94485874	+	Intact	94482447	Olfr1412	MOR208-4_p
chr1	94493098	94494069	+	Intact	NA	Olfr1411	MOR208-3
chr1	94504416	94505384	+	Intact	NA	Olfr1410	MOR208-2
chr1	94516485	94517486	+	Intact	NA	Olfr12	MOR208-5	M76
chr1	174886928	174887857	+	Intact	174880494	Olfr16	MOR267-13	MOR23
chr1	175007068	175007421	+	Pseudogene	NA
chr1	175028376	175028143	-	Pseudogene	NA
chr1	175061346	175060414	-	Intact	175067465	Olfr1408	MOR267-4
chr1	175079945	175080509	+	Pseudogene	NA		MOR267-21_p
chr1	175114563	175113631	-	Intact	175120766	Olfr1406	MOR267-5
chr1	175133489	175134430	+	Intact	NA	Olfr218	MOR267-3
chr1	175145784	175146725	+	Intact	NA	Olfr1404	MOR267-2
chr1	175200308	175201240	+	Intact	NA	Olfr1403	MOR267-8
chr1	175972083	175973027	+	Intact	NA	Olfr433	MOR123-1
chr1	175980506	175981444	+	Intact	NA	Olfr432	MOR123-2
chr1	175982147	175982671	+	Pseudogene	NA
chr1	175999431	176000384	+	Intact	NA	Olfr430	MOR105-5
chr1	176019173	176020111	+	Intact	176014462	Olfr429	MOR105-1
chr1	176025101	176025490	+	Pseudogene	NA
chr1	176029591	176030538	+	Intact	NA	Olfr427	MOR105-7
chr1	176041111	176041472	+	Pseudogene	NA		MOR105-13_p
chr1	176048145	176047222	-	Intact	NA	Olfr230-ps1,Olfr244	MOR105-4
chr1	176066877	176067824	+	Intact	NA	Olfr424	MOR105-2
chr1	176072364	176073281	+	Intact	NA		MOR105-11
chr1	176081649	176082596	+	Pseudogene	NA	Olfr421	MOR105-3
chr1	176088906	176089871	+	Intact	NA	Olfr420	MOR105-10
chr1	176181056	176180115	-	Intact	NA	Olfr419	MOR267-6
chr1	176299050	176299979	+	Intact	NA	Olfr417
chr1	176304657	176305175	+	Pseudogene	NA		MOR267-22_p
chr1	176321202	176322131	+	Intact	NA	Olfr415	MOR267-7
chr1	176360561	176361514	+	Intact	176354257	Olfr414	MOR103-10
chr1	176378756	176379733	+	Intact	176372290		MOR103-17
chr2	36140583	36141408	+	Pseudogene	NA
chr2	36157061	36157999	+	Intact	NA	Olfr335	MOR137-2_p
chr2	36178844	36179788	+	Pseudogene	NA		MOR136-15_p
chr2	36192148	36192600	+	Pseudogene	NA		MOR136-16_p
chr2	36232298	36233218	+	Intact	36229039	Olfr338	MOR136-5
chr2	36276920	36277849	+	Intact	36274477	Olfr339	MOR136-3
chr2	36308107	36309045	+	Intact	NA	Olfr340	MOR136-1
chr2	36335648	36334707	-	Intact	NA	Olfr341	MOR136-2
chr2	36382934	36383872	+	Intact	NA	Olfr342	MOR136-4
chr2	36394717	36395468	+	Pseudogene	NA		MOR136-19_p
chr2	36424120	36425049	+	Intact	NA	Olfr344	MOR136-12
chr2	36495561	36496496	+	Intact	NA	Olfr345	MOR136-7
chr2	36543524	36544453	+	Intact	NA	Olfr346	MOR136-11
chr2	36589843	36590781	+	Intact	NA	Olfr347	MOR136-9
chr2	36642047	36642988	+	Intact	36639796	Olfr348	MOR136-8
chr2	36648758	36649696	+	Intact	NA	Olfr50	MOR136-6
chr2	36668610	36667669	-	Intact	NA	Olfr3	MOR136-14	K10
chr2	36700043	36700646	+	Pseudogene	NA
chr2	36705568	36706506	+	Intact	NA	Olfr350	MOR136-13
chr2	36715866	36714934	-	Intact	NA	Olfr351	MOR127-2
chr2	36725088	36726035	+	Intact	NA	Olfr352	MOR136-10
chr2	36746366	36745431	-	Intact	NA	Olfr353	MOR127-3
chr2	36762468	36763421	+	Intact	NA	Olfr354	MOR127-4
chr2	36783632	36782700	-	Intact	NA	Olfr355	MOR138-2
chr2	36792641	36793588	+	Intact	NA	Olfr356	MOR134-1
chr2	36852332	36853258	+	Intact	NA	Olfr357	MOR138-3
chr2	36861132	36860140	-	Intact	36864509	Olfr358	MOR159-4
chr2	36875725	36874792	-	Pseudogene	NA		MOR159-2_p
chr2	36923827	36924780	+	Intact	36921266	Olfr360	MOR159-1
chr2	36941266	36940298	-	Intact	36944684	Olfr361	MOR159-3
chr2	36961168	36960215	-	Intact	NA	Olfr362	MOR158-1
chr2	36962039	36961827	-	Pseudogene	36973430
chr2	37001734	37002657	+	Intact	NA		MOR138-7
chr2	37056763	37057701	+	Intact	37056212	Olfr365	MOR138-1
chr2	37075011	37075940	+	Intact	37059324	Olfr366	MOR138-6
chr2	37125966	37126907	+	Intact	37122471	Olfr367	MOR128-1_p
chr2	37187269	37188252	+	Intact	NA	Olfr368	MOR178-1
chr2	85172053	85171124	-	Intact	85179452	Olfr987	MOR203-7
chr2	85194081	85193152	-	Intact	85203215	Olfr988	MOR203-5_p
chr2	85219597	85219016	-	Pseudogene	NA
chr2	85229190	85228286	-	Pseudogene	NA		MOR203-6_p
chr2	85238773	85237864	-	Pseudogene	NA
chr2	85240688	85239759	-	Intact	85249598	Olfr992	MOR203-1
chr2	85255034	85254090	-	Intact	NA	Olfr993	MOR203-2
chr2	85270984	85270040	-	Intact	85276489	Olfr994	MOR203-4
chr2	85279313	85278366	-	Intact	NA	Olfr995	MOR203-3_p
chr2	85419398	85420342	+	Intact	NA	Olfr996	MOR175-4
chr2	85425261	85426199	+	Pseudogene	NA		MOR175-8_p
chr2	85430699	85431643	+	Intact	NA	Olfr998	MOR175-5
chr2	85442874	85441926	-	Pseudogene	NA		MOR175-7_p
chr2	85449065	85448121	-	Intact	85452056	Olfr1000	MOR175-9
chr2	85473588	85474532	+	Pseudogene	NA		MOR175-6
chr2	85488476	85487520	-	Intact	NA	Olfr1002	MOR175-2
chr2	85493456	85494169	+	Pseudogene	NA
chr2	85496995	85496393	-	Pseudogene	NA		MOR213-8_p
chr2	85504589	85503633	-	Intact	NA	Olfr154,Olfr4-3	MOR175-1
chr2	85512087	85512352	+	Pseudogene	NA		MOR213-10_p
chr2	85515306	85514368	-	Intact	85518925	Olfr1006	MOR213-4
chr2	85523419	85523541	+	Pseudogene	NA
chr2	85529588	85530529	+	Intact	NA	Olfr1008	MOR187-3_i
chr2	85561564	85562508	+	Intact	NA	Olfr1009	MOR175-3
chr2	85593520	85594463	+	Pseudogene	NA	Olfr1010	MOR213-1_p
chr2	85600531	85599596	-	Intact	85602912	Olfr1012	MOR213-6
chr2	85609960	85610877	+	Intact	85607255	Olfr1013	MOR213-2
chr2	85616743	85617660	+	Intact	85612870	Olfr1014	MOR213-5
chr2	85625670	85626608	+	Intact	85622226	Olfr1015	MOR213-3
chr2	85640425	85639496	-	Intact	85642701	Olfr1016	MOR213-9
chr2	85648980	85648360	-	Pseudogene	NA
chr2	85663130	85664065	+	Intact	NA	Olfr1018	MOR260-5
chr2	85681946	85681014	-	Intact	NA	Olfr1019	MOR180-1_p
chr2	85689611	85690564	+	Intact	85687216	Olfr1020	MOR201-2
chr2	85703582	85704521	+	Pseudogene	85699085		MOR201-1
chr2	85708751	85709698	+	Intact	NA	Olfr1022	MOR196-1
chr2	85726959	85727894	+	Intact	NA	Olfr1023	MOR196-3
chr2	85745209	85744226	-	Intact	NA	Olfr1024	MOR197-1
chr2	85758084	85759022	+	Intact	85755350		MOR196-6_p
chr2	85763427	85764350	+	Intact	85761778	Olfr1026	MOR196-4
chr2	85772302	85773048	+	Pseudogene	NA		MOR198-5_p
chr2	85791222	85792196	+	Intact	NA	Olfr1028	MOR198-6_p
chr2	85815402	85816376	+	Intact	NA	Olfr1029	MOR198-7_p
chr2	85824017	85824955	+	Intact	NA	Olfr1030	MOR196-2
chr2	85831976	85832986	+	Intact	NA	Olfr1031	MOR200-1
chr2	85847935	85848867	+	Intact	NA	Olfr1032	MOR199-1
chr2	85881474	85882406	+	Intact	NA	Olfr1033	MOR199-2
chr2	85886641	85887573	+	Intact	85884416	Olfr1034	MOR245-14
chr2	85897121	85896156	-	Pseudogene	NA		MOR171-31_p
chr2	85914899	85915831	+	Intact	NA	Olfr1036	MOR245-25
chr2	85925932	85924967	-	Intact	85927521	Olfr1037	MOR171-52
chr2	85962082	85963039	+	Pseudogene	NA	Olfr1038	MOR185-3
chr2	85971818	85970859	-	Intact	NA	Olfr1039	MOR185-5
chr2	85986889	85985948	-	Intact	NA	Olfr1040	MOR185-12
chr2	85989744	85989517	-	Pseudogene	NA
chr2	86000525	85999584	-	Intact	NA	Olfr1042
chr2	86003104	86002160	-	Intact	NA	Olfr1043	MOR185-7
chr2	86011972	86011028	-	Intact	NA	Olfr1044	MOR185-4
chr2	86022266	86021307	-	Intact	NA	Olfr52	MOR185-6
chr2	86038907	86037960	-	Intact	86043084	Olfr1045	MOR185-2
chr2	86057865	86056915	-	Intact	NA	Olfr1046	MOR194-1
chr2	86069126	86068167	-	Intact	NA	Olfr1047	MOR188-3
chr2	86076969	86076028	-	Intact	86080446	Olfr1048	MOR187-2
chr2	86095848	86094922	-	Intact	NA	Olfr1049	MOR187-1
chr2	86108982	86108036	-	Pseudogene	NA		MOR194-2_p
chr2	86116642	86115716	-	Intact	NA	Olfr1051	MOR187-5
chr2	86137975	86138913	+	Intact	NA	Olfr1052	MOR172-1
chr2	86155441	86154500	-	Intact	NA		MOR187-4
chr2	86173511	86172573	-	Intact	86174805	Olfr1054	MOR188-2
chr2	86187921	86186965	-	Pseudogene	NA	Olfr1055	MOR186-1
chr2	86196537	86195596	-	Intact	86202595	Olfr1056	MOR186-2
chr2	86215567	86214620	-	Intact	NA	Olfr1057	MOR185-11
chr2	86226573	86225623	-	Intact	NA	Olfr1058	MOR190-2
chr2	86234110	86233901	-	Pseudogene	NA
chr2	86238132	86237233	-	Intact	NA		MOR190-5_p
chr2	86254207	86253266	-	Intact	NA	Olfr1061	MOR188-9
chr2	86263831	86262884	-	Intact	86266838	Olfr1062	MOR185-1
chr2	86275388	86274468	-	Pseudogene	NA		MOR190-3_p
chr2	86278643	86277924	-	Pseudogene	NA
chr2	86286137	86285196	-	Intact	86290748	Olfr1065	MOR190-1
chr2	86296426	86295485	-	Intact	NA	Olfr1066	MOR188-8
chr2	86304768	86303948	-	Pseudogene	NA		MOR189-8_p
chr2	86311599	86311414	-	Pseudogene	NA
chr2	86313847	86313382	-	Pseudogene	NA
chr2	86323897	86322956	-	Intact	NA	Olfr228	MOR189-3
chr2	86328944	86328568	-	Pseudogene	NA		MOR188-6_p
chr2	86337549	86338031	+	Pseudogene	NA
chr2	86343861	86344744	+	Pseudogene	NA
chr2	86348618	86349559	+	Intact	NA	Olfr1076	MOR189-2
chr2	86366332	86365391	-	Pseudogene	NA		MOR189-6
chr2	86369209	86368946	-	Pseudogene	86368584
chr2	86379064	86378123	-	Intact	86382637	Olfr1079	MOR189-1
chr2	86394279	86393338	-	Intact	86398331	Olfr1080	MOR192-1
chr2	86408221	86407277	-	Pseudogene	NA		MOR191-4_p
chr2	86434983	86434042	-	Intact	86438966	Olfr1082	MOR192-5_p
chr2	86447726	86446784	-	Pseudogene	NA	Olfr1083	MOR191-3
chr2	86479863	86478922	-	Intact	NA	Olfr1084	MOR192-3
chr2	86498613	86497672	-	Intact	NA	Olfr1085	MOR191-1
chr2	86517488	86516556	-	Intact	NA	Olfr1086	MOR179-2
chr2	86531130	86530189	-	Intact	86531617	Olfr1087	MOR188-5_p
chr2	86545911	86545071	-	Pseudogene	NA		MOR179-10_p
chr2	86573767	86572832	-	Intact	NA	Olfr1089	MOR193-1
chr2	86594893	86593952	-	Intact	86599150	Olfr1090	MOR188-4
chr2	86616066	86615470	-	Pseudogene	NA
chr2	86618640	86619020	+	Pseudogene	NA
chr2	86625940	86626857	+	Intact	86622707	Olfr1093	MOR179-6
chr2	86647154	86646207	-	Intact	NA	Olfr141	MOR179-5	K17
chr2	86668977	86669903	+	Intact	NA	Olfr1094	MOR179-7
chr2	86691853	86690927	-	Intact	NA	Olfr1095
chr2	86713878	86712931	-	Intact	86714959		MOR206-6
chr2	86731330	86730383	-	Intact	86732320	Olfr1097	MOR206-2
chr2	86763687	86762740	-	Intact	86764655	Olfr1098	MOR206-1
chr2	86799613	86798675	-	Intact	NA	Olfr1099	MOR206-3
chr2	86818951	86817986	-	Intact	NA	Olfr1100	MOR206-4
chr2	86829331	86828399	-	Intact	86831378	Olfr1101	MOR179-3
chr2	86842128	86843102	+	Intact	NA	Olfr1102	MOR179-4
chr2	86851031	86850095	-	Pseudogene	NA		MOR206-5_p
chr2	86862699	86861767	-	Intact	NA	Olfr1104	MOR207-1
chr2	86874376	86873438	-	Intact	86876688	Olfr1105	MOR172-7
chr2	86889391	86888453	-	Intact	NA	Olfr1106	MOR172-8_p
chr2	86912289	86911351	-	Intact	NA	Olfr1107	MOR172-2
chr2	86923542	86923319	-	Pseudogene	NA
chr2	86933552	86932614	-	Intact	NA	Olfr1109	MOR172-5
chr2	86948542	86947604	-	Intact	86954725	Olfr259	MOR172-3
chr2	86976476	86975538	-	Intact	86980390	Olfr1110	MOR172-4
chr2	86990816	86989878	-	Intact	NA	Olfr1111	MOR181-2
chr2	87031846	87032802	+	Intact	NA	Olfr1112	MOR264-6
chr2	87053051	87054031	+	Intact	NA	Olfr1113	MOR264-25
chr2	87066200	87066653	+	Pseudogene	NA
chr2	87092096	87093076	+	Intact	87088179	Olfr1115	MOR264-20
chr2	87109003	87109926	+	Intact	NA	Olfr1116	MOR264-21
chr2	87124509	87125432	+	Pseudogene	NA		MOR264-27_p
chr2	87148948	87149871	+	Intact	NA	Olfr1118	MOR264-22
chr2	87193045	87193576	+	Pseudogene	NA
chr2	87197627	87198547	+	Intact	87194976	Olfr1120	MOR264-2
chr2	87211691	87212635	+	Intact	NA	Olfr1121	MOR264-18
chr2	87227864	87228844	+	Intact	NA	Olfr1122	MOR264-1
chr2	87258207	87259178	+	Intact	87256792	Olfr1123	MOR264-17
chr2	87274646	87275602	+	Intact	NA	Olfr1125	MOR264-24
chr2	87297324	87298268	+	Intact	87294119	Olfr1126	MOR264-5
chr2	87364530	87363662	-	Pseudogene	NA		MOR211-5_p
chr2	87372192	87373115	+	Intact	NA	Olfr153	MOR177-5
chr2	87385699	87384764	-	Intact	NA	Olfr1128	MOR176-3
chr2	87415243	87416187	+	Intact	87414068	Olfr1129	MOR264-23
chr2	87447547	87448491	+	Intact	87446369	Olfr1130	MOR264-4
chr2	87468622	87469551	+	Intact	NA	Olfr1131	MOR177-4
chr2	87475902	87474976	-	Intact	NA	Olfr1132	MOR177-1
chr2	87486278	87485337	-	Intact	NA	Olfr1133	MOR176-2
chr2	87497076	87496138	-	Intact	87498614	Olfr1134	MOR176-1
chr2	87512522	87511590	-	Intact	87513495	Olfr1135	MOR177-2
chr2	87534037	87533105	-	Intact	NA	Olfr1136	MOR177-3
chr2	87552061	87551129	-	Intact	NA	Olfr1137	MOR177-20
chr2	87578479	87577544	-	Intact	NA	Olfr1138	MOR177-8
chr2	87585157	87585345	+	Pseudogene	NA
chr2	87586355	87587290	+	Intact	NA	Olfr1140	MOR177-6
chr2	87594148	87593213	-	Intact	NA	Olfr1141	MOR177-10
chr2	87622699	87623643	+	Intact	NA	Olfr152	MOR181-1
chr2	87626181	87626983	+	Pseudogene	NA		MOR177-13_p
chr2	87642560	87643492	+	Intact	NA	Olfr1143	MOR177-14
chr2	87648858	87648558	-	Pseudogene	NA
chr2	87650012	87650956	+	Intact	NA	Olfr1145	MOR264-19
chr2	87656690	87657615	+	Pseudogene	NA		MOR264-12_p
chr2	87662821	87663708	+	Pseudogene	NA		MOR264-13_p
chr2	87673198	87674142	+	Intact	NA	Olfr1148	MOR264-7
chr2	87680063	87680586	+	Pseudogene	NA		MOR264-14_p
chr2	87686430	87687380	+	Intact	NA		MOR264-11
chr2	87697334	87698260	+	Intact	NA	Olfr1151	MOR177-9
chr2	87708150	87709082	+	Intact	NA	Olfr1152	MOR177-12
chr2	87736358	87737290	+	Intact	NA	Olfr1153	MOR177-7
chr2	87743831	87742899	-	Intact	NA	Olfr1154	MOR173-2
chr2	87783783	87782839	-	Intact	NA	Olfr1155	MOR174-10
chr2	87790388	87789417	-	Intact	NA	Olfr1156	MOR174-3
chr2	87803047	87802109	-	Intact	87808414	Olfr1157	MOR174-1
chr2	87814820	87813864	-	Intact	NA	Olfr74	MOR174-4
chr2	87830270	87831211	+	Intact	NA	Olfr1158	MOR173-3
chr2	87839346	87838453	-	Pseudogene	NA		MOR135-23_p
chr2	87846906	87845974	-	Intact	NA	Olfr1160	MOR173-1
chr2	87864881	87865846	+	Intact	NA	Olfr1161	MOR174-2
chr2	87875294	87874353	-	Intact	87877843	Olfr73	MOR174-9
chr2	87890779	87889835	-	Intact	87891270	Olfr1162	MOR174-14
chr2	87911537	87910587	-	Intact	NA	Olfr1163	MOR174-8
chr2	87934034	87933111	-	Intact	NA	Olfr1164	MOR174-11
chr2	87942142	87941193	-	Pseudogene	NA	Olfr1165	MOR174-7
chr2	87965140	87964190	-	Intact	NA	Olfr1166	MOR174-6
chr2	87990174	87989224	-	Intact	NA	Olfr1167	MOR174-16
chr2	88025036	88025974	+	Intact	88022054	Olfr1168	MOR174-13
chr2	88037621	88037926	+	Pseudogene	NA		MOR177-17_p
chr2	88065187	88064237	-	Intact	NA	Olfr1170	MOR174-12
chr2	88093946	88093116	-	Intact	NA		MOR174-17_p
chr2	88104521	88103733	-	Pseudogene	NA
chr2	88115204	88114266	-	Intact	NA	Olfr1173	MOR174-20_p
chr2	88151927	88150989	-	Intact	NA		MOR174-18_p
chr2	88163836	88162898	-	Intact	NA		MOR174-15_p
chr2	88179724	88180671	+	Intact	NA	Olfr1176	MOR174-5
chr2	88184884	88183949	-	Intact	88186610		MOR174-19_p
chr2	88231406	88232377	+	Intact	NA	Olfr1178	MOR225-6
chr2	88243089	88242166	-	Intact	NA	Olfr1179	MOR225-2
chr2	88252813	88251884	-	Intact	88259308	Olfr1180	MOR225-1
chr2	88264180	88263245	-	Intact	88266180	Olfr1181	MOR225-7
chr2	88287093	88286176	-	Intact	88289278	Olfr1182	MOR225-16_p
chr2	88301499	88302410	+	Intact	NA	Olfr1183	MOR230-6
chr2	88326891	88327826	+	Intact	NA	Olfr1184	MOR225-3
chr2	88339244	88340155	+	Intact	NA		MOR230-11
chr2	88365742	88366653	+	Intact	NA	Olfr1186	MOR230-5
chr2	88380604	88380299	-	Pseudogene	NA
chr2	88399661	88400566	+	Intact	88397092	Olfr1188	MOR238-2
chr2	88431963	88432883	+	Intact	NA	Olfr1189	MOR237-2
chr2	88445596	88445165	-	Pseudogene	NA
chr2	88463462	88464393	+	Pseudogene	NA		MOR225-17_p
chr2	88482926	88483861	+	Intact	NA		MOR230-9
chr2	88492311	88493240	+	Intact	88488851		MOR225-11
chr2	88518035	88518970	+	Intact	NA	Olfr1193	MOR226-1
chr2	88523887	88522961	-	Intact	88528096	Olfr1195	MOR230-12_p
chr2	88541484	88540540	-	Intact	NA	Olfr1196	MOR225-5
chr2	88569754	88568810	-	Intact	NA	Olfr1197	MOR225-15
chr2	88587043	88586117	-	Intact	88591527	Olfr1198	MOR225-13
chr2	88596830	88595898	-	Intact	88600642	Olfr1199	MOR230-8
chr2	88608470	88607460	-	Intact	NA	Olfr1200	MOR225-12
chr2	88634541	88635464	+	Intact	NA	Olfr1201	MOR230-2
chr2	88657330	88658259	+	Intact	88654952	Olfr1202	MOR232-7
chr2	88671276	88672199	+	Intact	88669914	Olfr1203	MOR230-1
chr2	88692109	88693038	+	Intact	NA	Olfr1204	MOR232-6
chr2	88704764	88705687	+	Intact	NA	Olfr1206	MOR230-3
chr2	88737752	88736826	-	Intact	88742325	Olfr1208	MOR225-4
chr2	88750548	88749616	-	Intact	88755231	Olfr1209	MOR230-7
chr2	88770470	88769535	-	Intact	88778227	Olfr1211	MOR233-21
chr2	88798625	88799560	+	Intact	NA	Olfr1212	MOR233-20
chr2	88814046	88813111	-	Intact	88820414	Olfr1213	MOR233-7
chr2	88828357	88827422	-	Intact	NA	Olfr1214	MOR233-8
chr2	88842443	88841505	-	Intact	88847130	Olfr1215	MOR233-13
chr2	88854219	88853284	-	Intact	NA	Olfr1216	MOR233-9
chr2	88864158	88863244	-	Intact	88872222	Olfr1217	MOR233-4
chr2	88895581	88894646	-	Intact	NA	Olfr1218	MOR233-12
chr2	88915246	88914311	-	Intact	88916117	Olfr1219	MOR233-6_p
chr2	88938082	88937147	-	Intact	88946971	Olfr1220	MOR233-5
chr2	88952667	88951732	-	Intact	88957440	Olfr1221	MOR233-3
chr2	88965886	88964951	-	Intact	88967533	Olfr1222	MOR233-14
chr2	88985178	88984243	-	Intact	88991493	Olfr1223	MOR233-10
chr2	88997330	88996395	-	Intact	89004248		MOR233-15
chr2	89011367	89010432	-	Intact	NA	Olfr1225	MOR233-11
chr2	89034189	89033257	-	Intact	89040110	Olfr1226	MOR233-2
chr2	89051669	89050950	-	Pseudogene	NA
chr2	89059675	89058956	-	Pseudogene	NA
chr2	89067680	89066961	-	Pseudogene	NA
chr2	89075696	89074977	-	Pseudogene	NA
chr2	89083722	89083003	-	Pseudogene	NA
chr2	89089813	89088878	-	Intact	89093868	Olfr1228	MOR233-1
chr2	89123288	89122353	-	Intact	89128111	Olfr1229	MOR233-22
chr2	89137425	89136508	-	Intact	NA	Olfr1230	MOR237-1
chr2	89143747	89142806	-	Intact	89147205	Olfr1231	MOR235-2
chr2	89166335	89165400	-	Intact	89169731	Olfr1232	MOR233-18
chr2	89180457	89179540	-	Intact	89182548	Olfr1233	MOR238-1
chr2	89203584	89202640	-	Intact	89205022	Olfr1234	MOR231-2
chr2	89225145	89224999	-	Pseudogene	NA
chr2	89230387	89230178	-	Pseudogene	NA		MOR231-23_p
chr2	89240395	89240067	-	Pseudogene	NA
chr2	89247234	89246287	-	Intact	NA	Olfr1238	MOR231-11
chr2	89258568	89257651	-	Intact	NA	Olfr1239	MOR231-3
chr2	89280434	89279490	-	Intact	NA	Olfr1240	MOR231-8
chr2	89323290	89322346	-	Intact	NA	Olfr1241	MOR231-14
chr2	89334467	89333547	-	Intact	89338370	Olfr1242	MOR231-5
chr2	89368565	89367648	-	Intact	89371615	Olfr1243	MOR231-4
chr2	89378322	89377599	-	Pseudogene	NA
chr2	89415881	89414958	-	Intact	NA	Olfr1245	MOR231-12
chr2	89431270	89430326	-	Intact	NA	Olfr1246	MOR231-9
chr2	89450257	89449313	-	Intact	89454287	Olfr1247	MOR231-6
chr2	89458347	89457424	-	Intact	NA	Olfr1248	MOR231-10
chr2	89471053	89470097	-	Intact	NA	Olfr1249	MOR231-25_p
chr2	89497596	89496652	-	Intact	89501387	Olfr1250	MOR231-7_p
chr2	89508041	89507085	-	Intact	89508734	Olfr1251	MOR231-21_i
chr2	89562266	89561322	-	Intact	89565136	Olfr1252	MOR231-22_p
chr2	89592983	89592027	-	Intact	NA		MOR231-18
chr2	89629507	89628563	-	Intact	89633666	Olfr1254	MOR231-13
chr2	89656503	89657417	+	Intact	NA	Olfr1255	MOR232-4
chr2	89676100	89675180	-	Intact	89681291	Olfr1256	MOR231-1
chr2	89685128	89684223	-	Intact	89688232	Olfr48	MOR232-5
chr2	89720985	89721914	+	Intact	89718601	Olfr1257	MOR232-1
chr2	89769968	89770903	+	Intact	89767561	Olfr1258	MOR232-3
chr2	89784270	89783341	-	Intact	89788669	Olfr1259	MOR232-9
chr2	89817937	89818869	+	Intact	89814639	Olfr1260	MOR232-2
chr2	89833552	89834472	+	Intact	89831378	Olfr1261	MOR234-3
chr2	89842565	89843479	+	Intact	89840302	Olfr1262	MOR234-1
chr2	89855089	89856009	+	Intact	NA	Olfr1263	MOR234-2
chr2	89862221	89861295	-	Intact	89865613	Olfr1264	MOR236-1	MOR18
chr2	89877078	89878007	+	Intact	NA	Olfr1265	MOR228-2
chr2	89892479	89891571	-	Intact	89903754	Olfr140	MOR235-1	A16
chr2	89906160	89905996	-	Pseudogene	NA
chr2	89926616	89925687	-	Pseudogene	NA		MOR228-1
chr2	89951544	89950616	-	Pseudogene	NA		MOR229-1
chr2	89959753	89958824	-	Intact	NA	Olfr1269	MOR228-3
chr2	89979294	89978368	-	Intact	89982453	Olfr32	MOR227-9_p	AF271051
chr2	89990161	89989247	-	Intact	89993248	Olfr1270	MOR227-1
chr2	90062653	90061724	-	Intact	90064628		MOR228-4
chr2	90093143	90092226	-	Intact	90097713	Olfr142,Olfr4		K20
chr2	90106585	90105668	-	Intact	90110647	Olfr1271	MOR227-5
chr2	90122730	90121804	-	Intact	NA	Olfr1272	MOR227-3
chr2	90137016	90136120	-	Intact	90138871	Olfr1273	MOR227-4_p
chr2	90164354	90165283	+	Intact	90162357		MOR228-4
chr2	90240820	90241749	+	Intact	NA	Olfr1274	MOR228-5
chr2	111071948	111071010	-	Intact	NA	Olfr1275	MOR245-18
chr2	111097274	111098212	+	Intact	NA	Olfr1276	MOR245-27_p
chr2	111110522	111109611	-	Intact	NA	Olfr1277	MOR248-11
chr2	111132427	111133368	+	Intact	NA	Olfr1278	MOR245-11
chr2	111146364	111147299	+	Intact	NA	Olfr1279	MOR245-12
chr2	111155638	111156555	+	Intact	111154287	Olfr1280	MOR248-1
chr2	111168578	111169495	+	Intact	111166675	Olfr1281	MOR248-18
chr2	111176233	111175316	-	Intact	NA	Olfr1282	MOR248-2
chr2	111208791	111209708	+	Intact	NA	Olfr1283	MOR248-19
chr2	111219159	111220094	+	Intact	NA	Olfr1284	MOR245-13
chr2	111248574	111249455	+	Intact	NA		MOR248-25_p
chr2	111261106	111260189	-	Intact	111263271	Olfr1286	MOR248-21
chr2	111289299	111290216	+	Intact	NA	Olfr1287	MOR248-15
chr2	111318943	111319881	+	Intact	NA	Olfr1288	MOR245-9
chr2	111323589	111324485	+	Intact	NA	Olfr1289	MOR245-6
chr2	111330292	111329375	-	Intact	111333972	Olfr1290	MOR248-9
chr2	111339474	111340391	+	Intact	NA		MOR245-32_p
chr2	111349668	111348730	-	Pseudogene	NA		MOR248-26_p
chr2	111367482	111368399	+	Intact	NA		MOR245-24_p
chr2	111378444	111377506	-	Intact	111380327	Olfr1294	MOR248-7
chr2	111405599	111404661	-	Intact	111409754	Olfr1295	MOR248-10
chr2	111434168	111433230	-	Pseudogene	NA		MOR248-22
chr2	111462229	111461291	-	Intact	111466575	Olfr1297	MOR248-4
chr2	111486152	111485214	-	Intact	NA	Olfr1298	MOR248-6
chr2	111504385	111505323	+	Intact	111501610	Olfr1299	MOR248-8
chr2	111531698	111532613	+	Pseudogene	NA	Olfr1300-ps1	MOR248-12_p
chr2	111594408	111595346	+	Intact	111591267	Olfr1301	MOR248-5
chr2	111620479	111621417	+	Intact	NA	Olfr1302	MOR248-3
chr2	111654881	111653943	-	Intact	NA	Olfr1303	MOR245-7
chr2	111663549	111663394	-	Pseudogene	NA
chr2	111685105	111684419	-	Pseudogene	NA		MOR245-31_p
chr2	111691995	111691720	-	Pseudogene	NA		MOR245-7
chr2	111714010	111713072	-	Intact	NA	Olfr1305	MOR245-8
chr2	111753085	111752147	-	Intact	NA	Olfr1306	MOR245-15
chr2	111785611	111784673	-	Intact	NA	Olfr1307	MOR245-19_p
chr2	111801228	111800266	-	Intact	111804889	Olfr1308	MOR245-22
chr2	111824229	111823291	-	Intact	NA	Olfr1309	MOR245-5
chr2	111849341	111848403	-	Intact	NA	Olfr1310	MOR245-3
chr2	111862009	111861071	-	Intact	NA	Olfr1311	MOR245-21
chr2	111883187	111882234	-	Intact	NA	Olfr1312	MOR245-20
chr2	111912738	111911803	-	Intact	NA	Olfr1313
chr2	111932856	111931918	-	Intact	NA	Olfr1314	MOR245-2
chr2	111951407	111950469	-	Intact	NA		MOR245-1
chr2	111970966	111970028	-	Intact	NA	Olfr1316	MOR245-26
chr2	111982104	111983054	+	Intact	NA	Olfr1317	MOR245-4
chr2	111996110	111997072	+	Intact	NA	Olfr1318	MOR245-16_p
chr2	112007882	112008142	+	Pseudogene	NA		MOR245-29_p
chr3	6752072	6751479	-	Pseudogene	NA		MOR257-11_p
chr3	52041671	52040760	-	Pseudogene	NA
chr3	97215087	97214140	-	Intact	NA	Olfr1402	MOR217-1
chr3	106625475	106624525	-	Intact	NA	Olfr266	MOR122-2
chr3	131562292	131562044	-	Pseudogene	NA		MOR203-8_p
chr4	43710043	43709093	-	Intact	NA		MOR262-10	mOR6
chr4	43719438	43718500	-	Intact	43723103	Olfr71	MOR262-4	mOR17
chr4	43780709	43780297	-	Pseudogene	NA		MOR262-15_p
chr4	43783881	43782922	-	Intact	NA	Olfr159	MOR262-5	or37e,mOR37E
chr4	43795200	43794238	-	Pseudogene	NA		MOR262-11_p
chr4	43834231	43833275	-	Intact	43836778	Olfr156	MOR262-6	mOR37B
chr4	43849360	43848404	-	Intact	NA	Olfr157	MOR262-12	mOR37C
chr4	43867183	43868142	+	Intact	43864437	Olfr155	MOR262-14	mOR37A
chr4	52838271	52839230	+	Intact	52837522	Olfr275	MOR262-2
chr4	52855907	52855070	-	Pseudogene	NA
chr4	52869383	52868430	-	Intact	52872036	Olfr273	MOR262-8
chr4	52924664	52923705	-	Intact	52932044	Olfr272	MOR262-7	AY317365
chr4	52949253	52948302	-	Pseudogene	52953292		MOR262-3
chr4	52983495	52984439	+	Intact	52977371	Olfr270	MOR262-9
chr4	58798592	58797651	-	Intact	58800589	Olfr267	MOR262-1
chr4	118338124	118339071	+	Intact	NA	Olfr62	MOR258-5
chr4	118346127	118345183	-	Pseudogene	NA		MOR258-4
chr4	118363055	118362108	-	Intact	118365303	Olfr1342	MOR258-3
chr4	118382014	118382952	+	Intact	NA	Olfr1341	MOR258-1
chr4	118398854	118399801	+	Intact	118392780	Olfr1340	MOR258-6
chr4	118407136	118408083	+	Intact	118404780	Olfr1339	MOR258-2
chr4	118427147	118426200	-	Intact	NA	Olfr1338	MOR259-9
chr4	118455188	118454241	-	Intact	NA	Olfr1337	MOR259-10
chr4	118482419	118481460	-	Intact	NA	Olfr1335	MOR259-12
chr4	118503043	118502090	-	Intact	118508878	Olfr1333	MOR259-1_p
chr4	118526695	118527650	+	Pseudogene	NA		MOR259-15_p
chr4	118541388	118542341	+	Intact	NA	Olfr1331	MOR259-3
chr4	118565690	118566637	+	Intact	118561218	Olfr1330	MOR259-8_p
chr4	118590076	118589129	-	Intact	NA	Olfr1329	MOR259-2
chr4	118607451	118606504	-	Intact	NA	Olfr1328	MOR259-13
chr5	75537583	75537428	-	Pseudogene	NA
chr5	107335760	107335999	+	Pseudogene	NA		MOR182-15_p
chr5	143899879	143898911	-	Intact	NA		MOR0-10_p
chr6	40494976	40494035	-	Intact	40505168	Olfr461	MOR120-3_p
chr6	40521387	40522331	+	Intact	40519437	Olfr460	MOR120-2
chr6	41722293	41721352	-	Intact	41725176	Olfr459	MOR120-1	OR-Z6
chr6	42411016	42410075	-	Intact	42415273	Olfr458	MOR257-4
chr6	42422175	42421234	-	Intact	42426361	Olfr457	MOR257-1_p
chr6	42437190	42436252	-	Intact	NA	Olfr456	MOR257-9
chr6	42489019	42488066	-	Intact	NA	Olfr455-ps1	MOR0-17_p
chr6	42671968	42672235	+	Pseudogene	NA		MOR257-12_p
chr6	42694038	42694991	+	Intact	NA	Olfr453	MOR257-10
chr6	42712053	42713006	+	Intact	42708420	Olfr38	MOR257-2
chr6	42740040	42740993	+	Intact	42735235	Olfr452	MOR257-5
chr6	42750742	42751677	+	Pseudogene	NA		MOR257-6_p
chr6	42767472	42768404	+	Intact	42761941	Olfr450	MOR257-3
chr6	42787882	42788817	+	Intact	42784383	Olfr449	MOR103-1
chr6	42846452	42847384	+	Intact	42840447	Olfr448	MOR261-13
chr6	42861524	42862456	+	Intact	NA	Olfr447	MOR261-1
chr6	42877232	42878158	+	Intact	NA	Olfr446	MOR261-12
chr6	42884596	42884940	+	Pseudogene	NA		MOR261-14_p
chr6	42905499	42906431	+	Intact	NA	Olfr444	MOR261-2
chr6	43044434	43045348	+	Pseudogene	NA		MOR261-8_p
chr6	43049247	43049699	+	Pseudogene	NA
chr6	43065743	43066675	+	Intact	43056389	Olfr441	MOR261-3_p
chr6	43072349	43073277	+	Pseudogene	NA		MOR261-7_p
chr6	43088126	43088418	+	Pseudogene	NA		MOR261-15_p
chr6	43103306	43104238	+	Intact	NA	Olfr438	MOR261-4
chr6	43117059	43117991	+	Intact	NA	Olfr437	MOR261-11
chr6	43123987	43124919	+	Intact	NA	Olfr13	MOR261-6	K7
chr6	43136776	43137446	+	Pseudogene	NA
chr6	43151645	43152586	+	Intact	NA	Olfr435	MOR261-5
chr6	43166914	43167879	+	Intact	43163064	Olfr434	MOR261-10
chr6	43185609	43186574	+	Intact	NA	Olfr47	MOR261-9
chr6	73371212	73370308	-	Pseudogene	NA		MOR115-3_p
chr6	116443629	116444558	+	Intact	116439119	Olfr211	MOR253-9
chr6	116465797	116466780	+	Intact	NA	Olfr212	MOR119-4_p
chr6	116490473	116491456	+	Intact	NA	Olfr213	MOR119-3_p
chr6	116506445	116507407	+	Intact	116504334	Olfr214	MOR119-1
chr6	116532962	116532030	-	Intact	NA	Olfr215	MOR119-2
chr7	3265223	3264279	-	Pseudogene	NA		MOR118-2_p
chr7	6392613	6393578	+	Intact	NA	Olfr1344	MOR124-1
chr7	6399690	6399902	+	Pseudogene	NA
chr7	6413222	6414166	+	Intact	NA	Olfr1336	MOR103-7
chr7	6426823	6427764	+	Intact	6420029	Olfr1346	MOR103-6
chr7	6433865	6432927	-	Intact	6439524	Olfr5	MOR103-8	M41
chr7	6441562	6440624	-	Intact	6452466	Olfr1347	MOR103-19_i
chr7	6454935	6453997	-	Intact	6461413	Olfr1348	MOR103-9	AY318555
chr7	6468138	6467185	-	Intact	6475661	Olfr1349	MOR232-8
chr7	6522704	6523630	+	Intact	6517552	Olfr1350	MOR222-3
chr7	83040332	83039920	-	Pseudogene	NA		MOR105-12_p
chr7	92004881	92005828	+	Intact	92002063	Olfr291	MOR254-2
chr7	92064291	92065238	+	Intact	NA	Olfr290	MOR254-1
chr7	93418297	93417299	-	Intact	NA	Olfr310	MOR227-6
chr7	93455621	93454695	-	Intact	93462019	Olfr309	MOR251-4
chr7	93470460	93469534	-	Intact	NA	Olfr308	MOR104-1
chr7	93484904	93483963	-	Intact	NA	Olfr307	MOR219-1
chr7	93502229	93501603	-	Pseudogene	NA		MOR219-6_p
chr7	93512845	93511886	-	Intact	NA	Olfr305	MOR219-2
chr7	93535168	93534167	-	Intact	NA	Olfr304	MOR219-3
chr7	93544006	93543047	-	Intact	NA	Olfr303	MOR104-2
chr7	93560874	93561809	+	Intact	93552359	Olfr301	MOR221-4
chr7	93591493	93592449	+	Pseudogene	NA		MOR234-4_p
chr7	93613923	93614915	+	Intact	NA	Olfr299	MOR221-2
chr7	93638059	93637061	-	Intact	NA	Olfr298	MOR219-4
chr7	93675269	93676201	+	Intact	NA	Olfr297	MOR220-3
chr7	93710244	93711173	+	Pseudogene	NA		MOR220-5_p
chr7	93733787	93734716	+	Intact	93732413	Olfr295	MOR220-1
chr7	93765153	93764146	-	Intact	NA	Olfr294	MOR219-5
chr7	93812174	93813184	+	Intact	NA	Olfr293	MOR221-3_i
chr7	93842983	93843894	+	Intact	93836850	Olfr292	MOR220-2
chr7	106883655	106884605	+	Intact	NA	Olfr520	MOR101-1
chr7	106915674	106916639	+	Intact	NA	Olfr521	MOR101-2
chr7	109626382	109625372	-	Intact	NA	Olfr543	MOR42-2
chr7	109633632	109632628	-	Intact	109636827	Olfr544	MOR42-3
chr7	109643287	109642337	-	Intact	109648101	Olfr545	MOR42-1
chr7	109669751	109670170	+	Pseudogene	NA
chr7	109683263	109684198	+	Intact	NA	Olfr547	MOR31-4
chr7	109690452	109691396	+	Intact	NA		MOR31-13
chr7	109702800	109703750	+	Intact	NA	Olfr549	MOR31-3_i
chr7	109727011	109727961	+	Intact	109720311	Olfr550	MOR16-1
chr7	109737255	109736308	-	Intact	NA	Olfr551	MOR29-1
chr7	109752870	109753823	+	Intact	NA	Olfr552	MOR28-1
chr7	109763480	109762521	-	Intact	NA	Olfr553	MOR25-2
chr7	109788762	109789715	+	Intact	NA	Olfr554	MOR25-1
chr7	109807337	109808284	+	Intact	NA	Olfr555	MOR10-1
chr7	109818436	109819410	+	Intact	109813437	Olfr556	MOR41-1
chr7	109846754	109847722	+	Intact	109844455	Olfr557	MOR18-3
chr7	109857775	109858728	+	Intact	109850683	Olfr558	MOR18-1
chr7	109862925	109861969	-	Intact	109867590	Olfr33	MOR11-2	AF271055
chr7	109873002	109872046	-	Intact	109876015	Olfr559	MOR11-1
chr7	109891515	109890553	-	Intact	109907912	Olfr78	MOR18-2	MOL2.3
chr7	109902441	109901497	-	Intact	NA	Olfr560	MOR14-1
chr7	109923040	109923984	+	Intact	109919740	Olfr561	MOR14-2
chr7	109929992	109930942	+	Pseudogene	NA		MOR14-5_p
chr7	109939764	109940164	+	Pseudogene	NA		MOR0-4_p
chr7	109951994	109952944	+	Intact	109943095	Olfr564	MOR14-10_p	MOL8.17
chr7	109967009	109966066	-	Pseudogene	NA		MOR14-8_p
chr7	110005785	110004835	-	Intact	110007279	Olfr566	MOR14-7
chr7	110013277	110012469	-	Pseudogene	NA		MOR30-4_p
chr7	110025636	110026577	+	Intact	NA	Olfr568	MOR14-11
chr7	110036665	110035721	-	Intact	NA	Olfr569	MOR30-1
chr7	110048883	110049821	+	Intact	NA	Olfr570	MOR8-3
chr7	110058306	110057383	-	Intact	NA	Olfr571	MOR21-1
chr7	110076144	110077100	+	Intact	NA	Olfr572	MOR10-2
chr7	110091089	110090196	-	Intact	NA		MOR10-4
chr7	110097011	110098021	+	Intact	NA	Olfr574	MOR14-9
chr7	110104113	110103178	-	Intact	NA	Olfr575	MOR8-1
chr7	110113616	110114554	+	Intact	NA	Olfr576	MOR8-5
chr7	110122474	110121566	-	Intact	NA	Olfr577	MOR7-2
chr7	110133676	110132735	-	Intact	NA	Olfr578	MOR7-1
chr7	110153711	110153136	-	Pseudogene	NA		MOR8-9_p
chr7	110163004	110162321	-	Pseudogene	NA		MOR8-4_p
chr7	110177646	110178105	+	Pseudogene	NA		MOR8-8_p
chr7	110190010	110190954	+	Intact	NA	Olfr582	MOR30-3
chr7	110199823	110200773	+	Intact	NA	Olfr583	MOR14-6
chr7	110234049	110234993	+	Intact	NA	Olfr584	MOR30-2
chr7	110246266	110247213	+	Intact	NA	Olfr585	MOR14-4
chr7	110271284	110270343	-	Intact	NA	Olfr586	MOR8-7
chr7	110282890	110283837	+	Pseudogene	NA		MOR7-3_p
chr7	110292104	110293045	+	Intact	NA		MOR6-1
chr7	110304259	110303306	-	Intact	NA	Olfr589	MOR32-3
chr7	110314367	110315264	+	Pseudogene	NA		MOR0-1_p
chr7	110322149	110321205	-	Intact	NA	Olfr591	MOR24-4
chr7	110335117	110336055	+	Intact	NA	Olfr592	MOR32-13
chr7	110360376	110361359	+	Intact	NA	Olfr593	MOR24-2
chr7	110368234	110369169	+	Intact	NA	Olfr594	MOR32-10
chr7	110384146	110385099	+	Pseudogene	NA		MOR32-6_p
chr7	110458237	110459175	+	Intact	NA		MOR32-15_p
chr7	110468927	110469874	+	Intact	NA	Olfr597	MOR23-2
chr7	110477002	110477961	+	Intact	NA	Olfr598	MOR23-6
chr7	110486570	110487517	+	Intact	NA	Olfr599	MOR23-1
chr7	110495440	110494496	-	Intact	NA	Olfr600	MOR39-1
chr7	110507706	110506762	-	Intact	110511169	Olfr601	MOR24-3
chr7	110516981	110516079	-	Pseudogene	NA		MOR23-3_p
chr7	110532514	110531576	-	Intact	NA	Olfr604	MOR32-2
chr7	110591635	110590691	-	Intact	NA	Olfr605	MOR24-5
chr7	110599853	110600812	+	Intact	NA	Olfr606	MOR17-2
chr7	110609720	110608737	-	Intact	NA		MOR33-3_p
chr7	110618555	110619505	+	Intact	NA	Olfr608	MOR26-3
chr7	110641390	110640431	-	Intact	NA	Olfr609	MOR9-1
chr7	110655458	110654511	-	Intact	NA	Olfr610	MOR9-2
chr7	110666896	110665925	-	Intact	NA	Olfr611,Olfr612	MOR15-4
chr7	110687746	110686775	-	Intact	NA		MOR15-3
chr7	110700301	110701254	+	Intact	NA	Olfr614	MOR20-1
chr7	110708993	110709934	+	Intact	NA	Olfr615	MOR19-2
chr7	110713791	110712838	-	Intact	NA	Olfr616	MOR19-1
chr7	110732538	110733494	+	Intact	NA	Olfr617	MOR31-10
chr7	110745832	110746788	+	Intact	NA	Olfr618	MOR31-9
chr7	110752170	110753132	+	Intact	NA	Olfr619	MOR31-5
chr7	110760865	110759924	-	Intact	NA	Olfr620	MOR4-1
chr7	110778472	110777529	-	Pseudogene	NA		MOR4-5_p
chr7	110788652	110787699	-	Intact	NA	Olfr622	MOR26-1
chr7	110809762	110808809	-	Intact	NA	Olfr623	MOR1-4
chr7	110819543	110818617	-	Intact	NA	Olfr624	MOR4-2
chr7	110831234	110832199	+	Intact	NA		MOR31-16_p
chr7	110840631	110840080	-	Pseudogene	NA		MOR4-6_p
chr7	110848812	110848090	-	Pseudogene	NA		MOR26-4_p
chr7	110865110	110866060	+	Intact	NA	Olfr627	MOR22-4
chr7	110880442	110881392	+	Intact	110878865	Olfr628	MOR22-1	MOR3primebeta6
chr7	110889752	110888808	-	Intact	NA	Olfr629	MOR26-2
chr7	110904097	110903138	-	Intact	110905864	Olfr630	MOR17-1	MOR3primebeta4
chr7	110916909	110915959	-	Intact	110920108	Olfr69	MOR22-2	MOR3primebeta3
chr7	110926857	110925910	-	Intact	NA	Olfr68	MOR22-3_p	MOR3primebeta2
chr7	110936789	110935827	-	Intact	110940344	Olfr67	MOR31-1_p	MOR3primebeta1
chr7	111030755	111029820	-	Intact	111034790	Olfr66	MOR1-3	MOR5primebeta1
chr7	111042247	111041324	-	Intact	NA	Olfr65	MOR1-1	MOR5primebeta2
chr7	111054955	111055902	+	Intact	111051971	Olfr64	MOR1-2	MOR5primebeta3
chr7	111077339	111078298	+	Intact	111063576	Olfr631	MOR3-1	MOR5primebeta4
chr7	111085896	111086849	+	Intact	NA	Olfr632	MOR2-1
chr7	111095082	111096020	+	Intact	NA	Olfr633	MOR12-5_i
chr7	111104926	111105880	+	Pseudogene	NA		MOR12-4
chr7	111127708	111128655	+	Intact	NA	Olfr635	MOR5-2
chr7	111138529	111137616	-	Pseudogene	NA		MOR12-2_p
chr7	111144517	111144975	+	Pseudogene	NA		MOR12-3_p
chr7	111151791	111152738	+	Intact	NA	Olfr638	MOR5-1
chr7	111161214	111160264	-	Intact	NA	Olfr639	MOR12-1
chr7	111170830	111169886	-	Intact	NA	Olfr640	MOR13-4
chr7	111188312	111189250	+	Intact	NA	Olfr641	MOR13-3
chr7	111198866	111197922	-	Intact	NA	Olfr642	MOR13-6
chr7	111208114	111207170	-	Intact	NA	Olfr643	MOR13-2
chr7	111217543	111216599	-	Intact	NA	Olfr644	MOR13-1
chr7	111233592	111232645	-	Intact	NA	Olfr645	MOR13-5
chr7	111254795	111255733	+	Intact	NA	Olfr646	MOR33-2
chr7	111316856	111315847	-	Pseudogene	NA		MOR0-5_p
chr7	111328920	111327970	-	Intact	111331906	Olfr648	MOR31-12
chr7	111338719	111337781	-	Intact	111344474	Olfr649	MOR31-7
chr7	111354543	111355523	+	Pseudogene	NA		MOR31-14_p
chr7	111701435	111702376	+	Intact	NA	Olfr651	MOR31-11
chr7	111712746	111713693	+	Intact	NA	Olfr652	MOR31-8
chr7	111728162	111729115	+	Intact	NA	Olfr653	MOR33-1
chr7	111736320	111737294	+	Intact	NA	Olfr654	MOR38-2
chr7	111745666	111744767	-	Intact	NA	Olfr655	MOR38-1
chr7	111766195	111767160	+	Intact	111762469	Olfr656	MOR27-1
chr7	111784190	111785149	+	Intact	NA	Olfr657	MOR40-13
chr7	111793884	111792913	-	Intact	NA	Olfr658	MOR34-5
chr7	111819218	111820186	+	Intact	NA	Olfr659	MOR34-4
chr7	111827232	111827606	+	Pseudogene	NA		MOR40-18_p
chr7	111836531	111837490	+	Intact	NA	Olfr661	MOR40-4
chr7	111848726	111849079	+	Pseudogene	NA		MOR34-13_p
chr7	111852083	111853117	+	Intact	NA	Olfr663	MOR40-12
chr7	111882876	111881956	-	Intact	NA		MOR34-10_p
chr7	112029223	112030173	+	Intact	NA	Olfr665	MOR34-7
chr7	112042140	112041184	-	Intact	NA	Olfr666	MOR34-1_p
chr7	112065808	112064828	-	Intact	NA	Olfr667	MOR34-11
chr7	112074276	112073320	-	Intact	NA	Olfr668	MOR34-3
chr7	112087042	112087995	+	Intact	112082894	Olfr669	MOR34-6
chr7	112109244	112108306	-	Intact	NA	Olfr670	MOR32-8
chr7	112124509	112123556	-	Intact	NA	Olfr671	MOR32-12
chr7	112145416	112144478	-	Intact	112150543	Olfr672	MOR32-4
chr7	112153110	112152788	-	Pseudogene	NA
chr7	112155772	112154827	-	Pseudogene	NA		MOR32-7_p
chr7	112173492	112172539	-	Intact	NA	Olfr675	MOR32-9
chr7	112183714	112184667	+	Intact	NA	Olfr676	MOR32-1
chr7	112204762	112205700	+	Intact	NA	Olfr677	MOR32-11
chr7	112217983	112218924	+	Intact	NA	Olfr678	MOR32-5
chr7	112234232	112235179	+	Intact	NA	Olfr679	MOR40-2
chr7	112239914	112239216	-	Pseudogene	NA		MOR40-10_p
chr7	112269973	112270920	+	Intact	NA	Olfr681	MOR40-14
chr7	112275576	112274880	-	Pseudogene	NA		MOR40-6_p
chr7	112292805	112291864	-	Intact	NA	Olfr683	MOR40-1
chr7	112306194	112305256	-	Intact	NA	Olfr684	MOR40-17
chr7	112329825	112328875	-	Intact	NA	Olfr685	MOR37-2
chr7	112352855	112351902	-	Intact	NA	Olfr686	MOR35-1
chr7	112424010	112424975	+	Intact	NA		MOR40-11_p
chr7	112436609	112437574	+	Intact	NA	Olfr688	MOR40-16
chr7	112462520	112463482	+	Intact	NA	Olfr689	MOR40-3
chr7	112478704	112477757	-	Intact	112482609	Olfr690	MOR31-2
chr7	112486228	112485260	-	Intact	NA	Olfr691	MOR31-6
chr7	112516869	112517831	+	Intact	NA	Olfr692	MOR36-1
chr7	113821998	113821048	-	Intact	NA	Olfr693	MOR283-8
chr7	113833243	113832296	-	Intact	113834821	Olfr694	MOR283-9
chr7	113858193	113857246	-	Intact	113859859	Olfr695	MOR283-6
chr7	113873333	113872369	-	Pseudogene	NA		MOR283-13_p
chr7	113885446	113884493	-	Intact	NA	Olfr697	MOR283-5
chr7	113896900	113895965	-	Intact	NA	Olfr698	MOR283-3
chr7	113934513	113933563	-	Intact	NA	Olfr699	MOR283-10
chr7	113949974	113949024	-	Intact	NA	Olfr700	MOR283-4
chr7	113961599	113962549	+	Intact	NA	Olfr701	MOR283-1
chr7	113968038	113967082	-	Intact	113977407	Olfr702	MOR260-4
chr7	113988127	113989086	+	Intact	NA	Olfr703	MOR283-7	T4
chr7	114008496	114009443	+	Intact	NA	Olfr704	MOR283-12	T3
chr7	114017757	114016807	-	Intact	114020277	Olfr705	MOR283-2	T2
chr7	114030329	114029379	-	Intact	NA	Olfr706	MOR283-11
chr7	114035621	114034698	-	Intact	114042958	Olfr707	MOR260-8_p	B6
chr7	114057714	114058637	+	Intact	114051627	Olfr708	MOR260-6	B5
chr7	114070971	114070048	-	Intact	NA		MOR260-7	B4
chr7	114088513	114087581	-	Intact	114091826	Olfr710	MOR260-3
chr7	114100448	114099498	-	Intact	114107444	Olfr6	MOR103-16	M50
chr7	114115856	114114912	-	Intact	114118967	Olfr711	MOR103-4	M51
chr7	114133180	114131830	-	Pseudogene	NA		MOR103-20_p
chr7	114145372	114144389	-	Intact	114149504	Olfr2	MOR103-15	I7
chr7	114179671	114180624	+	Intact	114174684	Olfr713	MOR263-1	P3
chr7	114217344	114218297	+	Intact	NA	Olfr714	MOR263-2_p	P4
chr7	114240981	114241928	+	Intact	114236867	Olfr17	MOR263-5	P2
chr7	114250370	114249426	-	Intact	114253887		MOR260-10
chr7	114272902	114271958	-	Intact	114274570	Olfr715	MOR260-1	B2
chr7	114290832	114291776	+	Intact	114281844	Olfr716	MOR260-2	B1
chr7	114958100	114959020	+	Intact	NA	Olfr467	MOR204-33
chr7	114960043	114960570	+	Pseudogene	NA
chr7	114966981	114966037	-	Intact	NA	Olfr469	MOR204-21_p
chr7	114989245	114988301	-	Intact	NA	Olfr470	MOR204-22
chr7	115005492	115004566	-	Pseudogene	NA		MOR204-38
chr7	115046233	115047165	+	Intact	115041530	Olfr472	MOR204-5
chr7	115077036	115077968	+	Intact	115073960	Olfr473	MOR204-4
chr7	115098157	115099089	+	Intact	NA	Olfr474	MOR204-20
chr7	115110913	115111845	+	Intact	NA	Olfr476	MOR204-3
chr7	115133881	115134813	+	Intact	115130578	Olfr477	MOR204-1
chr7	115175855	115174911	-	Intact	115177481	Olfr478	MOR204-13
chr7	115198498	115199481	+	Intact	115194129	Olfr479	MOR267-15
chr7	115210220	115209282	-	Intact	115210860	Olfr480	MOR204-32
chr7	115224310	115225248	+	Intact	NA	Olfr481	MOR204-39
chr7	115239082	115238111	-	Intact	NA	Olfr482	MOR204-14
chr7	115246825	115247772	+	Intact	115244363	Olfr483	MOR204-12
chr7	115268775	115267810	-	Intact	NA	Olfr484	MOR204-16
chr7	115303385	115302432	-	Intact	NA	Olfr485	MOR204-40_p
chr7	115316256	115315312	-	Intact	NA	Olfr486	MOR204-19
chr7	115356041	115355097	-	Intact	NA	Olfr487	MOR204-29
chr7	115399650	115398706	-	Intact	115401833	Olfr488	MOR204-15
chr7	115420268	115421226	+	Pseudogene	NA		MOR204-26_p
chr7	115430638	115429694	-	Intact	115432457	Olfr490	MOR204-17
chr7	115460410	115461342	+	Intact	115456986	Olfr491	MOR204-11
chr7	115467188	115466244	-	Intact	NA	Olfr492	MOR204-18
chr7	115490493	115489549	-	Intact	NA	Olfr493	MOR204-35
chr7	115511006	115511950	+	Intact	115508849	Olfr494	MOR204-10
chr7	115538636	115539628	+	Intact	NA	Olfr495	MOR204-37
chr7	115560627	115561521	+	Pseudogene	NA		MOR204-28_p
chr7	115566087	115567031	+	Intact	115563935	Olfr497	MOR204-9
chr7	115608840	115609832	+	Intact	NA	Olfr498	MOR204-36
chr7	115619559	115619258	-	Pseudogene	NA
chr7	115629429	115630380	+	Pseudogene	NA		MOR204-25_p
chr7	115651572	115652517	+	Pseudogene	NA		MOR204-27_p
chr7	115667462	115666518	-	Intact	NA	Olfr502	MOR204-8
chr7	115688041	115689012	+	Intact	NA	Olfr503	MOR34-12
chr7	115709307	115708351	-	Intact	NA	Olfr504	MOR40-15
chr7	115718104	115718902	+	Pseudogene	NA		MOR204-24_p
chr7	115755823	115756767	+	Intact	115754440	Olfr506	MOR204-23
chr7	115765328	115766278	+	Intact	NA	Olfr507	MOR204-7
chr7	115773508	115774440	+	Intact	NA	Olfr508	MOR204-6
chr7	115790088	115789123	-	Intact	NA	Olfr509	MOR267-14
chr7	115810932	115811876	+	Intact	115809932	Olfr510	MOR204-34
chr7	115839725	115839933	+	Pseudogene	NA
chr7	115856905	115857849	+	Intact	NA	Olfr512	MOR268-3
chr7	115898372	115899301	+	Intact	NA	Olfr513	MOR195-1
chr7	115969511	115968579	-	Intact	NA	Olfr514	MOR268-1
chr7	115986989	115986849	-	Pseudogene	NA
chr7	115989522	115988578	-	Intact	NA	Olfr516	MOR268-2
chr7	116012666	116011722	-	Intact	NA	Olfr517	MOR268-4
chr7	116025118	116024117	-	Intact	NA	Olfr518	MOR268-5
chr7	116037919	116036975	-	Intact	NA	Olfr519	MOR268-6
chr7	147348847	147347909	-	Intact	NA	Olfr522	MOR103-5
chr7	147362021	147362956	+	Intact	NA	Olfr523	MOR104-4
chr7	147388667	147387711	-	Intact	NA	Olfr524	MOR103-14
chr7	147508600	147509529	+	Intact	NA	Olfr525	MOR251-2
chr7	147521763	147522680	+	Intact	NA	Olfr527	MOR251-5
chr7	147527395	147528106	+	Pseudogene	NA		MOR252-5_p
chr7	147531883	147530951	-	Intact	147547570	Olfr60	MOR253-6
chr7	147554462	147554876	+	Pseudogene	NA
chr7	147559507	147558584	-	Intact	NA	Olfr530	MOR252-2
chr7	147586943	147586029	-	Intact	NA	Olfr531	MOR251-3
chr7	147605670	147604741	-	Intact	NA	Olfr532	MOR251-1
chr7	147652102	147653064	+	Intact	147649276	Olfr533	MOR252-3
chr7	147665258	147664642	-	Pseudogene	NA
chr7	147678545	147679477	+	Intact	NA	Olfr535	MOR253-7
chr7	147690356	147689433	-	Intact	147693210	Olfr536	MOR252-4
chr7	147724418	147725343	+	Pseudogene	NA		MOR253-15_p
chr7	147760054	147760986	+	Intact	NA	Olfr538	MOR253-10
chr7	147796091	147797023	+	Intact	147787239	Olfr46	MOR253-8
chr7	147823605	147824537	+	Intact	147814869	Olfr61	MOR253-1
chr7	147837883	147838818	+	Intact	147832351	Olfr53	MOR253-5
chr7	147853209	147854147	+	Intact	NA	Olfr539	MOR253-4
chr7	147855557	147855031	-	Pseudogene	NA
chr7	147876809	147877741	+	Intact	147867863	Olfr45	MOR253-2
chr7	147890158	147891090	+	Intact	147883215	Olfr541	MOR253-3
chr7	147907239	147907745	+	Pseudogene	NA		MOR253-16_p
chr8	74581581	74582525	+	Intact	NA	Olfr372	MOR282-1
chr8	74623661	74624605	+	Intact	NA	Olfr373	MOR282-2
chr8	74633467	74634408	+	Intact	74630938	Olfr374	MOR130-1
chr8	86065045	86065989	+	Intact	86059712	Olfr370	MOR267-16
chr8	87754396	87755334	+	Intact	NA	Olfr371	MOR141-3
chr9	3233343	3233758	+	Pseudogene	NA		MOR256-72_p
chr9	3235892	3236420	+	Pseudogene	NA
chr9	18560077	18559136	-	Intact	18568440	Olfr24	MOR132-1
chr9	18620736	18619798	-	Intact	18623970	Olfr828	MOR149-1
chr9	18661098	18662036	+	Intact	NA	Olfr829	MOR147-1
chr9	18679782	18680720	+	Intact	NA	Olfr830	MOR152-1
chr9	18737413	18736372	-	Pseudogene	NA
chr9	18749094	18750032	+	Intact	NA	Olfr832	MOR153-1
chr9	18775294	18774451	-	Pseudogene	NA
chr9	18792434	18793372	+	Intact	NA	Olfr834	MOR153-2_i
chr9	18839569	18840504	+	Intact	NA	Olfr835	MOR150-3
chr9	18925410	18926354	+	Intact	NA	Olfr836	MOR152-3
chr9	18941439	18942377	+	Intact	NA	Olfr837	MOR152-2
chr9	18958901	18958073	-	Pseudogene	NA
chr9	18980118	18979180	-	Intact	NA		MOR152-4
chr9	19010113	19009327	-	Pseudogene	NA		MOR155-3_p
chr9	19024017	19023536	-	Pseudogene	NA		MOR266-7_p
chr9	19036617	19036293	-	Pseudogene	NA		MOR154-3_p
chr9	19053841	19052900	-	Intact	NA	Olfr843	MOR155-2
chr9	19122980	19123909	+	Intact	NA		MOR153-3_p
chr9	19142906	19143844	+	Intact	19140901	Olfr845	MOR150-1
chr9	19165797	19164859	-	Intact	NA	Olfr846	MOR149-3
chr9	19180323	19179385	-	Intact	19183113	Olfr847	MOR149-2
chr9	19208949	19208071	-	Pseudogene	NA		MOR149-4_p
chr9	19245359	19246297	+	Intact	NA	Olfr849	MOR151-1
chr9	19282683	19281745	-	Intact	NA	Olfr850	MOR147-2
chr9	19301194	19302132	+	Intact	NA	Olfr851	MOR155-1
chr9	19338444	19338060	-	Pseudogene	NA
chr9	19342372	19341455	-	Intact	NA	Olfr853	MOR154-1
chr9	19371817	19370879	-	Intact	NA	Olfr854	MOR147-3
chr9	19388983	19389921	+	Intact	NA	Olfr855	MOR148-1
chr9	19463124	19462606	-	Pseudogene	NA		MOR0-18_p
chr9	19517273	19518202	+	Intact	19513877	Olfr857	MOR146-8
chr9	19541895	19542824	+	Pseudogene	NA		MOR146-6_p
chr9	19587579	19588508	+	Intact	19584727	Olfr58	MOR146-3
chr9	19612764	19613693	+	Intact	19609358	Olfr859	MOR146-10_p
chr9	19651061	19650108	-	Intact	19654191	Olfr860	MOR146-2
chr9	19680351	19681102	+	Pseudogene	NA		MOR143-3_p
chr9	19688747	19687827	-	Intact	NA	Olfr862	MOR146-1
chr9	19724655	19725593	+	Intact	19721754	Olfr77	MOR143-1	18A,Y15526
chr9	19746882	19745954	-	Pseudogene	NA		MOR146-11_p
chr9	19800877	19801806	+	Pseudogene	NA		MOR146-4_p
chr9	19829221	19829078	-	Pseudogene	NA
chr9	19832380	19831442	-	Intact	NA	Olfr866	MOR145-5
chr9	19859905	19858910	-	Intact	19862007	Olfr867	MOR143-2
chr9	19905220	19906134	+	Intact	19903070	Olfr868	MOR145-4
chr9	19941604	19942533	+	Intact	19933093	Olfr869	MOR145-6
chr9	19976013	19975078	-	Intact	NA	Olfr870	MOR141-1
chr9	20016795	20017730	+	Intact	NA	Olfr871	MOR141-2
chr9	20064328	20065257	+	Intact	20041604	Olfr872	MOR145-3
chr9	20090145	20091080	+	Intact	20086795	Olfr39	MOR144-1
chr9	20104655	20105614	+	Intact	20103039	Olfr873	MOR145-2
chr9	20119296	20118367	-	Intact	20140538	Olfr18	MOR145-1
chr9	37519862	37518933	-	Intact	37523835	Olfr160	MOR171-3_p	M72
chr9	37538566	37537638	-	Pseudogene	37540768	Olfr151	MOR171-2	M71
chr9	37553721	37554653	+	Intact	NA	Olfr874	MOR161-2	K22
chr9	37580246	37581178	+	Intact	NA	Olfr875	MOR161-4
chr9	37611498	37612430	+	Intact	NA	Olfr876	MOR161-1
chr9	37662405	37663340	+	Intact	NA	Olfr877	MOR161-5
chr9	37704991	37705923	+	Intact	NA	Olfr145	MOR161-6	K21
chr9	37726229	37727173	+	Intact	NA	Olfr878	MOR163-1
chr9	37749003	37749693	+	Pseudogene	NA		MOR162-14_p
chr9	37800079	37801023	+	Intact	37799492	Olfr881	MOR162-7
chr9	37810681	37811463	+	Pseudogene	NA		MOR162-10_p
chr9	37833393	37834322	+	Intact	NA	Olfr883	MOR162-6
chr9	37854809	37855738	+	Intact	37854161	Olfr884	MOR162-13
chr9	37868907	37869836	+	Intact	NA	Olfr885	MOR162-12
chr9	37877857	37878333	+	Pseudogene	NA		MOR0-12_p
chr9	37892423	37893352	+	Intact	37891767	Olfr887	MOR162-5
chr9	37916273	37917217	+	Intact	37915713	Olfr888	MOR162-4
chr9	37923383	37924312	+	Intact	NA	Olfr889	MOR162-2
chr9	37950722	37951666	+	Intact	NA	Olfr890	MOR162-15_p
chr9	37988406	37987456	-	Intact	NA	Olfr891	MOR170-9
chr9	37997303	37998243	+	Pseudogene	NA		MOR170-12
chr9	38016640	38017578	+	Intact	NA	Olfr893	MOR170-11
chr9	38026410	38027351	+	Intact	NA	Olfr894	MOR170-5
chr9	38061004	38061945	+	Intact	NA	Olfr143	MOR170-6	K18
chr9	38076100	38077050	+	Intact	38075741	Olfr895	MOR170-1
chr9	38099532	38100458	+	Intact	NA		MOR170-10
chr9	38116373	38117316	+	Pseudogene	NA		MOR170-7
chr9	38137174	38138115	+	Intact	NA	Olfr25	MOR170-4	X89684
chr9	38156679	38157620	+	Intact	NA	Olfr898	MOR170-3_p
chr9	38175154	38176128	+	Intact	NA	Olfr250	MOR170-14
chr9	38185477	38186418	+	Intact	NA	Olfr251	MOR170-15
chr9	38210461	38211414	+	Intact	38209296	Olfr147	MOR164-1	M3
chr9	38237869	38238804	+	Intact	38237040	Olfr901	MOR162-8
chr9	38256459	38257388	+	Intact	NA	Olfr902	MOR169-1
chr9	38264037	38265116	+	Pseudogene	NA		MOR167-6_p
chr9	38271628	38272560	+	Intact	NA	Olfr904	MOR167-3
chr9	38280334	38281266	+	Intact	NA	Olfr905	MOR167-1
chr9	38295616	38296551	+	Intact	38294699	Olfr906	MOR167-2
chr9	38306256	38307188	+	Intact	38303386	Olfr907	MOR165-5
chr9	38323619	38324550	+	Pseudogene	NA	Olfr908	MOR165-2
chr9	38331319	38332254	+	Intact	NA	Olfr909	MOR165-1
chr9	38346482	38347414	+	Intact	NA	Olfr910	MOR165-3_p
chr9	38388864	38389796	+	Intact	38387829	Olfr912	MOR165-4
chr9	38401808	38402746	+	Intact	38400388	Olfr913	MOR165-10
chr9	38414052	38415002	+	Intact	38412714	Olfr914	MOR165-7
chr9	38455107	38454175	-	Pseudogene	NA	Olfr915	MOR167-4
chr9	38465975	38465043	-	Intact	38467460	Olfr916	MOR168-1
chr9	38473427	38472498	-	Intact	NA	Olfr917	MOR168-2
chr9	38481027	38480089	-	Intact	NA	Olfr918	MOR164-3
chr9	38486343	38486176	-	Pseudogene	NA
chr9	38505949	38505014	-	Intact	NA	Olfr919	MOR171-23
chr9	38563275	38564207	+	Intact	38562739	Olfr920	MOR165-6
chr9	38582842	38583783	+	Intact	38580673	Olfr921	MOR165-8
chr9	38623090	38624025	+	Intact	NA	Olfr922	MOR161-3
chr9	38635278	38636231	+	Intact	NA	Olfr923	MOR164-2
chr9	38655701	38656627	+	Intact	38655256	Olfr924	MOR171-47
chr9	38662649	38663575	+	Intact	NA	Olfr26	MOR171-9	AF271049
chr9	38676451	38677280	+	Pseudogene	NA		MOR171-36_p
chr9	38684763	38685689	+	Intact	NA	Olfr926	MOR171-8
chr9	38700606	38699825	-	Pseudogene	NA
chr9	38703159	38703401	+	Pseudogene	NA		MOR171-55_p
chr9	38715577	38714758	-	Pseudogene	NA		MOR224-16_p
chr9	38737758	38738684	+	Intact	NA	Olfr930	MOR171-46
chr9	38753303	38752740	-	Pseudogene	NA		MOR224-14_p
chr9	38756559	38756801	+	Pseudogene	NA
chr9	38783263	38784189	+	Intact	38779898	Olfr933	MOR171-22
chr9	38790627	38789695	-	Intact	38795900	Olfr934	MOR224-6
chr9	38803018	38802092	-	Intact	38807256	Olfr935	MOR171-11
chr9	38827124	38826204	-	Intact	38830962	Olfr146	MOR171-10	M15
chr9	38855134	38854199	-	Intact	NA		MOR171-37_p
chr9	38868249	38867314	-	Intact	38872465	Olfr937	MOR171-24
chr9	38886328	38885381	-	Intact	NA	Olfr938	MOR171-25
chr9	38900652	38900249	-	Pseudogene	NA
chr9	38912568	38911605	-	Pseudogene	NA		MOR171-35_p
chr9	38951687	38952622	+	Intact	38935715	Olfr27	MOR171-6_p
chr9	38966509	38967510	+	Pseudogene	NA
chr9	38991765	38992709	+	Intact	38973895	Olfr943	MOR171-44
chr9	39024944	39025879	+	Intact	39009565	Olfr944	MOR171-19
chr9	39046016	39045072	-	Intact	39057578	Olfr144	MOR171-41	K4
chr9	39066264	39065305	-	Intact	NA	Olfr945	MOR171-20
chr9	39092225	39091881	-	Pseudogene	NA		MOR171-56_p
chr9	39097482	39096543	-	Pseudogene	39107131		MOR171-43_p
chr9	39127197	39126232	-	Intact	NA	Olfr948	MOR171-51
chr9	39172137	39173094	+	Pseudogene	NA		MOR171-26_p
chr9	39190915	39191864	+	Pseudogene	NA
chr9	39201378	39202322	+	Intact	39195001	Olfr951	MOR171-49
chr9	39234654	39233710	-	Intact	NA	Olfr952	MOR171-21
chr9	39259880	39260835	+	Pseudogene	NA
chr9	39269018	39269962	+	Intact	39264298	Olfr954	MOR171-53
chr9	39278309	39277365	-	Intact	NA	Olfr955	MOR171-50
chr9	39282154	39281395	-	Pseudogene	NA
chr9	39292836	39291892	-	Intact	39300686	Olfr44	MOR171-5
chr9	39319303	39318368	-	Intact	39323370	Olfr957	MOR171-12
chr9	39358454	39357516	-	Intact	NA	Olfr958	MOR224-9
chr9	39380842	39379907	-	Intact	NA	Olfr959	MOR224-3	AF271057
chr9	39421154	39422086	+	Intact	NA	Olfr148	MOR224-4	M30
chr9	39430716	39431660	+	Intact	39430513	Olfr960	MOR224-12
chr9	39454313	39455257	+	Intact	39453147	Olfr961	MOR224-5
chr9	39465920	39466370	+	Pseudogene	NA		MOR224-15_p
chr9	39476644	39477579	+	Intact	NA	Olfr963	MOR224-13
chr9	39494527	39493614	-	Pseudogene	NA		MOR224-1
chr9	39510352	39509417	-	Intact	NA	Olfr149	MOR224-8	M31
chr9	39526814	39527752	+	Intact	NA	Olfr965	MOR171-28
chr9	39531437	39532132	+	Pseudogene	NA
chr9	39544402	39545340	+	Intact	NA		MOR171-18	M93
chr9	39557973	39558905	+	Intact	NA	Olfr967	MOR171-48
chr9	39580383	39579439	-	Intact	39590838	Olfr968	MOR171-15_p
chr9	39602962	39603897	+	Intact	39598610	Olfr969	MOR171-7
chr9	39627226	39628161	+	Intact	39616486	Olfr970	MOR171-16
chr9	39647021	39647944	+	Intact	NA	Olfr971	MOR171-13
chr9	39680862	39681806	+	Intact	39673927	Olfr972	MOR171-17
chr9	39717390	39718313	+	Intact	NA	Olfr973	MOR171-14
chr9	39749847	39750779	+	Intact	39745193	Olfr974	MOR171-1
chr9	39758354	39757422	-	Intact	NA	Olfr975	MOR224-2
chr9	39764512	39763574	-	Intact	NA	Olfr976	MOR224-10
chr9	39782406	39781464	-	Pseudogene	NA		MOR224-11
chr9	39801397	39802332	+	Intact	NA	Olfr978	MOR223-3
chr9	39808810	39807875	-	Intact	NA	Olfr979	MOR223-1
chr9	39814532	39813600	-	Intact	NA	Olfr980	MOR223-2
chr9	39829980	39830912	+	Intact	NA	Olfr981	MOR223-8
chr9	39881894	39882847	+	Intact	NA	Olfr982	MOR223-4
chr9	39900549	39899602	-	Intact	39901143	Olfr983	MOR162-1
chr9	39909073	39908129	-	Intact	39921791	Olfr984	MOR239-6
chr9	39935544	39934609	-	Intact	39937769	Olfr985	MOR171-4
chr9	39994702	39995640	+	Intact	NA	Olfr986	MOR104-3_i
chr10	21820341	21820740	+	Pseudogene	NA
chr10	21830415	21830837	+	Pseudogene	NA		MOR256-74_p
chr10	77982337	77983311	+	Intact	77980173
chr10	78075384	78074443	-	Intact	78080819	Olfr1357	MOR128-4
chr10	78310658	78309696	-	Intact	78314912	Olfr1356	MOR142-2_p
chr10	78341919	78342851	+	Intact	78338294	Olfr1355	MOR139-6	M65
chr10	78379587	78380519	+	Intact	78375916		MOR139-5	912-47M4,M64
chr10	78417952	78418884	+	Intact	78413407	Olfr8	MOR139-7
chr10	78432396	78433325	+	Intact	78426054	Olfr1353	MOR139-2
chr10	78446537	78447466	+	Intact	78443795	Olfr1352	MOR139-1
chr10	78480069	78481028	+	Intact	78475258	Olfr1351	MOR139-4
chr10	78497543	78498502	+	Intact	NA	Olfr57	MOR139-3
chr10	105939793	105940504	+	Pseudogene	NA
chr10	128426970	128427908	+	Intact	NA	Olfr9	MOR269-3_p	M25
chr10	128448343	128449272	+	Intact	NA	Olfr763	MOR269-2
chr10	128471848	128470916	-	Intact	NA		MOR115-6_p
chr10	128484117	128483188	-	Intact	NA	Olfr765	MOR115-4
chr10	128501016	128500084	-	Intact	128505770		MOR115-2_p
chr10	128517017	128516088	-	Intact	NA	Olfr767	MOR115-1
chr10	128531028	128530090	-	Intact	NA	Olfr768	MOR114-4
chr10	128549479	128548541	-	Intact	NA	Olfr769	MOR114-14
chr10	128570822	128569887	-	Intact	128575850	Olfr770	MOR114-5
chr10	128598038	128597085	-	Intact	NA	Olfr771	MOR114-8
chr10	128612075	128611140	-	Intact	NA	Olfr772	MOR114-3
chr10	128624475	128623540	-	Intact	NA	Olfr773-ps1	MOR114-15
chr10	128675207	128676145	+	Intact	128673343	Olfr774	MOR111-2
chr10	128687592	128688530	+	Intact	NA	Olfr1518,Olfr775	MOR111-6
chr10	128698019	128698957	+	Intact	NA	Olfr776	MOR111-12
chr10	128706377	128705442	-	Intact	128707606	Olfr777	MOR114-9
chr10	128726069	128725836	-	Pseudogene	NA		MOR111-16_p
chr10	128748247	128749164	+	Intact	NA		MOR110-11_p
chr10	128758681	128759619	+	Intact	NA	Olfr780	MOR114-12
chr10	128769939	128770874	+	Intact	128766021	Olfr781	MOR114-6
chr10	128787621	128788565	+	Intact	NA	Olfr782	MOR110-8_p
chr10	128813987	128814457	+	Pseudogene	NA		MOR114-10_p
chr10	128824691	128825650	+	Intact	128821216	Olfr784	MOR110-3
chr10	128846424	128847362	+	Intact	NA		MOR111-14_i
chr10	128873870	128874808	+	Intact	128864480	Olfr786	MOR111-5
chr10	128899734	128900672	+	Intact	NA	Olfr787	MOR111-10
chr10	128909750	128910685	+	Intact	128908487	Olfr788	MOR111-4
chr10	128924068	128925006	+	Intact	128922040		MOR111-13
chr10	128937966	128938910	+	Intact	NA	Olfr790	MOR112-1
chr10	128963285	128964223	+	Intact	NA	Olfr791	MOR114-1
chr10	128977595	128978530	+	Intact	NA	Olfr792	MOR108-5
chr10	128984800	128985592	+	Pseudogene	NA
chr10	129007713	129008675	+	Intact	129004718	Olfr794	MOR114-11
chr10	129015746	129016553	+	Pseudogene	NA		MOR112-3_p
chr10	129045535	129044603	-	Intact	129049151	Olfr796	MOR269-1
chr10	129059631	129059268	-	Pseudogene	NA
chr10	129063115	129062180	-	Intact	129064942	Olfr798	MOR108-1
chr10	129084186	129085121	+	Intact	NA	Olfr799	MOR114-2
chr10	129096864	129097799	+	Intact	129094736	Olfr800	MOR114-7
chr10	129107573	129106617	-	Intact	129110921	Olfr801	MOR110-10
chr10	129119793	129118855	-	Intact	129125226	Olfr802	MOR111-1
chr10	129129095	129128169	-	Intact	NA	Olfr803	MOR111-3
chr10	129141936	129142880	+	Intact	NA	Olfr804	MOR110-7
chr10	129160598	129159639	-	Intact	129166348	Olfr805	MOR110-4
chr10	129175971	129175030	-	Intact	129178959	Olfr806	MOR110-12
chr10	129192504	129191569	-	Intact	NA	Olfr807	MOR117-1
chr10	129204554	129205492	+	Intact	129202539	Olfr808	MOR112-2
chr10	129212972	129213913	+	Intact	129211773	Olfr809	MOR108-4
chr10	129228643	129227705	-	Intact	NA	Olfr810	MOR113-4
chr10	129239579	129238620	-	Intact	NA	Olfr811	MOR110-6
chr10	129280096	129279164	-	Intact	129283047	Olfr812	MOR110-1
chr10	129293576	129294508	+	Intact	NA	Olfr813	MOR108-3
chr10	129311811	129310879	-	Intact	NA	Olfr814	MOR113-8
chr10	129339764	129338832	-	Intact	NA	Olfr815	MOR113-3
chr10	129349332	129348394	-	Intact	NA	Olfr816	MOR113-1_p
chr10	129367537	129366710	-	Pseudogene	NA		MOR110-9
chr10	129383116	129382160	-	Intact	NA	Olfr818	MOR110-2
chr10	129403754	129402792	-	Intact	NA		MOR265-2_p
chr10	129412605	129411661	-	Intact	NA	Olfr247	MOR265-1
chr10	129421480	129420536	-	Intact	NA		MOR265-1
chr10	129454419	129455357	+	Intact	NA	Olfr820	MOR116-1
chr10	129470684	129471616	+	Intact	129467446	Olfr821	MOR109-1
chr10	129511468	129512406	+	Intact	NA	Olfr822	MOR113-2
chr10	129549844	129548897	-	Intact	NA	Olfr823	MOR210-4
chr10	129564111	129563164	-	Intact	NA	Olfr824	MOR210-3_p
chr10	129600380	129599418	-	Intact	129603702	Olfr825	MOR210-1
chr10	129617934	129616993	-	Intact	129621218	Olfr826	MOR210-2
chr10	129648184	129647216	-	Intact	NA	Olfr827	MOR210-5
chr11	38982690	38983393	+	Pseudogene	NA
chr11	48927226	48926279	-	Intact	NA	Olfr1396	MOR276-2
chr11	48947696	48948643	+	Intact	48943645	Olfr56	MOR276-1
chr11	48961761	48962714	+	Intact	48956409	Olfr1395	MOR277-1
chr11	48973518	48974456	+	Intact	NA	Olfr1394	MOR280-1
chr11	49093652	49094587	+	Intact	NA	Olfr1393	MOR256-24
chr11	49106825	49107760	+	Intact	NA	Olfr1392	MOR256-25
chr11	49131050	49131985	+	Intact	NA	Olfr10	MOR256-55	L45
chr11	49140915	49141850	+	Intact	NA	Olfr1391	MOR256-27
chr11	49154036	49154971	+	Intact	NA	Olfr1390	MOR256-2
chr11	49243980	49244915	+	Intact	NA	Olfr1389	MOR256-1
chr11	49257355	49258290	+	Intact	NA	Olfr1388	MOR256-28
chr11	49273183	49274118	+	Intact	NA	Olfr1387	MOR256-22
chr11	49283655	49284584	+	Intact	NA	Olfr1386	MOR256-50_p
chr11	49308037	49308966	+	Intact	NA	Olfr1385	MOR256-41
chr11	49327142	49328098	+	Intact	NA	Olfr1384	MOR256-23
chr11	49337227	49338162	+	Intact	49333368	Olfr1383	MOR256-56
chr11	49348689	49349624	+	Intact	NA	Olfr1382	MOR256-57
chr11	49365251	49366186	+	Intact	NA	Olfr1381	MOR256-26
chr11	49377425	49378360	+	Intact	NA	Olfr1380	MOR256-66_i
chr11	50772511	50773450	+	Pseudogene	NA		MOR129-5_p
chr11	50782522	50783469	+	Intact	NA	Olfr1378	MOR129-2
chr11	50798205	50799128	+	Intact	50795469	Olfr1377	MOR129-1
chr11	50805294	50806200	+	Pseudogene	NA		MOR129-4_p
chr11	50820476	50821399	+	Intact	NA	Olfr51	MOR129-3
chr11	50840506	50841447	+	Intact	NA	Olfr54	MOR126-1
chr11	50861611	50862552	+	Intact	NA		MOR126-2_p
chr11	50956034	50956969	+	Pseudogene	NA		MOR256-44_p
chr11	51959030	51958095	-	Intact	NA	Olfr1373	MOR256-26
chr11	51969785	51968852	-	Pseudogene	NA		MOR256-54	AF271047
chr11	52027489	52026554	-	Intact	NA	Olfr1371	MOR256-58
chr11	58269449	58268502	-	Intact	NA	Olfr30	MOR281-1	X89680
chr11	58291704	58290836	-	Pseudogene	NA		MOR284-1_p
chr11	58304255	58303221	-	Intact	58306015	Olfr332	MOR284-2
chr11	58316056	58315100	-	Intact	NA	Olfr331	MOR275-12_p
chr11	58343468	58342539	-	Intact	58348338	Olfr330	MOR275-1
chr11	58356958	58356020	-	Intact	58358440	Olfr329	MOR275-9_p
chr11	58365739	58364807	-	Intact	58369138	Olfr328	MOR275-2
chr11	58380845	58379901	-	Intact	NA		MOR275-10_p
chr11	58388854	58388300	-	Pseudogene	NA		MOR275-8_p
chr11	58394366	58395328	+	Intact	58391324	Olfr325	MOR275-11_p
chr11	58410894	58411895	+	Intact	NA	Olfr324	MOR102-2
chr11	58439546	58438575	-	Intact	NA	Olfr323	MOR107-1
chr11	58479063	58480046	+	Intact	NA	Olfr216	MOR256-64
chr11	58497377	58498297	+	Intact	NA	Olfr320	MOR285-5
chr11	58515205	58516125	+	Intact	NA	Olfr319	MOR285-2
chr11	58534548	58533628	-	Intact	NA	Olfr318	MOR285-1_p
chr11	58546665	58545682	-	Intact	NA	Olfr317	MOR256-47
chr11	58571169	58572089	+	Intact	NA	Olfr316	MOR285-6_p
chr11	58591631	58592560	+	Intact	58586889	Olfr315	MOR278-1
chr11	58599738	58600730	+	Intact	58596463	Olfr314	MOR278-2
chr11	58630512	58631438	+	Intact	NA	Olfr313	MOR222-2
chr11	58644658	58645584	+	Intact	NA	Olfr312	MOR222-4
chr11	58654618	58655544	+	Intact	NA	Olfr311	MOR222-1
chr11	59385240	59384284	-	Intact	NA	Olfr222	MOR256-62
chr11	59403589	59402630	-	Intact	NA	Olfr223	MOR256-30
chr11	59416799	59416415	-	Pseudogene	NA		MOR256-70_p
chr11	59426468	59427427	+	Intact	NA	Olfr225	MOR256-51
chr11	73167257	73168201	+	Intact	73164341		MOR135-11
chr11	73188253	73189206	+	Intact	73184748	Olfr376	MOR135-12
chr11	73202526	73201583	-	Pseudogene	NA		MOR135-15_p
chr11	73209522	73208578	-	Intact	73212997	Olfr1	MOR135-13	I54
chr11	73219881	73218944	-	Pseudogene	73223328		MOR135-20_p	Y15524,V1
chr11	73239483	73238539	-	Intact	73241979	Olfr378	MOR135-2
chr11	73247726	73246793	-	Pseudogene	NA		MOR135-25
chr11	73267712	73266777	-	Intact	73270960	Olfr380	MOR135-1
chr11	73300324	73299389	-	Intact	73304979	Olfr381	MOR135-4
chr11	73330699	73329761	-	Intact	NA	Olfr382	MOR135-31_p
chr11	73354855	73353921	-	Pseudogene	NA		MOR135-16_p
chr11	73403238	73402300	-	Intact	NA	Olfr385	MOR135-3
chr11	73416084	73417022	+	Intact	NA	Olfr386
chr11	73478113	73479044	+	Pseudogene	NA		MOR135-17
chr11	73538524	73537584	-	Pseudogene	NA		MOR135-22
chr11	73590827	73589889	-	Intact	73594091	Olfr389	MOR135-6
chr11	73600442	73601377	+	Intact	73596468	Olfr390	MOR135-26
chr11	73613251	73612319	-	Intact	73616554		MOR135-30_i
chr11	73628582	73627644	-	Intact	73630382	Olfr392	MOR135-9
chr11	73661619	73660687	-	Intact	NA	Olfr393	MOR135-7
chr11	73701872	73700940	-	Intact	NA	Olfr394	MOR135-8
chr11	73720992	73720054	-	Intact	NA	Olfr395	MOR135-10
chr11	73741509	73742447	+	Pseudogene	73738504		MOR135-19
chr11	73753750	73754727	+	Intact	NA	Olfr23	MOR135-27
chr11	73768194	73769130	+	Pseudogene	NA		MOR135-18_p
chr11	73778112	73779059	+	Intact	NA	Olfr397	MOR135-28
chr11	73798108	73797164	-	Intact	73803792	Olfr398	MOR157-1
chr11	73858774	73857827	-	Intact	NA	Olfr139	MOR255-2	M5
chr11	73868259	73867324	-	Intact	73870053	Olfr399	MOR255-1
chr11	73923735	73924293	+	Pseudogene	NA		MOR255-7_p
chr11	73934793	73935740	+	Intact	NA	Olfr401	MOR255-6
chr11	73968658	73969605	+	Intact	NA	Olfr402	MOR255-4
chr11	74009007	74009948	+	Intact	73999751	Olfr403	MOR125-5_p
chr11	74020716	74019775	-	Intact	74024881	Olfr43	MOR125-1
chr11	74053068	74054039	+	Pseudogene	NA		MOR133-5_p
chr11	74070133	74069198	-	Pseudogene	NA		MOR125-3_p
chr11	74082893	74083864	+	Intact	NA	Olfr406	MOR133-1
chr11	74095234	74094199	-	Pseudogene	NA		MOR125-4_p
chr11	74102150	74103121	+	Intact	74097238	Olfr59	MOR133-6
chr11	74112575	74111635	-	Pseudogene	NA		MOR125-2_p
chr11	74130529	74131499	+	Pseudogene	NA		MOR133-2_p
chr11	74148731	74147784	-	Intact	NA	Olfr410	MOR255-5
chr11	74161084	74160137	-	Intact	74166123	Olfr411	MOR255-3
chr11	74178173	74179111	+	Intact	NA	Olfr412	MOR127-5
chr11	87703396	87702461	-	Intact	NA	Olfr462	MOR240-3
chr11	87707424	87706489	-	Intact	NA	Olfr463	MOR240-1
chr11	87728406	87727465	-	Intact	NA	Olfr464	MOR240-2
chr11	108549331	108548388	-	Pseudogene	NA		MOR5-3
chr12	50005522	50004838	-	Pseudogene	NA		MOR203-9_p
chr12	117122484	117121859	-	Pseudogene	NA		MOR179-9_p
chr12	117173127	117172369	-	Pseudogene	NA		MOR179-8_p
chr13	21165168	21164218	-	Intact	NA	Olfr1370	MOR256-14
chr13	21207563	21208516	+	Intact	NA		MOR256-31
chr13	21224646	21225599	+	Intact	NA	Olfr42	MOR256-61
chr13	21234924	21233980	-	Intact	21237736	Olfr1368	MOR256-15
chr13	21438799	21439749	+	Intact	NA	Olfr1367	MOR256-65
chr13	21629827	21628886	-	Intact	21634644	Olfr1366	MOR130-2
chr13	21647889	21646909	-	Intact	NA	Olfr1365	MOR256-63
chr13	21666299	21665379	-	Intact	21673521	Olfr1364	MOR256-13
chr13	21703836	21702910	-	Intact	NA	Olfr1362	MOR256-8
chr13	21731390	21730449	-	Intact	21734131	Olfr11	MOR256-11	M49
chr13	21751175	21750237	-	Intact	NA	Olfr1361	MOR256-12
chr13	21766811	21765870	-	Intact	NA	Olfr1360	MOR256-60
chr13	21794872	21795813	+	Intact	21790134	Olfr1359	MOR256-35
chr13	65245569	65246516	+	Intact	NA		MOR218-3
chr13	65253534	65254460	+	Intact	NA	Olfr466	MOR209-1
chr13	106987846	106987357	-	Pseudogene	NA		MOR136-18_p
chr14	15008594	15007644	-	Intact	15019164	Olfr720	MOR274-2
chr14	15160627	15161580	+	Intact	15155424	Olfr31	MOR274-1	X89691
chr14	15239744	15240712	+	Intact	NA		MOR274-4_i
chr14	20125073	20124655	-	Pseudogene	NA		MOR256-71_p
chr14	50515475	50514549	-	Intact	NA	Olfr722	MOR241-3
chr14	50549217	50548288	-	Intact	50551462	Olfr723	MOR247-3_p
chr14	50580745	50579816	-	Intact	NA	Olfr724	MOR247-2
chr14	50655076	50654111	-	Intact	50659767	Olfr725	MOR246-7_p
chr14	50704354	50703389	-	Intact	50710626	Olfr726	MOR246-4
chr14	50746254	50747228	+	Intact	50742906	Olfr727	MOR246-2
chr14	50760312	50759377	-	Intact	NA	Olfr728	MOR246-1
chr14	50768547	50767576	-	Intact	NA	Olfr729	MOR246-6
chr14	50806890	50805937	-	Intact	NA	Olfr730	MOR247-1
chr14	50858558	50857578	-	Intact	NA	Olfr731	MOR246-5
chr14	50901926	50901000	-	Intact	NA	Olfr732	MOR241-1
chr14	50918982	50918056	-	Intact	NA	Olfr733	MOR241-2
chr14	50940508	50939567	-	Intact	NA	Olfr734	MOR242-1
chr14	50966115	50965051	-	Intact	50968526	Olfr735	MOR243-1
chr14	51012433	51013371	+	Intact	NA	Olfr736	MOR106-5
chr14	51031024	51030725	-	Pseudogene	NA
chr14	51033221	51034156	+	Intact	NA	Olfr738	MOR106-3
chr14	51044196	51045125	+	Intact	NA	Olfr739	MOR106-2
chr14	51072729	51073664	+	Intact	NA	Olfr740	MOR106-4
chr14	51105135	51106070	+	Intact	51092622	Olfr741	MOR106-15
chr14	51134881	51135816	+	Intact	NA	Olfr742	MOR106-6
chr14	51153089	51154024	+	Intact	NA		MOR106-14
chr14	51237899	51238870	+	Intact	NA	Olfr744	MOR106-13
chr14	51261958	51262944	+	Intact	NA	Olfr745	MOR106-11
chr14	51272914	51273858	+	Intact	NA	Olfr746	MOR106-12
chr14	51301340	51300366	-	Intact	51313420	Olfr747	MOR106-16
chr14	51330007	51330930	+	Intact	NA	Olfr748	MOR106-9
chr14	51356835	51355894	-	Intact	51363994	Olfr749	MOR106-1
chr14	51691066	51690071	-	Intact	NA	Olfr750	MOR103-18
chr14	52655784	52654849	-	Intact	NA	Olfr1514	MOR205-2
chr14	52969719	52968778	-	Intact	NA	Olfr1513	MOR223-10	MOR30B
chr14	52992726	52991785	-	Intact	NA	Olfr1512	MOR223-5	MOR30A
chr14	53010446	53009490	-	Intact	NA	Olfr1511	MOR223-9	MOR29B,mOR2
chr14	53030545	53029589	-	Intact	53034048	Olfr1510	MOR223-6	MOR29A
chr14	53070090	53071016	+	Intact	53062724	Olfr1509	MOR244-3	MOR83,mOR4
chr14	53083682	53082750	-	Intact	53087185	Olfr1508	MOR244-4	MOR10,mOR5
chr14	53110637	53109696	-	Intact	53115415	Olfr1507	MOR244-1	MOR28,mOR6
chr14	54902568	54901627	-	Intact	54904572	Olfr49	MOR118-1
chr14	124988277	124988561	+	Pseudogene	NA		MOR114-17_p
chr15	98018208	98017270	-	Intact	98026035	Olfr288	MOR286-3_p
chr15	98038798	98037845	-	Intact	98051332		MOR286-1_p
chr15	98058059	98057106	-	Intact	98064881		MOR286-2_p
chr15	98143979	98143020	-	Intact	98168041	Olfr257,Olfr285	MOR160-3
chr15	98171370	98170453	-	Intact	NA	Olfr284	MOR160-4
chr15	98209539	98208610	-	Intact	NA	Olfr283	MOR160-1
chr15	98267902	98268828	+	Intact	NA	Olfr282	MOR160-2
chr15	98286743	98287678	+	Intact	NA	Olfr281	MOR160-5
chr15	98301850	98302629	+	Pseudogene	NA		MOR160-6_p
chr15	98327905	98328837	+	Intact	98322833	Olfr234	MOR122-1
chr16	3592398	3593339	+	Intact	NA	Olfr161	MOR131-1
chr16	3601925	3602865	+	Pseudogene	NA		MOR131-2_p
chr16	3617852	3618797	+	Pseudogene	NA		MOR131-3_p
chr16	3838975	3839913	+	Intact	NA	Olfr15	MOR256-17	M84005
chr16	16674072	16673143	-	Intact	16676498	Olfr19	MOR140-1	AF271053,M12
chr16	19286828	19285887	-	Intact	NA	Olfr164	MOR279-2
chr16	19408107	19407169	-	Intact	19423227	Olfr165	MOR279-1
chr16	19486933	19487871	+	Intact	19486482	Olfr166	MOR270-1
chr16	19515727	19514789	-	Intact	NA	Olfr167	MOR272-1
chr16	19531011	19530073	-	Intact	NA	Olfr168	MOR271-1
chr16	19566974	19566033	-	Intact	NA	Olfr169	MOR273-6_p
chr16	19606756	19605818	-	Intact	NA	Olfr170	MOR273-2
chr16	19625191	19624250	-	Intact	19630009	Olfr171	MOR273-5
chr16	58761287	58760358	-	Intact	NA	Olfr172	MOR184-2_p
chr16	58797640	58796675	-	Intact	58800050	Olfr173	MOR184-3
chr16	58824533	58823607	-	Intact	58826609	Olfr174	MOR184-1
chr16	58872974	58872045	-	Intact	58874501	Olfr177	MOR184-7
chr16	58890044	58889085	-	Intact	58891884	Olfr178	MOR184-6
chr16	58916465	58915512	-	Intact	58918324	Olfr180	MOR184-9_p
chr16	58926392	58925442	-	Intact	58928470	Olfr181	MOR184-4
chr16	58960026	58960609	+	Pseudogene	NA
chr16	58999513	59000442	+	Intact	58995211	Olfr183	MOR183-2
chr16	59022689	59021919	-	Pseudogene	NA
chr16	59027731	59026802	-	Intact	59030104	Olfr186	MOR183-9
chr16	59036561	59035635	-	Intact	59039593	Olfr187	MOR183-8
chr16	59051115	59050212	-	Pseudogene	NA		MOR183-10_p
chr16	59064190	59063434	-	Pseudogene	NA		MOR183-12_p
chr16	59074904	59073981	-	Intact	59077661	Olfr190	MOR183-4
chr16	59086307	59085378	-	Intact	59089625	Olfr191	MOR183-5
chr16	59098816	59097892	-	Pseudogene	59101679	Olfr192	MOR183-11_p
chr16	59110434	59109505	-	Intact	59111698	Olfr193	MOR183-7
chr16	59119894	59118974	-	Intact	NA	Olfr194	MOR182-12
chr16	59148678	59149604	+	Intact	59146872	Olfr195	MOR184-5
chr16	59167967	59167038	-	Intact	59170116	Olfr196	MOR183-1
chr16	59186307	59185382	-	Pseudogene	NA	Olfr197	MOR183-3
chr16	59202250	59201330	-	Intact	59203348	Olfr198	MOR182-8
chr16	59216437	59215511	-	Intact	NA	Olfr199	MOR182-14
chr16	59255826	59254882	-	Intact	NA		MOR182-16_p
chr16	59269491	59268565	-	Intact	NA	Olfr201	MOR182-2
chr16	59284321	59283398	-	Intact	NA	Olfr202	MOR182-1
chr16	59302981	59303901	+	Intact	NA	Olfr203	MOR182-5
chr16	59315231	59314314	-	Intact	59318038	Olfr204	MOR182-3_p
chr16	59329333	59328416	-	Intact	NA	Olfr205	MOR182-11
chr16	59345525	59344605	-	Intact	NA	Olfr206	MOR182-4
chr16	59362042	59361125	-	Intact	59363794	Olfr209	MOR182-6
chr17	23629300	23628539	-	Pseudogene	NA		MOR220-4_p
chr17	33313361	33314308	+	Intact	NA	Olfr55	MOR267-20
chr17	33336007	33336954	+	Intact	NA	Olfr239	MOR267-10
chr17	33353287	33352340	-	Intact	NA		MOR267-18
chr17	33405671	33406621	+	Intact	NA	Olfr63	MOR267-1	M4
chr17	37223108	37222176	-	Intact	37225396	Olfr90	MOR256-21
chr17	37230817	37229879	-	Intact	NA	Olfr91	MOR256-20
chr17	37248925	37247987	-	Intact	NA	Olfr92	MOR256-29
chr17	37288915	37287977	-	Intact	NA	Olfr93	MOR256-39
chr17	37307591	37306653	-	Pseudogene	NA		MOR256-38_p
chr17	37334689	37333751	-	Intact	NA	Olfr94	MOR256-32_p
chr17	37348796	37347858	-	Intact	NA	Olfr95	MOR263-6_i
chr17	37362072	37363013	+	Intact	NA	Olfr96	MOR121-1
chr17	37369313	37368381	-	Intact	NA	Olfr97	MOR156-2
chr17	37387170	37387836	+	Pseudogene	NA		MOR121-2_p
chr17	37400607	37399678	-	Intact	NA	Olfr98	MOR156-4
chr17	37414398	37415035	+	Pseudogene	NA
chr17	37417363	37416446	-	Intact	NA	Olfr99	MOR156-1
chr17	37422975	37422062	-	Pseudogene	NA
chr17	37437365	37436439	-	Intact	NA	Olfr101	MOR250-2_p
chr17	37451327	37450401	-	Intact	NA	Olfr100,Olfr102	MOR250-4
chr17	37474175	37473234	-	Intact	37476623	Olfr103	MOR250-8_p
chr17	37499106	37500032	+	Intact	NA	Olfr104	MOR250-5_p
chr17	37513659	37514247	+	Pseudogene	NA
chr17	37519505	37520431	+	Intact	NA	Olfr105	MOR250-7_p
chr17	37524319	37525184	+	Pseudogene	NA
chr17	37531529	37532455	+	Intact	NA	Olfr106	MOR250-6_p
chr17	37542495	37543424	+	Intact	NA	Olfr107	MOR156-3
chr17	37545462	37544779	-	Pseudogene	NA
chr17	37582501	37583430	+	Intact	NA	Olfr108	MOR156-5
chr17	37589035	37588378	-	Pseudogene	NA		MOR121-5_p
chr17	37603153	37604097	+	Intact	NA	Olfr109	MOR250-1
chr17	37635598	37636551	+	Intact	NA	Olfr110	MOR249-2
chr17	37666924	37667877	+	Intact	NA	Olfr111	MOR249-3
chr17	37701254	37700292	-	Intact	NA	Olfr112	MOR218-4_p
chr17	37712366	37711428	-	Intact	NA	Olfr113	MOR218-9
chr17	37727290	37726358	-	Intact	NA	Olfr114	MOR218-10
chr17	37747694	37746762	-	Intact	NA	Olfr115	MOR218-11
chr17	37761578	37760613	-	Intact	NA	Olfr116	MOR218-2
chr17	37797276	37796323	-	Intact	NA	Olfr117	MOR256-33
chr17	37808970	37809935	+	Intact	NA	Olfr118	MOR263-13
chr17	37837617	37838582	+	Intact	NA	Olfr119	MOR263-7_p
chr17	37862971	37863936	+	Intact	37858927	Olfr120	MOR263-3_p
chr17	37888801	37889766	+	Intact	37885800	Olfr121	MOR263-4
chr17	37908600	37909565	+	Intact	37905587	Olfr122	MOR263-10
chr17	37916887	37915945	-	Pseudogene	NA
chr17	37932391	37933320	+	Intact	37930467	Olfr123	MOR256-9
chr17	37942092	37943039	+	Intact	37936979	Olfr124	MOR256-3
chr17	37971946	37972908	+	Intact	NA	Olfr125	MOR218-8
chr17	37987539	37988498	+	Intact	NA	Olfr126	MOR218-1
chr17	38040493	38041464	+	Intact	NA	Olfr127	MOR218-7_p
chr17	38060513	38061439	+	Intact	NA	Olfr128	MOR218-13
chr17	38089967	38088996	-	Intact	NA	Olfr761	MOR218-12
chr17	38192509	38191544	-	Intact	38196729	Olfr129	MOR263-9
chr17	38204118	38205071	+	Intact	NA	Olfr130	MOR256-19
chr17	38219921	38218977	-	Intact	38225638	Olfr131	MOR256-4
chr17	38268135	38267194	-	Intact	NA	Olfr132	MOR256-49
chr17	38285535	38286473	+	Intact	38282338	Olfr133	MOR256-6_p
chr17	38312031	38312969	+	Intact	NA	Olfr134	MOR256-5
chr17	38345192	38346130	+	Intact	NA	Olfr135	MOR256-48
chr17	38411718	38412656	+	Intact	38398013	Olfr138	MOR256-59
chr17	38442404	38441466	-	Intact	NA	Olfr137	MOR256-18
chr17	38451539	38450275	-	Pseudogene	NA		MOR256-77_p
chr17	38472104	38473042	+	Intact	38466798	Olfr136	MOR256-7
chr19	11903514	11902567	-	Intact	NA	Olfr1417	MOR266-2
chr19	11930441	11929485	-	Intact	NA	Olfr1418	MOR266-5
chr19	11945704	11944673	-	Intact	NA	Olfr1419	MOR266-10
chr19	11970513	11971442	+	Intact	NA	Olfr1420	MOR266-4
chr19	12094685	12094893	+	Pseudogene	NA
chr19	12096098	12095578	-	Pseudogene	NA		MOR239-8_p
chr19	12111230	12110298	-	Intact	NA	Olfr1423	MOR239-3
chr19	12134240	12133299	-	Intact	NA	Olfr1424	MOR239-2
chr19	12149120	12148185	-	Intact	NA	Olfr1425	MOR239-7
chr19	12163280	12162345	-	Intact	12166342	Olfr1426	MOR239-1
chr19	12174127	12173192	-	Intact	NA	Olfr1427	MOR239-4
chr19	12184034	12183090	-	Intact	NA	Olfr1428	MOR239-5
chr19	12195164	12194211	-	Intact	NA	Olfr76	MOR215-3	Y15525,V5
chr19	12241593	12240628	-	Intact	NA		MOR202-43
chr19	12253013	12252097	-	Pseudogene	NA		MOR214-8_p
chr19	12284058	12284996	+	Intact	NA	Olfr1431	MOR214-5
chr19	12304049	12303009	-	Intact	NA		MOR202-32
chr19	12316149	12315211	-	Intact	NA	Olfr262	MOR214-9
chr19	12342722	12343660	+	Intact	12335653	Olfr232	MOR214-3
chr19	12357540	12358478	+	Intact	12354344	Olfr1434	MOR214-4
chr19	12373611	12372673	-	Intact	NA	Olfr1436	MOR214-2
chr19	12397315	12396377	-	Intact	12399581	Olfr1437	MOR214-6_p
chr19	12408344	12407385	-	Intact	NA		MOR215-4
chr19	12415617	12414994	-	Pseudogene	NA
chr19	12468755	12469702	+	Intact	12461769	Olfr1440	MOR215-1
chr19	12496801	12497757	+	Intact	NA	Olfr1441	MOR215-2
chr19	12748697	12749635	+	Intact	12745049	Olfr1442	MOR202-9
chr19	12754600	12755538	+	Intact	NA	Olfr1443	MOR202-8
chr19	12936267	12937226	+	Intact	NA	Olfr1444	MOR202-4
chr19	12958373	12959317	+	Intact	12953474	Olfr1445	MOR202-7
chr19	12965065	12964139	-	Intact	12968014	Olfr1446	MOR202-2
chr19	12976268	12975339	-	Intact	12978220	Olfr1447	MOR202-3
chr19	12994797	12993853	-	Intact	12998891	Olfr1448	MOR202-5
chr19	13009230	13010174	+	Intact	13005339	Olfr1449	MOR202-34
chr19	13028081	13029058	+	Intact	NA	Olfr1450	MOR202-33
chr19	13073478	13074410	+	Intact	13069679	Olfr1451	MOR202-1
chr19	13090715	13091639	+	Pseudogene	NA		MOR202-23_p
chr19	13102817	13101894	-	Intact	NA	Olfr1453	MOR202-6
chr19	13137903	13138826	+	Intact	NA	Olfr1454	MOR202-14
chr19	13143394	13144167	+	Pseudogene	NA		MOR202-51_p
chr19	13153825	13153455	-	Pseudogene	NA		MOR202-50_p
chr19	13170136	13169183	-	Intact	NA	Olfr1457	MOR202-20
chr19	13177792	13176869	-	Intact	13179242		MOR202-24_p
chr19	13221147	13220224	-	Intact	NA	Olfr1459	MOR202-17
chr19	13232687	13233806	+	Pseudogene	NA		MOR202-31_p
chr19	13239506	13240444	+	Intact	13237537	Olfr1461	MOR202-35
chr19	13265159	13266082	+	Intact	13260224	Olfr1462	MOR202-13
chr19	13308742	13309674	+	Intact	13305818	Olfr1463	MOR202-39
chr19	13357546	13356624	-	Pseudogene	NA		MOR202-52_p
chr19	13388773	13387850	-	Intact	NA	Olfr1465	MOR202-28
chr19	13416250	13417182	+	Intact	13413391	Olfr1466	MOR202-12
chr19	13439120	13440046	+	Intact	NA	Olfr1467	MOR202-15
chr19	13449454	13450378	+	Pseudogene	NA		MOR202-21_p
chr19	13485061	13485990	+	Intact	NA	Olfr1469	MOR202-11
chr19	13509585	13508636	-	Pseudogene	NA		MOR202-30_p
chr19	13519504	13520448	+	Intact	NA	Olfr1471	MOR202-47_p
chr19	13529005	13528061	-	Intact	NA	Olfr1472	MOR202-16
chr19	13538122	13537168	-	Pseudogene	NA		MOR202-25_p
chr19	13545462	13546406	+	Intact	NA	Olfr1474	MOR202-42
chr19	13554686	13553742	-	Intact	NA	Olfr1475	MOR202-36_p
chr19	13562790	13563213	+	Pseudogene	NA
chr19	13576835	13577782	+	Intact	13575036	Olfr1477	MOR202-10
chr19	13579902	13580199	+	Pseudogene	NA
chr19	13585932	13586421	+	Pseudogene	NA
chr19	13604165	13605112	+	Intact	13602414	Olfr1480	MOR202-44
chr19	13609880	13610200	+	Pseudogene	NA
chr19	13637703	13637551	-	Pseudogene	NA
chr19	13641248	13641668	+	Pseudogene	NA
chr19	13659796	13660743	+	Intact	13657999	Olfr1484	MOR202-37
chr19	13662704	13663148	+	Pseudogene	NA
chr19	13668350	13668721	+	Pseudogene	NA
chr19	13693654	13694601	+	Intact	13691928	Olfr1487	MOR202-18
chr19	13700180	13700428	+	Pseudogene	NA
chr19	13707603	13708544	+	Intact	NA	Olfr1489	MOR202-19
chr19	13728936	13729886	+	Intact	NA	Olfr1490	MOR266-6
chr19	13779280	13780278	+	Intact	NA	Olfr1491	MOR266-8
chr19	13792506	13793335	+	Pseudogene	NA
chr19	13800753	13801703	+	Intact	NA		MOR266-3
chr19	13823598	13824545	+	Intact	13814567	Olfr1494	MOR266-1
chr19	13842834	13843793	+	Intact	NA	Olfr1495	MOR266-9
chr19	13855110	13856057	+	Intact	NA	Olfr1496	MOR127-1
chr19	13870099	13869155	-	Intact	NA	Olfr1497	MOR212-1
chr19	13879782	13878918	-	Pseudogene	NA		MOR211-3_p
chr19	13890078	13889134	-	Intact	NA	Olfr1499	MOR211-2
chr19	13902884	13901949	-	Intact	13903263	Olfr1500	MOR212-5
chr19	13913661	13912714	-	Intact	13925182	Olfr1501	MOR212-3
chr19	13936285	13937235	+	Intact	NA	Olfr1502	MOR211-1
chr19	13951941	13952743	+	Pseudogene	NA		MOR211-11_p
chr19	13962698	13961751	-	Intact	13972418	Olfr1504	MOR212-2
chr19	13993512	13994462	+	Intact	NA	Olfr1505	MOR211-9
chrX	47036681	47037640	+	Intact	NA	Olfr1320	MOR122-3
chrX	47081109	47080150	-	Intact	NA	Olfr1321	MOR264-26
chrX	47239602	47238646	-	Intact	NA	Olfr1322	MOR264-16_p
chrX	47363412	47362483	-	Intact	NA	Olfr1323	MOR216-1
chrX	47779617	47778673	-	Intact	47781659	Olfr1324	MOR128-2
chrX	71816913	71815978	-	Intact	NA		MOR267-19
chrX	71839676	71840614	+	Intact	NA	Olfr1325	MOR102-1
chrX	72008218	72007373	-	Pseudogene	NA
