# Supplementary material for: Rigorous and thorough bioinformatic analyses of olfactory receptor promoters confirm enrichment of O/E and homeodomain binding sites but reveal no new common motifs
Source: BMC Genomics. 2011 Nov 15;12:561. doi: 10.1186/1471-2164-12-561 (PMC3247239; doi:10.1186/1471-2164-12-561)
Supplement: Additional file 2 — Table listing TSS locations and data sources. This table shows all TSS locations we collected from a high-throughput RACE study [20], our hybridization-based cDNA screen [13] and various other RACE experiments performed on smaller numbers of ORs [6,14,17,18,52,85-87]. For some ORs, more than experiment defines a TSS (so there are multiple rows for some genes in this table). The "Best TSS?" column indicates whether each defined TSS is the most upstream one for that gene ("Best"), or lies downstream of another TSS for the same gene ("NotBest"). The most upstream TSS for each gene is included in Additional File 1 and was used in our promoter analyses. * Gene names are given where the TSS location was derived from RACE experiments (excluding the high-throughput RACE experiments of Michaloski et al.). [file 1471-2164-12-561-S2.XLSX]

## Sheet: Sheet1
Additional Data File 2. TSS locations and data sources.
OR ORF: chr-start-end	In non-redundant set used for analyses	Gene name*	Best TSS?	TSS location: chr-position	Reference
chr10-128501016-128500084	Yes		Best	chr10-128505770	[13]
chr10-128570822-128569887	Yes		Best	chr10-128575850	[13]
chr10-128675207-128676145	Yes		Best	chr10-128673343	[13]
chr10-128706377-128705442	Yes		Best	chr10-128707606	[13]
chr10-128769939-128770874	Yes		Best	chr10-128766021	[13]
chr10-128824691-128825650	Yes		Best	chr10-128821216	[13]
chr10-128873870-128874808	Yes		Best	chr10-128864480	[13]
chr10-128909750-128910685	Yes		Best	chr10-128908487	[13]
chr10-128924068-128925006	Yes		Best	chr10-128922040	[13]
chr10-129007713-129008675	Yes		Best	chr10-129004718	[13]
chr10-129045535-129044603	Yes		Best	chr10-129049151	[20]
chr10-129063115-129062180	Yes		Best	chr10-129064942	[13]
chr10-129096864-129097799	No		Best	chr10-129094736	[13]
chr10-129107573-129106617	No		Best	chr10-129110921	[20]
chr10-129119793-129118855	No		Best	chr10-129125226	[13]
chr10-129160598-129159639	No		Best	chr10-129166348	[13]
chr10-129175971-129175030	No		Best	chr10-129178959	[20]
chr10-129204554-129205492	Yes		Best	chr10-129202539	[13]
chr10-129212972-129213913	Yes		Best	chr10-129211773	[13]
chr10-129280096-129279164	No		Best	chr10-129283047	[13]
chr10-129470684-129471616	Yes		Best	chr10-129467446	[13]
chr10-129600380-129599418	Yes		Best	chr10-129603702	[13]
chr10-129617934-129616993	No		Best	chr10-129621218	[13]
chr10-77982337-77983311	Yes		Best	chr10-77980173	[13]
chr10-78075384-78074443	Yes		Best	chr10-78080819	[20]
chr10-78075384-78074443	Yes		NotBest	chr10-78075864	[13]
chr10-78310658-78309696	Yes		Best	chr10-78314912	[20]
chr10-78341919-78342851	Yes		Best	chr10-78338294	[13]
chr10-78379587-78380519	No		Best	chr10-78375916	[20]
chr10-78379587-78380519	No		NotBest	chr10-78376052	[13]
chr10-78417952-78418884	No		Best	chr10-78413407	[13]
chr10-78432396-78433325	Yes		NotBest	chr10-78426075	[20]
chr10-78432396-78433325	Yes		Best	chr10-78426054	[13]
chr10-78446537-78447466	No		Best	chr10-78443795	[20]
chr10-78446537-78447466	No		NotBest	chr10-78443860	[13]
chr10-78480069-78481028	Yes		Best	chr10-78475258	[20]
chr11-48947696-48948643	Yes		Best	chr11-48943645	[20]
chr11-48961761-48962714	Yes		Best	chr11-48956409	[13]
chr11-49337227-49338162	Yes		Best	chr11-49333368	[13]
chr11-50798205-50799128	Yes		Best	chr11-50795469	[20]
chr11-58304255-58303221	Yes		Best	chr11-58306015	[20]
chr11-58304255-58303221	Yes		NotBest	chr11-58306001	[13]
chr11-58343468-58342539	Yes		Best	chr11-58348338	[20]
chr11-58356958-58356020	No		Best	chr11-58358440	[13]
chr11-58365739-58364807	No		Best	chr11-58369138	[20]
chr11-58365739-58364807	No		NotBest	chr11-58368145	[13]
chr11-58394366-58395328	No		Best	chr11-58391324	[20]
chr11-58591631-58592560	Yes		Best	chr11-58586889	[20]
chr11-58599738-58600730	Yes		Best	chr11-58596463	[20]
chr11-73167257-73168201	Yes		Best	chr11-73164341	[20]
chr11-73188253-73189206	No		Best	chr11-73184748	[20]
chr11-73188253-73189206	No		NotBest	chr11-73184774	[13]
chr11-73209522-73208578	Yes		Best	chr11-73212997	[20]
chr11-73209522-73208578	Yes	I54	NotBest	chr11-73212945	[6]
chr11-73209522-73208578	Yes		NotBest	chr11-73212946	[13]
chr11-73219881-73218944	No		Best	chr11-73223328	[20]
chr11-73239483-73238539	Yes		Best	chr11-73241979	[20]
chr11-73239483-73238539	Yes		NotBest	chr11-73241959	[13]
chr11-73267712-73266777	Yes		Best	chr11-73270960	[13]
chr11-73300324-73299389	No		Best	chr11-73304979	[13]
chr11-73590827-73589889	No		Best	chr11-73594091	[20]
chr11-73590827-73589889	No		NotBest	chr11-73593983	[13]
chr11-73600442-73601377	Yes		Best	chr11-73596468	[20]
chr11-73600442-73601377	Yes		NotBest	chr11-73596486	[13]
chr11-73613251-73612319	No		Best	chr11-73616554	[20]
chr11-73613251-73612319	No		NotBest	chr11-73616472	[13]
chr11-73628582-73627644	No		Best	chr11-73630382	[20]
chr11-73628582-73627644	No		NotBest	chr11-73630372	[13]
chr11-73741509-73742447	No		Best	chr11-73738504	[20]
chr11-73798108-73797164	Yes		Best	chr11-73803792	[20]
chr11-73868259-73867324	Yes		Best	chr11-73870053	[20]
chr11-74009007-74009948	Yes		Best	chr11-73999751	[20]
chr11-74009007-74009948	Yes		NotBest	chr11-73999775	[13]
chr11-74020716-74019775	No		NotBest	chr11-74024829	[20]
chr11-74020716-74019775	No		Best	chr11-74024881	[13]
chr11-74102150-74103121	Yes		Best	chr11-74097238	[20]
chr11-74161084-74160137	Yes		Best	chr11-74166123	[13]
chr1-174886928-174887857	Yes	MOR23	Best	chr1-174880494	[14]
chr1-175061346-175060414	Yes		Best	chr1-175067465	[13]
chr1-175114563-175113631	No		Best	chr1-175120766	[13]
chr1-176019173-176020111	Yes		Best	chr1-176014462	[20]
chr1-176360561-176361514	Yes		NotBest	chr1-176354306	[20]
chr1-176360561-176361514	Yes		Best	chr1-176354257	[13]
chr1-176378756-176379733	Yes		NotBest	chr1-176372378	[20]
chr1-176378756-176379733	Yes		Best	chr1-176372290	[13]
chr13-21234924-21233980	Yes		Best	chr13-21237736	[20]
chr13-21234924-21233980	Yes		NotBest	chr13-21237365	[13]
chr13-21629827-21628886	Yes		Best	chr13-21634644	[20]
chr13-21666299-21665379	Yes		NotBest	chr13-21666344	[20]
chr13-21666299-21665379	Yes		Best	chr13-21673521	[13]
chr13-21731390-21730449	Yes		Best	chr13-21734131	[13]
chr13-21794872-21795813	Yes		NotBest	chr13-21790414	[20]
chr13-21794872-21795813	Yes		Best	chr13-21790134	[13]
chr14-15008594-15007644	Yes		Best	chr14-15019164	[20]
chr14-15160627-15161580	Yes		Best	chr14-15155424	[13]
chr14-50549217-50548288	Yes		Best	chr14-50551462	[13]
chr14-50655076-50654111	Yes		Best	chr14-50659767	[20]
chr14-50655076-50654111	Yes		NotBest	chr14-50659756	[13]
chr14-50704354-50703389	No		Best	chr14-50710626	[20]
chr14-50704354-50703389	No		NotBest	chr14-50710083	[13]
chr14-50746254-50747228	No		Best	chr14-50742906	[13]
chr14-50966115-50965051	Yes		Best	chr14-50968526	[13]
chr14-51105135-51106070	Yes		Best	chr14-51092622	[20]
chr14-51301340-51300366	Yes		Best	chr14-51313420	[13]
chr14-51356835-51355894	No		Best	chr14-51363994	[13]
chr14-53030545-53029589	Yes		Best	chr14-53034048	[20]
chr14-53070090-53071016	Yes		Best	chr14-53062724	[20]
chr14-53070090-53071016	Yes	MOR244-3	NotBest	chr14-53062725	[85]
chr14-53070090-53071016	Yes		NotBest	chr14-53062761	[13]
chr14-53083682-53082750	Yes	MOR10	Best	chr14-53087185	[86]
chr14-53083682-53082750	Yes		NotBest	chr14-53087170	[13]
chr14-53110637-53109696	No	MOR28	Best	chr14-53115415	[86]
chr14-53110637-53109696	No		NotBest	chr14-53115370	[13]
chr14-54902568-54901627	Yes	MOR118-1	Best	chr14-54904572	[18]
chr15-98018208-98017270	Yes		Best	chr15-98026035	[20]
chr15-98038798-98037845	No		Best	chr15-98051332	[20]
chr15-98038798-98037845	No		NotBest	chr15-98051308	[13]
chr15-98058059-98057106	No		Best	chr15-98064881	[20]
chr15-98143979-98143020	Yes		Best	chr15-98168041	[13]
chr15-98327905-98328837	Yes		Best	chr15-98322833	[20]
chr16-16674072-16673143	Yes		Best	chr16-16676498	[20]
chr16-16674072-16673143	Yes		NotBest	chr16-16676460	[13]
chr16-19408107-19407169	Yes		Best	chr16-19423227	[20]
chr16-19486933-19487871	Yes		Best	chr16-19486482	[13]
chr16-19625191-19624250	Yes		Best	chr16-19630009	[20]
chr16-19625191-19624250	Yes		NotBest	chr16-19629979	[13]
chr16-58797640-58796675	Yes		Best	chr16-58800050	[20]
chr16-58824533-58823607	Yes		Best	chr16-58826609	[20]
chr16-58824533-58823607	Yes		NotBest	chr16-58826592	[13]
chr16-58872974-58872045	No		NotBest	chr16-58874496	[20]
chr16-58872974-58872045	No		Best	chr16-58874501	[13]
chr16-58890044-58889085	Yes		Best	chr16-58891884	[13]
chr16-58916465-58915512	No		Best	chr16-58918324	[20]
chr16-58916465-58915512	No		NotBest	chr16-58918312	[13]
chr16-58926392-58925442	No		NotBest	chr16-58928280	[20]
chr16-58926392-58925442	No		Best	chr16-58928470	[13]
chr16-58999513-59000442	Yes		Best	chr16-58995211	[20]
chr16-58999513-59000442	Yes		NotBest	chr16-58995230	[13]
chr16-59027731-59026802	Yes		Best	chr16-59030104	[20]
chr16-59036561-59035635	Yes		Best	chr16-59039593	[20]
chr16-59036561-59035635	Yes		NotBest	chr16-59039575	[13]
chr16-59074904-59073981	Yes		Best	chr16-59077661	[20]
chr16-59086307-59085378	Yes		Best	chr16-59089625	[20]
chr16-59098816-59097892	No		Best	chr16-59101679	[20]
chr16-59110434-59109505	No		Best	chr16-59111698	[13]
chr16-59148678-59149604	Yes		Best	chr16-59146872	[20]
chr16-59148678-59149604	Yes		NotBest	chr16-59146890	[13]
chr16-59167967-59167038	No		Best	chr16-59170116	[20]
chr16-59202250-59201330	Yes		Best	chr16-59203348	[13]
chr16-59315231-59314314	Yes		Best	chr16-59318038	[20]
chr16-59362042-59361125	Yes		Best	chr16-59363794	[20]
chr17-37223108-37222176	Yes		Best	chr17-37225396	[20]
chr17-37223108-37222176	Yes		NotBest	chr17-37225349	[13]
chr17-37474175-37473234	Yes		Best	chr17-37476623	[13]
chr17-37862971-37863936	Yes		Best	chr17-37858927	[13]
chr17-37888801-37889766	No		Best	chr17-37885800	[20]
chr17-37888801-37889766	No		NotBest	chr17-37885832	[13]
chr17-37908600-37909565	No		Best	chr17-37905587	[13]
chr17-37932391-37933320	Yes		Best	chr17-37930467	[20]
chr17-37942092-37943039	Yes		NotBest	chr17-37942063	[20]
chr17-37942092-37943039	Yes		Best	chr17-37936979	[13]
chr17-38192509-38191544	No		Best	chr17-38196729	[13]
chr17-38219921-38218977	Yes		Best	chr17-38225638	[20]
chr17-38285535-38286473	Yes		Best	chr17-38282338	[13]
chr17-38411718-38412656	Yes		Best	chr17-38398013	[13]
chr17-38472104-38473042	No		Best	chr17-38466798	[13]
chr19-12163280-12162345	Yes		Best	chr19-12166342	[13]
chr19-12342722-12343660	Yes		Best	chr19-12335653	[20]
chr19-12357540-12358478	No		NotBest	chr19-12354429	[20]
chr19-12357540-12358478	No		Best	chr19-12354344	[13]
chr19-12397315-12396377	No		Best	chr19-12399581	[20]
chr19-12397315-12396377	No		NotBest	chr19-12399556	[13]
chr19-12468755-12469702	Yes		Best	chr19-12461769	[20]
chr19-12468755-12469702	Yes		NotBest	chr19-12461794	[13]
chr19-12748697-12749635	Yes		Best	chr19-12745049	[13]
chr19-12958373-12959317	Yes		Best	chr19-12953474	[13]
chr19-12965065-12964139	Yes		Best	chr19-12968014	[13]
chr19-12976268-12975339	No		Best	chr19-12978220	[13]
chr19-12994797-12993853	No		Best	chr19-12998891	[13]
chr19-13009230-13010174	Yes		Best	chr19-13005339	[13]
chr19-13073478-13074410	Yes		Best	chr19-13069679	[13]
chr19-13177792-13176869	Yes		Best	chr19-13179242	[13]
chr19-13239506-13240444	Yes		Best	chr19-13237537	[20]
chr19-13239506-13240444	Yes		NotBest	chr19-13237588	[13]
chr19-13265159-13266082	Yes		Best	chr19-13260224	[13]
chr19-13308742-13309674	No		Best	chr19-13305818	[20]
chr19-13308742-13309674	No		NotBest	chr19-13305837	[13]
chr19-13416250-13417182	No		Best	chr19-13413391	[13]
chr19-13576835-13577782	Yes		Best	chr19-13575036	[13]
chr19-13604165-13605112	No		Best	chr19-13602414	[13]
chr19-13659796-13660743	No		Best	chr19-13657999	[20]
chr19-13659796-13660743	No		NotBest	chr19-13658046	[13]
chr19-13693654-13694601	No		Best	chr19-13691928	[20]
chr19-13823598-13824545	Yes		Best	chr19-13814567	[13]
chr19-13902884-13901949	Yes		Best	chr19-13903263	[13]
chr19-13913661-13912714	Yes		Best	chr19-13925182	[20]
chr19-13962698-13961751	No		Best	chr19-13972418	[13]
chr1-94377196-94376258	Yes		Best	chr1-94381690	[20]
chr1-94377196-94376258	Yes		NotBest	chr1-94378408	[13]
chr1-94388330-94387395	No		Best	chr1-94392684	[20]
chr1-94408603-94407665	No		NotBest	chr1-94415010	[20]
chr1-94408603-94407665	No		Best	chr1-94415092	[13]
chr1-94484909-94485874	Yes		Best	chr1-94482447	[13]
chr2-111155638-111156555	Yes		Best	chr2-111154287	[13]
chr2-111168578-111169495	No		Best	chr2-111166675	[13]
chr2-111261106-111260189	No		Best	chr2-111263271	[20]
chr2-111330292-111329375	Yes		Best	chr2-111333972	[13]
chr2-111378444-111377506	No		Best	chr2-111380327	[20]
chr2-111378444-111377506	No		NotBest	chr2-111380307	[13]
chr2-111405599-111404661	No		NotBest	chr2-111409729	[20]
chr2-111405599-111404661	No		Best	chr2-111409754	[13]
chr2-111462229-111461291	No		Best	chr2-111466575	[20]
chr2-111462229-111461291	No		NotBest	chr2-111466554	[13]
chr2-111504385-111505323	Yes		Best	chr2-111501610	[13]
chr2-111594408-111595346	No		Best	chr2-111591267	[20]
chr2-111594408-111595346	No		NotBest	chr2-111591283	[13]
chr2-111801228-111800266	Yes		Best	chr2-111804889	[20]
chr2-36232298-36233218	Yes		Best	chr2-36229039	[20]
chr2-36276920-36277849	No		Best	chr2-36274477	[20]
chr2-36642047-36642988	Yes		NotBest	chr2-36639914	[20]
chr2-36642047-36642988	Yes		Best	chr2-36639796	[13]
chr2-36861132-36860140	Yes		Best	chr2-36864509	[13]
chr2-36923827-36924780	No		Best	chr2-36921266	[13]
chr2-36941266-36940298	No		Best	chr2-36944684	[13]
chr2-36962039-36961827	No		Best	chr2-36973430	[20]
chr2-37056763-37057701	Yes		Best	chr2-37056212	[13]
chr2-37075011-37075940	Yes		Best	chr2-37059324	[13]
chr2-37125966-37126907	Yes		Best	chr2-37122471	[20]
chr2-85172053-85171124	Yes		Best	chr2-85179452	[13]
chr2-85194081-85193152	No		Best	chr2-85203215	[13]
chr2-85240688-85239759	Yes		Best	chr2-85249598	[13]
chr2-85270984-85270040	Yes		Best	chr2-85276489	[20]
chr2-85449065-85448121	Yes		Best	chr2-85452056	[20]
chr2-85515306-85514368	Yes		Best	chr2-85518925	[20]
chr2-85515306-85514368	Yes		NotBest	chr2-85518898	[13]
chr2-85600531-85599596	Yes		Best	chr2-85602912	[20]
chr2-85609960-85610877	Yes		Best	chr2-85607255	[20]
chr2-85616743-85617660	Yes		Best	chr2-85612870	[20]
chr2-85625670-85626608	Yes		Best	chr2-85622226	[13]
chr2-85640425-85639496	Yes		Best	chr2-85642701	[20]
chr2-85689611-85690564	Yes		Best	chr2-85687216	[20]
chr2-85689611-85690564	Yes		NotBest	chr2-85687264	[13]
chr2-85703582-85704521	No		Best	chr2-85699085	[20]
chr2-85758084-85759022	Yes		Best	chr2-85755350	[20]
chr2-85758084-85759022	Yes		NotBest	chr2-85756885	[13]
chr2-85763427-85764350	Yes		Best	chr2-85761778	[20]
chr2-85886641-85887573	Yes		Best	chr2-85884416	[20]
chr2-85925932-85924967	Yes		Best	chr2-85927521	[20]
chr2-86038907-86037960	Yes		Best	chr2-86043084	[20]
chr2-86076969-86076028	Yes		Best	chr2-86080446	[13]
chr2-86173511-86172573	Yes		Best	chr2-86174805	[13]
chr2-86196537-86195596	Yes		Best	chr2-86202595	[13]
chr2-86263831-86262884	Yes		Best	chr2-86266838	[13]
chr2-86286137-86285196	Yes		Best	chr2-86290748	[20]
chr2-86369209-86368946	No		Best	chr2-86368584	[20]
chr2-86379064-86378123	Yes		Best	chr2-86382637	[13]
chr2-86394279-86393338	Yes		Best	chr2-86398331	[20]
chr2-86394279-86393338	Yes		NotBest	chr2-86398295	[13]
chr2-86434983-86434042	No		Best	chr2-86438966	[13]
chr2-86531130-86530189	Yes		Best	chr2-86531617	[13]
chr2-86594893-86593952	Yes		Best	chr2-86599150	[20]
chr2-86625940-86626857	Yes		Best	chr2-86622707	[13]
chr2-86713878-86712931	Yes		NotBest	chr2-86714942	[20]
chr2-86713878-86712931	Yes		Best	chr2-86714959	[13]
chr2-86731330-86730383	Yes		Best	chr2-86732320	[13]
chr2-86763687-86762740	No		Best	chr2-86764655	[13]
chr2-86829331-86828399	Yes		Best	chr2-86831378	[20]
chr2-86874376-86873438	Yes		Best	chr2-86876688	[20]
chr2-86948542-86947604	Yes		Best	chr2-86954725	[20]
chr2-86976476-86975538	Yes		Best	chr2-86980390	[13]
chr2-87092096-87093076	Yes		Best	chr2-87088179	[13]
chr2-87197627-87198547	Yes		Best	chr2-87194976	[13]
chr2-87258207-87259178	Yes		Best	chr2-87256792	[20]
chr2-87297324-87298268	Yes		Best	chr2-87294119	[13]
chr2-87415243-87416187	No		Best	chr2-87414068	[13]
chr2-87447547-87448491	No		Best	chr2-87446369	[13]
chr2-87497076-87496138	Yes		Best	chr2-87498614	[13]
chr2-87512522-87511590	Yes		Best	chr2-87513495	[13]
chr2-87803047-87802109	Yes		Best	chr2-87808414	[20]
chr2-87803047-87802109	Yes		NotBest	chr2-87808392	[13]
chr2-87875294-87874353	Yes		Best	chr2-87877843	[13]
chr2-87890779-87889835	Yes		Best	chr2-87891270	[20]
chr2-88025036-88025974	Yes		Best	chr2-88022054	[13]
chr2-88184884-88183949	Yes		Best	chr2-88186610	[13]
chr2-88252813-88251884	Yes		Best	chr2-88259308	[20]
chr2-88264180-88263245	Yes		Best	chr2-88266180	[13]
chr2-88287093-88286176	No		Best	chr2-88289278	[20]
chr2-88287093-88286176	No		NotBest	chr2-88289261	[13]
chr2-88399661-88400566	Yes		Best	chr2-88397092	[13]
chr2-88492311-88493240	Yes		Best	chr2-88488851	[13]
chr2-88523887-88522961	Yes		Best	chr2-88528096	[13]
chr2-88587043-88586117	Yes		Best	chr2-88591527	[20]
chr2-88596830-88595898	Yes		Best	chr2-88600642	[13]
chr2-88657330-88658259	Yes		Best	chr2-88654952	[13]
chr2-88671276-88672199	Yes		Best	chr2-88669914	[13]
chr2-88737752-88736826	No		Best	chr2-88742325	[13]
chr2-88750548-88749616	No		Best	chr2-88755231	[20]
chr2-88770470-88769535	Yes		Best	chr2-88778227	[13]
chr2-88814046-88813111	Yes		Best	chr2-88820414	[13]
chr2-88842443-88841505	Yes		Best	chr2-88847130	[13]
chr2-88864158-88863244	Yes		Best	chr2-88872222	[13]
chr2-88915246-88914311	No		Best	chr2-88916117	[13]
chr2-88938082-88937147	No		Best	chr2-88946971	[13]
chr2-88952667-88951732	Yes		Best	chr2-88957440	[13]
chr2-88965886-88964951	Yes		Best	chr2-88967533	[13]
chr2-88985178-88984243	Yes		Best	chr2-88991493	[13]
chr2-88997330-88996395	No		Best	chr2-89004248	[13]
chr2-89034189-89033257	Yes		Best	chr2-89040110	[13]
chr2-89089813-89088878	No		Best	chr2-89093868	[13]
chr2-89123288-89122353	Yes		Best	chr2-89128111	[13]
chr2-89143747-89142806	Yes		Best	chr2-89147205	[20]
chr2-89166335-89165400	No		Best	chr2-89169731	[13]
chr2-89180457-89179540	Yes		Best	chr2-89182548	[13]
chr2-89203584-89202640	Yes		Best	chr2-89205022	[13]
chr2-89334467-89333547	Yes		Best	chr2-89338370	[13]
chr2-89368565-89367648	No		Best	chr2-89371615	[13]
chr2-89450257-89449313	Yes		Best	chr2-89454287	[13]
chr2-89497596-89496652	Yes		Best	chr2-89501387	[13]
chr2-89508041-89507085	Yes		Best	chr2-89508734	[13]
chr2-89562266-89561322	No		Best	chr2-89565136	[13]
chr2-89629507-89628563	No		Best	chr2-89633666	[13]
chr2-89676100-89675180	Yes		Best	chr2-89681291	[13]
chr2-89685128-89684223	Yes		Best	chr2-89688232	[13]
chr2-89720985-89721914	Yes		Best	chr2-89718601	[13]
chr2-89769968-89770903	Yes		Best	chr2-89767561	[13]
chr2-89784270-89783341	Yes		Best	chr2-89788669	[20]
chr2-89817937-89818869	Yes		Best	chr2-89814639	[20]
chr2-89817937-89818869	Yes		NotBest	chr2-89814866	[13]
chr2-89833552-89834472	Yes		Best	chr2-89831378	[20]
chr2-89833552-89834472	Yes		NotBest	chr2-89831395	[13]
chr2-89842565-89843479	No		Best	chr2-89840302	[13]
chr2-89862221-89861295	Yes		Best	chr2-89865613	[13]
chr2-89892479-89891571	Yes		NotBest	chr2-89903341	[20]
chr2-89892479-89891571	Yes		Best	chr2-89903754	[13]
chr2-89979294-89978368	Yes		Best	chr2-89982453	[20]
chr2-89979294-89978368	Yes		NotBest	chr2-89981852	[13]
chr2-89990161-89989247	Yes		Best	chr2-89993248	[20]
chr2-90062653-90061724	Yes		Best	chr2-90064628	[13]
chr2-90093143-90092226	Yes		Best	chr2-90097713	[13]
chr2-90106585-90105668	No		Best	chr2-90110647	[13]
chr2-90137016-90136120	No		Best	chr2-90138871	[20]
chr2-90164354-90165283	No		Best	chr2-90162357	[20]
chr2-90164354-90165283	No		NotBest	chr2-90162379	[13]
chr4-118363055-118362108	Yes		Best	chr4-118365303	[20]
chr4-118398854-118399801	Yes		Best	chr4-118392780	[20]
chr4-118407136-118408083	Yes		Best	chr4-118404780	[20]
chr4-118503043-118502090	Yes		Best	chr4-118508878	[13]
chr4-118565690-118566637	No		Best	chr4-118561218	[20]
chr4-43719438-43718500	Yes		Best	chr4-43723103	[13]
chr4-43834231-43833275	Yes	MOR262-6	Best	chr4-43836778	[17]
chr4-43867183-43868142	Yes	MOR262-14	NotBest	chr4-43864485	[17]
chr4-43867183-43868142	Yes		Best	chr4-43864437	[13]
chr4-52838271-52839230	Yes	MOR262-2	Best	chr4-52837522	[17]
chr4-52869383-52868430	Yes	MOR262-8	Best	chr4-52872036	[17]
chr4-52869383-52868430	Yes		NotBest	chr4-52871338	[13]
chr4-52924664-52923705	Yes	MOR262-7	NotBest	chr4-52932004	[17]
chr4-52924664-52923705	Yes		Best	chr4-52932044	[13]
chr4-52949253-52948302	No	MOR262-3	Best	chr4-52953292	[17]
chr4-52983495-52984439	Yes	MOR262-9	Best	chr4-52977371	[17]
chr4-58798592-58797651	Yes	MOR262-1	Best	chr4-58800589	[17]
chr6-116443629-116444558	Yes		Best	chr6-116439119	[20]
chr6-116443629-116444558	Yes		NotBest	chr6-116439135	[13]
chr6-116506445-116507407	Yes		Best	chr6-116504334	[20]
chr6-40494976-40494035	Yes	MOR120-3	Best	chr6-40505168	[18]
chr6-40521387-40522331	Yes	MOR120-2	Best	chr6-40519437	[18]
chr6-41722293-41721352	Yes		Best	chr6-41725176	[20]
chr6-41722293-41721352	Yes	MOR120-1	Best	chr6-41725176	[18]
chr6-42411016-42410075	Yes	MOR257-4	Best	chr6-42415273	[18]
chr6-42422175-42421234	No		NotBest	chr6-42426334	[20]
chr6-42422175-42421234	No	MOR257-1	Best	chr6-42426361	[18]
chr6-42712053-42713006	Yes	MOR257-2	Best	chr6-42708420	[18]
chr6-42740040-42740993	No	MOR257-5	Best	chr6-42735235	[18]
chr6-42767472-42768404	Yes	MOR257-3	Best	chr6-42761941	[18]
chr6-42787882-42788817	Yes		Best	chr6-42784383	[20]
chr6-42787882-42788817	Yes		NotBest	chr6-42784431	[13]
chr6-42846452-42847384	Yes		Best	chr6-42840447	[13]
chr6-43065743-43066675	Yes		Best	chr6-43056389	[13]
chr6-43166914-43167879	Yes		Best	chr6-43163064	[13]
chr7-109633632-109632628	Yes		Best	chr7-109636827	[20]
chr7-109633632-109632628	Yes	MOR42-3	NotBest	chr7-109636816	[18]
chr7-109643287-109642337	No		NotBest	chr7-109648087	[20]
chr7-109643287-109642337	No	MOR42-1	Best	chr7-109648101	[18]
chr7-109727011-109727961	Yes	MOR16-1	Best	chr7-109720311	[18]
chr7-109818436-109819410	Yes	MOR41-1	Best	chr7-109813437	[18]
chr7-109846754-109847722	Yes	MOR18-3	Best	chr7-109844455	[18]
chr7-109857775-109858728	Yes	MOR18-1	Best	chr7-109850683	[18]
chr7-109862925-109861969	Yes	MOR11-2	Best	chr7-109867590	[18]
chr7-109873002-109872046	No	MOR11-1	Best	chr7-109876015	[18]
chr7-109891515-109890553	Yes	MOR18-2	Best	chr7-109907912	[18]
chr7-109923040-109923984	Yes	MOR14-2	Best	chr7-109919740	[18]
chr7-109951994-109952944	Yes	MOR14-10	Best	chr7-109943095	[18]
chr7-110005785-110004835	Yes		Best	chr7-110007279	[20]
chr7-110507706-110506762	Yes		Best	chr7-110511169	[20]
chr7-110880442-110881392	Yes	MOR3primebeta6	Best	chr7-110878865	[87]
chr7-110904097-110903138	Yes	MOR3primebeta4	Best	chr7-110905864	[87]
chr7-110916909-110915959	Yes	MOR3primebeta3	Best	chr7-110920108	[87]
chr7-110936789-110935827	Yes	MOR3primebeta1	Best	chr7-110940344	[87]
chr7-111030755-111029820	Yes	MOR5primebeta1	Best	chr7-111034790	[87]
chr7-111054955-111055902	Yes	MOR5primebeta3	Best	chr7-111051971	[87]
chr7-111077339-111078298	Yes	MOR5primebeta4	Best	chr7-111063576	[87]
chr7-111328920-111327970	Yes		Best	chr7-111331906	[20]
chr7-111338719-111337781	Yes		Best	chr7-111344474	[13]
chr7-111766195-111767160	Yes		Best	chr7-111762469	[20]
chr7-112087042-112087995	Yes		Best	chr7-112082894	[13]
chr7-112145416-112144478	Yes		Best	chr7-112150543	[20]
chr7-112478704-112477757	Yes		Best	chr7-112482609	[20]
chr7-113833243-113832296	Yes		Best	chr7-113834821	[13]
chr7-113858193-113857246	No		Best	chr7-113859859	[13]
chr7-113968038-113967082	Yes		Best	chr7-113977407	[20]
chr7-113968038-113967082	Yes		NotBest	chr7-113970572	[13]
chr7-114017757-114016807	Yes	T2	Best	chr7-114020277	[52]
chr7-114035621-114034698	Yes	B6isoform1	Best	chr7-114042958	[52]
chr7-114035621-114034698	Yes	B6isoform2	NotBest	chr7-114042792	[52]
chr7-114035621-114034698	Yes	B6_isoform2	NotBest	chr7-114042792	[52]
chr7-114035621-114034698	Yes	B6	NotBest	chr7-114042957	[52]
chr7-114035621-114034698	Yes		NotBest	chr7-114042777	[13]
chr7-114057714-114058637	No		NotBest	chr7-114051639	[20]
chr7-114057714-114058637	No	B5_isoform2	Best	chr7-114051627	[52]
chr7-114057714-114058637	No	B5	Best	chr7-114051627	[52]
chr7-114057714-114058637	No		NotBest	chr7-114051660	[13]
chr7-114088513-114087581	Yes	B3_isoform2	Best	chr7-114091826	[52]
chr7-114088513-114087581	Yes	B3	Best	chr7-114091826	[52]
chr7-114100448-114099498	Yes	M50_isoform2	NotBest	chr7-114106111	[52]
chr7-114100448-114099498	Yes	M50	Best	chr7-114107444	[52]
chr7-114115856-114114912	Yes		Best	chr7-114118967	[20]
chr7-114115856-114114912	Yes	M51_isoform2	NotBest	chr7-114118935	[52]
chr7-114115856-114114912	Yes	M51	NotBest	chr7-114118935	[52]
chr7-114145372-114144389	Yes		NotBest	chr7-114149480	[20]
chr7-114145372-114144389	Yes	I7	Best	chr7-114149504	[52]
chr7-114145372-114144389	Yes	I7	NotBest	chr7-114146119	[6]
chr7-114179671-114180624	Yes	P3	Best	chr7-114174684	[52]
chr7-114240981-114241928	Yes	P2	Best	chr7-114236867	[52]
chr7-114250370-114249426	Yes		Best	chr7-114253887	[13]
chr7-114272902-114271958	No	B2	Best	chr7-114274570	[52]
chr7-114290832-114291776	Yes	B1	NotBest	chr7-114281847	[52]
chr7-114290832-114291776	Yes		Best	chr7-114281844	[13]
chr7-115046233-115047165	Yes		Best	chr7-115041530	[13]
chr7-115077036-115077968	No		Best	chr7-115073960	[20]
chr7-115077036-115077968	No		NotBest	chr7-115074021	[13]
chr7-115133881-115134813	Yes		Best	chr7-115130578	[13]
chr7-115175855-115174911	Yes		Best	chr7-115177481	[20]
chr7-115198498-115199481	Yes		Best	chr7-115194129	[13]
chr7-115210220-115209282	Yes		Best	chr7-115210860	[20]
chr7-115246825-115247772	Yes		Best	chr7-115244363	[20]
chr7-115399650-115398706	No		Best	chr7-115401833	[20]
chr7-115430638-115429694	Yes		Best	chr7-115432457	[20]
chr7-115460410-115461342	Yes		Best	chr7-115456986	[20]
chr7-115460410-115461342	Yes		NotBest	chr7-115457008	[13]
chr7-115511006-115511950	No		Best	chr7-115508849	[20]
chr7-115566087-115567031	No		Best	chr7-115563935	[20]
chr7-115755823-115756767	No		Best	chr7-115754440	[20]
chr7-115810932-115811876	Yes		Best	chr7-115809932	[20]
chr7-147531883-147530951	Yes		NotBest	chr7-147547541	[20]
chr7-147531883-147530951	Yes		Best	chr7-147547570	[13]
chr7-147652102-147653064	Yes		Best	chr7-147649276	[13]
chr7-147690356-147689433	No		Best	chr7-147693210	[13]
chr7-147796091-147797023	No		Best	chr7-147787239	[13]
chr7-147823605-147824537	No		Best	chr7-147814869	[20]
chr7-147823605-147824537	No		NotBest	chr7-147814919	[13]
chr7-147837883-147838818	No		Best	chr7-147832351	[20]
chr7-147837883-147838818	No		NotBest	chr7-147832361	[13]
chr7-147876809-147877741	No		Best	chr7-147867863	[13]
chr7-147890158-147891090	No		Best	chr7-147883215	[20]
chr7-147890158-147891090	No		NotBest	chr7-147883240	[13]
chr7-6426823-6427764	Yes		Best	chr7-6420029	[20]
chr7-6433865-6432927	Yes		Best	chr7-6439524	[13]
chr7-6441562-6440624	Yes		Best	chr7-6452466	[20]
chr7-6441562-6440624	Yes		NotBest	chr7-6452359	[13]
chr7-6454935-6453997	No		Best	chr7-6461413	[13]
chr7-6468138-6467185	Yes		Best	chr7-6475661	[20]
chr7-6522704-6523630	Yes		Best	chr7-6517552	[13]
chr7-92004881-92005828	Yes		Best	chr7-92002063	[20]
chr7-92004881-92005828	Yes		NotBest	chr7-92002081	[13]
chr7-93455621-93454695	Yes		Best	chr7-93462019	[20]
chr7-93455621-93454695	Yes		NotBest	chr7-93462015	[13]
chr7-93560874-93561809	Yes		Best	chr7-93552359	[13]
chr7-93733787-93734716	No		Best	chr7-93732413	[13]
chr7-93842983-93843894	No		Best	chr7-93836850	[13]
chr8-74633467-74634408	Yes		Best	chr8-74630938	[20]
chr8-86065045-86065989	Yes		Best	chr8-86059712	[20]
chr9-18560077-18559136	Yes		Best	chr9-18568440	[20]
chr9-18620736-18619798	Yes		Best	chr9-18623970	[13]
chr9-19142906-19143844	Yes		Best	chr9-19140901	[20]
chr9-19180323-19179385	Yes		Best	chr9-19183113	[13]
chr9-19517273-19518202	Yes		Best	chr9-19513877	[20]
chr9-19587579-19588508	No		Best	chr9-19584727	[13]
chr9-19612764-19613693	No		Best	chr9-19609358	[20]
chr9-19651061-19650108	No		Best	chr9-19654191	[20]
chr9-19651061-19650108	No		NotBest	chr9-19654166	[13]
chr9-19724655-19725593	Yes		Best	chr9-19721754	[20]
chr9-19859905-19858910	Yes		Best	chr9-19862007	[20]
chr9-19905220-19906134	Yes		NotBest	chr9-19903073	[20]
chr9-19905220-19906134	Yes		Best	chr9-19903070	[13]
chr9-19941604-19942533	Yes		NotBest	chr9-19933541	[20]
chr9-19941604-19942533	Yes		Best	chr9-19933093	[13]
chr9-20064328-20065257	No		Best	chr9-20041604	[20]
chr9-20064328-20065257	No		NotBest	chr9-20041632	[13]
chr9-20090145-20091080	Yes		Best	chr9-20086795	[20]
chr9-20090145-20091080	Yes		NotBest	chr9-20086879	[13]
chr9-20104655-20105614	Yes		Best	chr9-20103039	[20]
chr9-20119296-20118367	Yes		Best	chr9-20140538	[20]
chr9-37519862-37518933	Yes		Best	chr9-37523835	[20]
chr9-37538566-37537638	No	M71	Best	chr9-37540768	[14]
chr9-37800079-37801023	Yes		Best	chr9-37799492	[13]
chr9-37854809-37855738	No		Best	chr9-37854161	[13]
chr9-37892423-37893352	No		Best	chr9-37891767	[13]
chr9-37916273-37917217	No		Best	chr9-37915713	[13]
chr9-38076100-38077050	Yes		Best	chr9-38075741	[13]
chr9-38210461-38211414	Yes		Best	chr9-38209296	[13]
chr9-38237869-38238804	Yes		Best	chr9-38237040	[13]
chr9-38295616-38296551	Yes		Best	chr9-38294699	[13]
chr9-38306256-38307188	Yes		Best	chr9-38303386	[13]
chr9-38388864-38389796	Yes		Best	chr9-38387829	[13]
chr9-38401808-38402746	Yes		Best	chr9-38400388	[13]
chr9-38414052-38415002	Yes		Best	chr9-38412714	[13]
chr9-38465975-38465043	Yes		Best	chr9-38467460	[13]
chr9-38563275-38564207	Yes		Best	chr9-38562739	[13]
chr9-38582842-38583783	Yes		Best	chr9-38580673	[13]
chr9-38655701-38656627	Yes		Best	chr9-38655256	[13]
chr9-38783263-38784189	Yes		Best	chr9-38779898	[13]
chr9-38790627-38789695	Yes		Best	chr9-38795900	[13]
chr9-38803018-38802092	No		Best	chr9-38807256	[13]
chr9-38827124-38826204	No		Best	chr9-38830962	[13]
chr9-38868249-38867314	Yes		Best	chr9-38872465	[13]
chr9-38951687-38952622	No		Best	chr9-38935715	[20]
chr9-38951687-38952622	No		NotBest	chr9-38935717	[13]
chr9-38991765-38992709	No		Best	chr9-38973895	[13]
chr9-39024944-39025879	No		Best	chr9-39009565	[13]
chr9-39046016-39045072	No		Best	chr9-39057578	[13]
chr9-39097482-39096543	No		Best	chr9-39107131	[20]
chr9-39201378-39202322	No		Best	chr9-39195001	[20]
chr9-39269018-39269962	No		Best	chr9-39264298	[13]
chr9-39292836-39291892	No		Best	chr9-39300686	[13]
chr9-39319303-39318368	Yes		Best	chr9-39323370	[13]
chr9-39430716-39431660	Yes		Best	chr9-39430513	[13]
chr9-39454313-39455257	No		Best	chr9-39453147	[13]
chr9-39580383-39579439	Yes		Best	chr9-39590838	[13]
chr9-39602962-39603897	No		NotBest	chr9-39598621	[20]
chr9-39602962-39603897	No		Best	chr9-39598610	[13]
chr9-39627226-39628161	No		Best	chr9-39616486	[13]
chr9-39680862-39681806	No		NotBest	chr9-39674007	[20]
chr9-39680862-39681806	No		Best	chr9-39673927	[13]
chr9-39749847-39750779	Yes		Best	chr9-39745193	[13]
chr9-39900549-39899602	Yes		Best	chr9-39901143	[13]
chr9-39909073-39908129	Yes		Best	chr9-39921791	[20]
chr9-39935544-39934609	Yes		Best	chr9-39937769	[20]
chrX-47779617-47778673	Yes		Best	chrX-47781659	[20]
chrX-47779617-47778673	Yes		NotBest	chrX-47781637	[13]
