# Supplementary material for: Rigorous and thorough bioinformatic analyses of olfactory receptor promoters confirm enrichment of O/E and homeodomain binding sites but reveal no new common motifs
Source: BMC Genomics. 2011 Nov 15;12:561. doi: 10.1186/1471-2164-12-561 (PMC3247239; doi:10.1186/1471-2164-12-561)
Supplement: Additional file 5 — Table summarizing statistical tests on matrix families for 200-bp promoter region (default MatInspector parameters). Results of our statistical tests for enrichment and conservation for all matrix families after masking O/E sites and TATA boxes using default MatInspector parameters. See legend to Table 1. [file 1471-2164-12-561-S5.XLSX]

## Sheet: Sheet1
Additional Data File 5					Comparison to previous 200bp region			Comparison to shuffled sequences			Conservation tests
MatBase matrix family	MatBase family description	Consensus of arbitrarily chosen PWM	Number of predicted sites in 200bp promoter region	Number of 200bp promoters containing >=1 site	Number of sites expected	Enrichment compared to expected number	Enrichment p-value*	Number of sites expected	Enrichment compared to expected number	Enrichment p-value+	p-value: whether whole sites are more conserved than local background	p-value: whether core nucleotides are more conserved than local background	Significance in three tests: (1) enrichment compared to previous 200bp, (2) enrichment compared to shuffled seqs (3) conservation
After O/E and VTBP site masking, 200bp promoters, default MatInspector parameters, all matrices
O$INRE	Core promoter initiator elements	NA	47	40	30	1.57	0.034	41.5	1.13	0.219	1	0.98	x . .
O$MTEN	Core promoter motif ten elements	NA	1	1	1	1	0.75	1.7	0.6	0.8081	2.8e-05	0.079	. . X
O$TF2B	RNA polymerase II transcription factor II B	NA	0	0	0	NA	1	0	0	1	NA	NA	. . .
O$TF2D	General transcription factor IID, GTF2D	NA	0	0	2	0	1	1.2	0	1	NA	NA	. . .
O$TF3A	General transcription factor IIIA, GTF3A	NA	0	0	0	NA	1	0	0	1	NA	NA	. . .
O$TF3C	General transcription factor IIIC, GTF3C	NA	1	1	0	Inf	0.5	1.2	0.83	0.6908	0.71	0.54	. . .
O$VTBP	Vertebrate TATA binding protein factor	NA	208	131	315	0.66	1	206	1.01	0.4539	1	1	. . .
O$XCPE	Activator-, mediator- and TBP-dependent core promoter element for RNA polymerase II transcription from TATA-less promoters	NA	3	3	2	1.5	0.5	3.4	0.88	0.6643	0.77	0.79	. . .
V$AARF	AARE binding factors	rTTKCatca	12	12	11	1.09	0.5	10.6	1.13	0.3794	0.2	0.48	. . .
V$ABDB	Abdominal-B type homeodomain transcription factors	rcmataAATCan	262	167	268	0.98	0.62	226.1	1.16	0.0086	0.62	0.43	. x .
V$AHRR	AHR-arnt heterodimers and AHR-related factors	nntygCGTGcms	6	6	9	0.67	0.85	4.8	1.26	0.3385	0.28	0.28	. . .
V$AIRE	Autoimmune regulatory element binding factor	nwntnwnykggwwnnwnWGGNywwwn	18	17	10	1.8	0.092	17.5	1.03	0.4855	0.015	0.19	. . x
V$AP1F	AP1, Activating protein 1	rtgAGTCan	73	50	64	1.14	0.25	56.5	1.29	0.0464	0.02	0.4	. x x
V$AP1R	MAF and AP1 related factors	nsaTGAGtcatgny	73	61	80	0.91	0.74	78.6	0.93	0.7267	0.41	0.25	. . .
V$AP2F	Activator protein 2	tnGCCTgsggssnb	3	3	4	0.75	0.77	6.2	0.48	0.934	0.26	0.34	. . .
V$AP4R	AP4 and related proteins	wgaryCAGCtgyggnc	9	8	2	4.5	0.033	8.1	1.12	0.4154	0.084	0.54	x . .
V$ARID	AT rich interactive domain factor	AATAccvm	140	94	89	1.57	0.00046	71.9	1.95	<0.0001	0.53	0.0021	x X x
V$ATBF	AT-binding transcription factor	hhwkrttantAATTahh	101	69	68	1.49	0.0068	56.3	1.8	<0.0001	0.069	7.4e-08	x X X
V$BARB	Barbiturate-inducible element box from pro+eukaryotic genes	atnnAAAGcngrngg	16	16	23	0.7	0.9	19.6	0.81	0.8242	0.89	0.89	. . .
V$BCDF	Bicoid-like homeodomain transcription factors	abnyTAATcmnv	152	119	102	1.49	0.001	131.5	1.16	0.0401	4.7e-17	4.1e-20	x x X
V$BCL6	POZ domain zinc finger expressed in B-Cells	nwaTTCCtagaaag	52	45	55	0.95	0.65	55.9	0.93	0.7099	0.43	0.57	. . .
V$BNCF	Basonuclein rDNA transcription factor PolI	srkgsmycnnTGTCccyg	1	1	7	0.14	1	5.7	0.18	0.9968	0.63	0.2	. . .
V$BPTF	Bromodomain and PHD domain transcription factors	nnmacAACAmn	21	19	23	0.91	0.67	14.8	1.42	0.0756	1	1	. . .
V$BRAC	Brachyury gene, mesoderm developmental factor	ntgacacctAGGTgtgaaatt	27	25	26	1.04	0.5	28.7	0.94	0.6396	0.78	0.42	. . .
V$BRN5	Brn-5 POU domain factors	gCATAawttat	327	165	282	1.16	0.037	217.5	1.5	<0.0001	0.015	5.3e-09	x X X
V$BRNF	Brn POU domain factors	yyNATYnkaawkry	530	200	478	1.11	0.054	359.8	1.47	<0.0001	0.0011	2.8e-12	. X X
V$BTBF	BTB/POZ broad complex, TramTrack, Bric-a-brac/pox viruses and zinc fingers transcription factor	nntcCTGCna	10	10	6	1.67	0.23	10.2	0.98	0.5746	0.0022	0.092	. . x
V$CAAT	CCAAT binding factors	ccaCCAAtc	92	79	64	1.44	0.015	99.2	0.93	0.7733	1.3e-06	0.0025	x . X
V$CABL	C-abl DNA binding sites	aaAACAamaa	5	5	6	0.83	0.73	3.4	1.48	0.2546	0.9	0.59	. . .
V$CART	Cart-1 cartilage homeoprotein 1	cTAATtrnsynattan	452	183	331	1.37	8.7e-06	318.7	1.42	<0.0001	2.7e-17	2.1e-30	X X X
V$CDEF	Cell cycle regulators: Cell cycle dependent element	kcnkCGCGgtwt	0	0	0	NA	1	0.2	0	1	NA	NA	. . .
V$CDXF	Vertebrate caudal related homeodomain protein	yntTTTAykanh	105	83	135	0.78	0.98	90.7	1.16	0.0708	0.98	0.74	. . .
V$CEBP	Ccaat/Enhancer Binding Protein	nnttgtGMAAnn	74	63	99	0.75	0.98	79.1	0.94	0.7385	0.4	0.79	. . .
V$CHOP	C/EBP homologous protein CHOP	nnrtGCAAtmccc	12	12	4	3	0.038	7.1	1.68	0.061	0.97	0.94	x . .
V$CHRE	Carbohydrate response elements, consist of two E box motifs separated by 5 bp	CACGnggnvnncncgtg	1	1	0	Inf	0.5	1.6	0.64	0.7578	0.89	0.64	. . .
V$CHRF	Cell cycle regulators: Cell cycle homology element	nnrtTTGAaybn	58	53	43	1.35	0.082	51.1	1.13	0.1756	0.3	0.96	. . .
V$CIZF	CAS interating zinc finger protein	gsAAAAannn	23	22	28	0.82	0.8	24.6	0.94	0.6531	0.99	0.98	. . .
V$CLOX	CLOX and CLOX homology CDP factors	knryCAATnn	147	101	127	1.16	0.13	185.5	0.79	0.995	0.13	0.0048	. . x
V$CP2F	CP2-erythrocyte Factor related to drosophila Elf1	CTKGkthkdgc	34	32	16	2.12	0.0077	21.1	1.61	0.0065	0.6	0.6	x x .
V$CREB	cAMP-responsive element binding proteins	TGACgtaa	96	70	155	0.62	1	110	0.87	0.8848	0.53	0.085	. . .
V$CSEN	Calsenilin, presenilin binding protein, EF hand transcription factor	vnGTCAgggn	8	8	8	1	0.6	9.2	0.87	0.6971	0.069	0.065	. . .
V$CTCF	CTCF and BORIS gene family, transcriptional regulators with 11 highly conserved zinc finger domains	ncscnnsgccgckrGGGGnngsbn	8	8	5	1.6	0.29	10.5	0.77	0.8086	0.031	0.051	. . x
V$DEAF	Homolog to deformed epidermal autoregulatory factor-1 from D. melanogaster	nntTCGGgnrtttccgnn	2	2	2	1	0.69	2.6	0.76	0.7353	0.0078	0.5	. . x
V$DICE	Downstream Immunoglobulin Control Element, critical for B cell activity and specificity	kgtySTCTccacag	16	15	11	1.45	0.22	13.3	1.2	0.2704	0.26	0.92	. . .
V$DLXF	Distal-less homeodomain transcription factors	nntAATTan	274	129	173	1.58	1e-06	141.8	1.93	<0.0001	1.9e-20	2.7e-35	X X X
V$DMRT	DM domain-containing transcription factors	wnttgmtacaWTGTtkc	157	113	153	1.03	0.43	117	1.34	0.0002	0.91	0.35	. X .
V$DMTF	Cyclin D binding myb-like transcription factor	kncccGGATgtnr	5	5	6	0.83	0.73	5.1	0.98	0.5767	0.054	0.17	. . .
V$E2FF	E2F-myc activator/cell cycle regulator	gcgcSAAA	44	36	27	1.63	0.028	34.1	1.29	0.0724	1	1	x . .
V$E4FF	Ubiquitous GLI - Krueppel like zinc finger involved in cell cycle regulation	vtgACGTmacvv	30	29	24	1.25	0.25	15.6	1.92	0.0013	0.011	0.12	. x x
V$EBOX	E-box binding factors	nyCACGtgmy	24	18	29	0.83	0.79	18.3	1.31	0.1308	0.0066	0.008	. . x
V$EGRF	EGR/nerve growth factor induced protein C & related factors	wtgcgtgGGCGk	14	11	18	0.78	0.81	12.6	1.11	0.3825	0.17	0.087	. . .
V$EREF	Estrogen response elements	hbdgGTCAnnrtgacytkd	22	19	24	0.92	0.67	28.2	0.78	0.8752	0.71	0.72	. . .
V$ETSF	Human and murine ETS1 factors	nCCGGawgyn	118	93	100	1.18	0.12	102.5	1.15	0.0724	0.99	0.98	. . .
V$EVI1	EVI1-myleoid transforming protein	acaAGATaa	181	129	222	0.82	0.98	179.9	1.01	0.4796	1	1	. . .
V$FAST	FAST-1 SMAD interacting proteins	nrttgtkKATTggs	52	48	60	0.87	0.8	55.7	0.93	0.7062	0.86	0.23	. . .
V$FKHD	Fork head domain factors	awaTAAAcaatn	277	167	341	0.81	1	204.8	1.35	<0.0001	1	0.95	. X .
V$FXRE	Farnesoid X - activated receptor response elements	AGGTyaytsaccy	16	15	8	2	0.076	15.4	1.04	0.4678	0.0062	0.12	. . x
V$GABF	GA-boxes	gvsngAGAGrgagrgrgagmgrbn	8	4	39	0.21	1	2	4	0.0074	0.97	0.99	. x .
V$GATA	GATA binding factors	nmGATAnsg	204	144	177	1.15	0.091	205.9	0.99	0.5626	0.93	0.85	. . .
V$GCMF	Chorion-specific transcription factors with a GCM DNA binding domain	kaCCCTcatgs	13	12	11	1.18	0.42	18.5	0.7	0.9287	0.47	0.78	. . .
V$GCNR	Germ cell nuclear receptors	ntcaagkTCAAgktcann	0	0	4	0	1	2.9	0	1	NA	NA	. . .
V$GFI1	Growth factor independence transcriptional repressor	nnaAATChsagnn	46	42	31	1.48	0.055	50.4	0.91	0.7482	0.93	0.38	. . .
V$GLIF	GLI zinc finger family	nngaccaCCCArnn	10	10	22	0.45	0.99	25.4	0.39	1	0.37	0.013	. . x
V$GREF	Glucocorticoid responsive and related elements	nnggtwcwnnntGTTCtnr	96	67	74	1.3	0.053	64.3	1.49	0.0002	0.25	0.16	. X .
V$GRHL	Grainyhead-like transcription factors	haaaccGGTTttn	34	26	26	1.31	0.18	29	1.17	0.2297	0.18	0.075	. . .
V$GTBX	GT box	sggccaaggttGGTTgca	6	6	6	1	0.61	5.6	1.08	0.4809	0.48	0.48	. . .
V$GUCE	GTF2IRDI upstream control element	nggGATTrnr	0	0	0	NA	1	2.4	0	1	0.19	0.37	. . .
V$GZF1	GDNF-inducible zinc finger gene 1	TGCGcktmtata	11	11	26	0.42	1	12.3	0.9	0.6825	0.69	0.6	. . .
V$HAML	Human acute myelogenous leukemia factors	ctGYGGtyw	25	24	20	1.25	0.28	21.5	1.16	0.2514	0.042	0.042	. . x
V$HAND	Twist subfamily of class B bHLH transcription factors	ccagaTGGCcccccn	83	63	83	1	0.53	86	0.96	0.63	0.58	0.67	. . .
V$HBOX	Homeobox transcription factors	raaTTTAattgaa	510	192	327	1.56	1.3e-10	317.9	1.6	<0.0001	4.3e-17	2.7e-30	X X X
V$HDBP	Huntington's disease gene regulatory region binding proteins	ccycsgCCGGcgcvgcsh	0	0	0	NA	1	0.1	0	1	NA	NA	. . .
V$HEAT	Heat shock factors	ktcnRGAAnktwsyrr	109	81	78	1.4	0.014	87.9	1.24	0.0265	0.39	0.92	x x .
V$HESF	Vertebrate homologues of enhancer of split complex	nsgCACGygacn	15	14	17	0.88	0.7	10.8	1.39	0.1464	0.31	0.079	. . .
V$HICF	Krueppel-like C2H2 zinc finger factors hypermethylated in cancer	nnggkTGCCcsnn	0	0	1	0	1	3.9	0	1	0.24	0.13	. . .
V$HIFF	Hypoxia inducible factor, bHLH/PAS protein family	nddnncaCGTGnn	8	7	9	0.89	0.69	3.5	2.29	0.0416	0.00019	0.00081	. x X
V$HMTB	Human muscle-specific Mt binding site	tggtATTTr	35	35	60	0.58	1	39.6	0.88	0.7892	0.0025	0.0036	. . x
V$HNF1	Hepatic Nuclear Factor 1	rGTTAatnwttamcn	229	142	232	0.99	0.57	217.1	1.05	0.2422	0.64	0.19	. . .
V$HNF6	Onecut homeodomain factor HNF6	hnaarTCAAtawnn	76	68	75	1.01	0.5	95.9	0.79	0.9854	0.88	0.55	. . .
V$HNFP	Histone nuclear factor P	anCGGAcgttnn	0	0	0	NA	1	1.3	0	1	0.093	NA	. . .
V$HOMF	Homeodomain transcription factors	mCTAAttnn	646	214	449	1.44	1.4e-09	463.2	1.39	<0.0001	0.00086	1.4e-13	X X X
V$HOXC	HOX - PBX complexes	aTGATttatgnn	111	91	118	0.94	0.7	136	0.82	0.9877	0.78	0.7	. . .
V$HOXF	Paralog hox genes 1-8 from the four hox clusters A, B, C, D	nnamTAATgrggrwnn	583	204	404	1.44	6.7e-09	385.2	1.51	<0.0001	2.3e-09	9.3e-26	X X X
V$HOXH	HOX - MEIS1 heterodimers	TGACagkttwayga	55	45	70	0.79	0.92	57	0.96	0.6209	0.45	0.62	. . .
V$HZIP	Homeodomain-leucine zipper transcription factors	anwwmATCGttttna	5	5	4	1.25	0.5	4.9	1.03	0.5274	0.75	0.81	. . .
V$IKRS	Ikaros zinc finger family	yyTGGGagr	37	33	41	0.9	0.71	41	0.9	0.7558	0.37	0.035	. . x
V$INSM	Insulinoma associated factors	tgycwGGGGnnr	9	9	11	0.82	0.75	15.5	0.58	0.973	0.059	0.00014	. . X
V$IRFF	Interferon regulatory factors	raaagyGAAAcc	103	79	98	1.05	0.39	63.5	1.62	<0.0001	1	0.92	. X .
V$IRXF	Iroquois homeobox transcription factors	nntaCATGtann	44	22	122	0.36	1	44.1	1	0.5117	0.42	0.88	. . .
V$KLFS	Krueppel like transcription factors	drrrgGGAGtnkyn	51	45	70	0.73	0.97	74.7	0.68	0.9978	0.32	0.018	. . x
V$LEFF	LEF1/TCF	vgdrbawCAAAggrnd	66	57	58	1.14	0.26	57.4	1.15	0.1406	0.27	0.14	. . .
V$LHXF	Lim homeodomain factors	nntwwttAATTaatnn	557	187	396	1.41	1e-07	350.4	1.59	<0.0001	1.8e-08	2.8e-28	X X X
V$MAZF	Myc associated zinc fingers	kgsGAGGggag	4	4	10	0.4	0.97	10.7	0.37	0.9952	0.33	0.8	. . .
V$MEF2	MEF2, myocyte-specific enhancer binding factor	kctawaAATAgm	81	59	124	0.65	1	76.9	1.05	0.3489	0.94	0.21	. . .
V$MEF3	MEF3 binding sites	kgsTCAGgbtdcn	17	16	14	1.21	0.36	18.8	0.9	0.6963	0.051	0.05	. . x
V$MITF	Microphthalmia transcription factor	nnrvkCATGtgmynn	17	16	18	0.94	0.63	13	1.31	0.1645	0.69	0.013	. . x
V$MOKF	Mouse Krueppel like factor	rvcctyrtcagngCCTTkanb	34	33	25	1.36	0.15	37.2	0.91	0.7201	0.0078	0.043	. . x
V$MTF1	Metal induced transcription factor	syytGCRCncggccy	1	1	0	Inf	0.5	1.3	0.75	0.7337	0.055	0.33	. . .
V$MYBL	Cellular and viral myb-like transcriptional regulators	CAACygycnn	58	50	56	1.04	0.46	59.2	0.98	0.5827	0.026	0.32	. . x
V$MYOD	Myoblast determining factors	mrgCARCwgswg	30	20	13	2.31	0.0069	16.3	1.84	0.0042	0.017	0.51	x x x
V$MYT1	MYT1 C2HC zinc finger protein	nnaAAGTttnn	157	118	177	0.89	0.87	161.7	0.97	0.6529	1	0.97	. . .
V$MZF1	Myeloid zinc finger 1 factors	gnGGGGa	21	20	36	0.58	0.98	37.1	0.57	0.999	0.17	0.0071	. . x
V$NBRE	NGFI-B response elements, nur subfamily of nuclear receptors	nnraAAGGtcamrnn	18	18	17	1.06	0.5	17.5	1.03	0.4834	0.6	0.71	. . .
V$NEUR	NeuroD, Beta2, HLH domain	yrgcCATCtgcyn	46	41	31	1.48	0.055	31.9	1.44	0.012	0.14	0.24	. x .
V$NF1F	Nuclear factor 1	nnhTTGGcwnmntkccarnn	39	32	17	2.29	0.0023	28.2	1.39	0.0416	1	0.96	x x .
V$NFAT	Nuclear factor of activated T-cells	nrwGGAAana	116	80	106	1.09	0.27	83.4	1.39	0.0007	1	0.99	. x .
V$NFKB	Nuclear factor kappa B/c-rel	bgggntTTCC	22	19	20	1.1	0.44	40.4	0.55	0.9976	0.0032	0.082	. . x
V$NKX1	NK1 homeobox transcription factors	wgnrcyAATTrgygsnn	140	75	89	1.57	0.00046	70.2	1.99	<0.0001	1.2e-13	9.9e-21	x X X
V$NKX6	NK6 homeobox transcription factors	TTAAttac	263	151	178	1.48	3e-05	155.1	1.7	<0.0001	1.3e-07	6.1e-13	X X X
V$NKXH	NKX homeodomain factors	nntytcaAGTGgyn	237	160	249	0.95	0.72	217.8	1.09	0.1175	0.00087	5.4e-06	. . X
V$NOLF	Neuron-specific-olfactory factor	nncdabTCCCyngrgarbnkgn	0	0	15	0	1	15.4	0	1	NA	NA	. . .
V$NR2F	Nuclear receptor subfamily 2 factors	rrgkycarrGGTCa	92	75	81	1.14	0.22	114.8	0.8	0.9856	0.12	0.74	. . .
V$NRF1	Nuclear respiratory factor 1	vncGCGCabgcgcvnv	0	0	0	NA	1	0.2	0	1	NA	NA	. . .
V$NRSF	Neuron-restrictive silencer factor	ttcAGCAccacggacagmgsc	8	8	7	1.14	0.5	11.1	0.72	0.8622	0.8	0.72	. . .
V$OAZF	Olfactory associated zinc finger protein	nvGCACccawgggtgm	3	3	7	0.43	0.95	7.4	0.4	0.9727	0.58	0.45	. . .
V$OCT1	Octamer binding protein	rtATGCaaatnag	498	215	497	1	0.5	352.3	1.41	<0.0001	0.041	1.5e-11	. X X
V$OVOL	OVO homolog-like transcription factors	rwmwccGTTAnbtnb	41	38	32	1.28	0.17	40.9	1	0.5168	0.6	0.96	. . .
V$P53F	p53 tumor suppressor	rgaCATGcccgggcatgtyy	35	26	35	1	0.55	34.3	1.02	0.4643	0.026	0.068	. . x
V$PARF	PAR/bZIP family	ybnkrTTATgcaabh	177	113	241	0.73	1	177.3	1	0.5167	0.48	0.033	. . x
V$PAX1	PAX-1 binding sites	cCGTTccgctctagatat	9	9	3	3	0.073	5.4	1.68	0.0931	0.77	0.26	. . .
V$PAX2	PAX-2 binding sites	trsastgtncmgwsstkAAACks	39	34	29	1.34	0.14	36.9	1.06	0.3842	1	1	. . .
V$PAX3	PAX-3 binding sites	TCGTcacrctthm	17	17	16	1.06	0.5	10.3	1.65	0.0324	0.98	0.86	. x .
V$PAX5	PAX-5 B-cell-specific activator protein	bcnnnrNKCAnbgnwgnrkrgcsrshnb	12	11	4	3	0.038	7.7	1.56	0.0864	0.86	0.97	x . .
V$PAX6	PAX-4/PAX-6 paired domain binding sites	GCASbswtgmgtgmn	64	54	68	0.94	0.67	66.2	0.97	0.6139	0.98	0.63	. . .
V$PAX8	PAX-2/5/8 binding sites	cwnTSAAgydtnm	44	39	43	1.02	0.5	43	1.02	0.4591	0.55	0.88	. . .
V$PAX9	PAX-9 binding sites	sgCACCgatgsgtgannrcy	1	1	1	1	0.75	1.1	0.92	0.6543	0.17	0.69	. . .
V$PAXH	PAX homeodomain binding sites	aawaATTAnn	152	68	95	1.6	0.00017	77.5	1.96	<0.0001	0.0015	2.5e-10	X X X
V$PBXC	PBX1 - MEIS1 complexes	wTGATtgacagst	46	40	46	1	0.54	59.2	0.78	0.9667	0.96	0.21	. . .
V$PCBE	PREB core-binding element	ymynaTCAGnsmnc	16	14	11	1.45	0.22	17.3	0.93	0.6489	0.49	0.84	. . .
V$PDX1	Pancreatic and intestinal homeodomain transcription factor	rnTAATtagync	193	96	131	1.47	0.00034	108.4	1.78	<0.0001	1.4e-06	8.2e-16	x X X
V$PERO	Peroxisome proliferator-activated receptor	cwrawctaggncAAAGgtca	59	53	46	1.28	0.12	61.1	0.97	0.6231	0.68	0.93	. . .
V$PIT1	GHF-1 pituitary specific pou domain transcription factor	nnawTTATncat	146	77	125	1.17	0.11	89.3	1.64	<0.0001	0.088	0.012	. X x
V$PLAG	Pleomorphic adenoma gene	GRGGsncnnnnnrggggknr	4	4	4	1	0.64	3.4	1.17	0.4522	0.037	0.5	. . x
V$PLZF	C2H2 zinc finger protein PLZF	ansTAMAgthynmd	20	19	39	0.51	1	30.8	0.65	0.9854	0.8	0.79	. . .
V$PPAR	Peroxisome proliferator activated receptor homodimers	aagTAGGtcacngtgaccyactt	8	8	14	0.57	0.93	12.7	0.63	0.9141	0.26	0.6	. . .
V$PRDF	Positive regulatory domain I binding factor	aagtGAAAgtgartkn	54	49	59	0.92	0.71	40	1.35	0.0195	1	0.94	. x .
V$PRDM	PRDI-BF1 and RIZ homologous PR domain proteins PRDM	tgggnkbymARGGnncnnrnggwgatcag	6	5	3	2	0.25	4.6	1.3	0.321	0.8	0.54	. . .
V$PTF1	Pancreas transcription factor 1, heterotrimeric transcription factor	bmcaCCTGyvktkttycccrw	9	9	8	1.12	0.5	9.5	0.95	0.6004	0.37	0.43	. . .
V$PURA	Pur-alpha binds both single-stranded and douple-stranded DNA in a sequence-specific manner	ggAGGSvrngrnn	0	0	0	NA	1	0.4	0	1	NA	NA	. . .
V$RBP2	Retinoblastoma-binding proteins with demethylase activity	GCACarync	8	8	2	4	0.055	4.4	1.83	0.0743	0.97	0.89	. . .
V$RBPF	RBPJ - kappa	nncgTGGGaahn	40	36	20	2	0.0067	25	1.6	0.0036	0.94	0.59	x x .
V$RORA	v-ERB and RAR-related orphan receptor alpha	nwawnnaGGTCan	46	41	54	0.85	0.82	60.1	0.76	0.9754	0.26	0.011	. . x
V$RP58	RP58 ZFP238 zinc finger protein	nnaaCATCtgga	17	17	13	1.31	0.29	13.7	1.24	0.2216	0.75	0.9	. . .
V$RREB	Ras-responsive element binding protein	cCCCAaacmmcccc	7	7	14	0.5	0.96	9.3	0.75	0.819	2.8e-08	0.01	. . X
V$RU49	Zinc finger transcription factor RU49, zinc finger proliferation 1 - Zipro1	nAGTAcy	31	24	17	1.82	0.03	22.6	1.37	0.0748	0.96	0.97	x . .
V$RUSH	SWI/SNF related nucleophosphoproteins with a RING finger DNA binding motif	ynMCATwtrnn	96	80	142	0.68	1	100.8	0.95	0.7019	1	0.99	. . .
V$RXRF	RXR heterodimer binding sites	rggtsannGAGGnca	81	67	64	1.27	0.092	97	0.83	0.9506	0.03	0.37	. . x
V$SALL	Spalt-like transcription factors	hmATAAawawha	13	12	31	0.42	1	7.8	1.67	0.0537	0.99	0.62	. . .
V$SATB	Special AT-rich sequence binding protein	wntAATAnwnnwnn	48	41	73	0.66	0.99	39.8	1.21	0.1185	1	0.17	. . .
V$SF1F	Vertebrate steroidogenic factor	nCAAGgyca	21	20	18	1.17	0.37	25.3	0.83	0.8301	0.15	0.91	. . .
V$SIX3	Sine oculis homeobox homolog 3	nnrhnknTAATswcwncnstv	0	0	2	0	1	1.4	0	1	0.68	NA	. . .
V$SIXF	Sine oculis SIX homeodomain factors	nnrgggTATCann	32	29	45	0.71	0.94	39.9	0.8	0.9104	0.97	0.86	. . .
V$SMAD	Vertebrate SMAD family of transcription factors	GTCTggnn	20	19	26	0.77	0.85	23.2	0.86	0.767	0.53	0.92	. . .
V$SNAP	snRNA-activating protein complex	sTCRCcrtgastdwaaa	81	68	52	1.56	0.0074	67.3	1.2	0.0616	1	0.98	x . .
V$SORY	SOX/SRY-sex/testis determinig and related HMG box factors	nnaaCAATnn	253	170	286	0.88	0.93	242.3	1.04	0.2587	0.94	0.13	. . .
V$SP1F	GC-Box factors SP1/GC	sgGGGCggggn	7	6	11	0.64	0.88	16.9	0.41	0.9974	0.21	0.044	. . x
V$SPZ1	Testis-specific bHLH-Zip transcription factors	nGGRGggwwnn	9	9	11	0.82	0.75	13.2	0.68	0.9092	0.18	0.18	. . .
V$SREB	Sterol regulatory element binding proteins	nnaTCACcccasbnn	9	9	7	1.29	0.4	9.3	0.97	0.5929	0.42	0.13	. . .
V$SRFF	Serum response element binding factor	atgcccaTATAtggwnn	70	44	82	0.85	0.85	89.6	0.78	0.9625	0.28	0.29	. . .
V$STAF	Selenocysteine tRNA activating factor	anttCCCAkmatkcmwtgmga	15	14	9	1.67	0.15	13.7	1.1	0.3926	0.094	0.11	. . .
V$STAT	Signal transducer and activator of transcription	ttmygGGAA	145	83	113	1.28	0.027	118.5	1.22	0.0323	0.9	0.67	x x .
V$TALE	TALE homeodomain class recognizing TG motifs	tGTCAnn	53	49	49	1.08	0.38	59.2	0.9	0.8115	0.61	0.31	. . .
V$TCFF	TCF11 transcription factor	GTCAtnn	9	9	7	1.29	0.4	8.8	1.03	0.5127	0.54	0.91	. . .
V$TEAF	TEA/ATTS DNA binding domain factors	yaCATTccwsng	23	22	27	0.85	0.76	32.8	0.7	0.973	0.36	0.12	. . .
V$THAP	THAP domain containing protein	astrykGGCAa	14	14	10	1.4	0.27	10.1	1.39	0.1391	0.06	0.032	. . x
V$WHNF	Winged helix binding sites	nngACGCtnn	4	4	1	4	0.19	2.2	1.85	0.1725	0.97	0.78	. . .
V$XBBF	X-box binding factors	nngtnrcnhrGYAAcnn	28	23	28	1	0.55	27.7	1.01	0.4967	0.89	0.73	. . .
V$YBXF	Y-box binding transcription factors, multifunctional proteins involved in transcriptional and translational regulation, mRNA splicing, DNA replication and repair	cwgatTGGCymv	13	11	8	1.62	0.19	15.1	0.86	0.7363	0.0011	0.18	. . x
V$YY1F	Activator/repressor binding to transcription initiation site	gCCATtannamna	65	60	65	1	0.53	72.7	0.89	0.8356	0.88	0.17	. . .
V$ZBPF	Zinc binding protein factors	bhcchCCCCchh	6	6	19	0.32	1	20	0.3	0.9997	0.35	0.061	. . .
V$ZF35	Zinc finger protein ZNF35	vssnssAAKAnn	7	7	10	0.7	0.83	7.6	0.92	0.6337	0.24	0.54	. . .
V$ZF5F	ZF5 POZ domain zinc finger	gtgnGCGCbn	0	0	0	NA	1	0.5	0	1	NA	NA	. . .
V$ZFHX	Two-handed zinc finger homeodomain transcription factors	nbGTTTsnn	37	37	30	1.23	0.23	35.7	1.04	0.4381	0.86	0.99	. . .
V$ZFIA	Zinc finger with interaction domain factors	ngGCTCyatcayc	7	7	4	1.75	0.27	7.3	0.96	0.5973	0.091	0.27	. . .
V$ZFTR	Zinc finger transcriptional repressor	GAAYnstgknnkw	44	42	33	1.33	0.13	37.7	1.17	0.17	0.19	0.27	. . .
V$ZFXY	Zfx and Zfy - transcription factors implicated in mammalian sex determination	nnGGCCtggnn	2	2	2	1	0.69	4.1	0.49	0.9123	0.17	0.24	. . .
V$ZNFP	Zinc finger proteins	ccaGGGTatcagccg	12	11	8	1.5	0.25	6.9	1.73	0.0497	0.93	0.097	. x .
