# Supplementary material for: Rigorous and thorough bioinformatic analyses of olfactory receptor promoters confirm enrichment of O/E and homeodomain binding sites but reveal no new common motifs
Source: BMC Genomics. 2011 Nov 15;12:561. doi: 10.1186/1471-2164-12-561 (PMC3247239; doi:10.1186/1471-2164-12-561)
Supplement: Additional file 6 — Table summarizing statistical tests on matrix families for 200-bp promoter region (less stringent MatInspector parameters). Results of our statistical tests for enrichment and conservation for all matrix families after masking O/E sites and TATA boxes using less stringent MatInspector parameters. See legend to Table 1. [file 1471-2164-12-561-S6.XLSX]

## Sheet: Sheet1
Additional Data File 6					Comparison to previous 200bp region			Comparison to shuffled sequences			Conservation tests
MatBase matrix family	MatBase family description	Consensus of arbitrarily chosen PWM	Number of predicted sites in 200bp promoter region	Number of 200bp promoters containing >=1 site	Number of sites expected	Enrichment compared to expected number	Enrichment p-value*	Number of sites expected	Enrichment compared to expected number	Enrichment p-value+	p-value: whether whole sites are more conserved than local background	p-value: whether core nucleotides are more conserved than local background	Significance in three tests: (1) enrichment compared to previous 200bp, (2) enrichment compared to shuffled seqs (3) conservation
After O/E and VTBP site masking, 200bp promoters, less stringent MatInspector parameters (opt-0.10), all matrices
O$INRE	Core promoter initiator elements	NA	437	231	364	1.2	0.0055	420.4	1.04	0.2041	0.98	0.98	x . .
O$MTEN	Core promoter motif ten elements	NA	23	23	18	1.28	0.27	28.6	0.81	0.8729	0.38	0.64	. . .
O$TF2B	RNA polymerase II transcription factor II B	NA	2	2	5	0.4	0.94	3.7	0.54	0.8616	0.29	0.69	. . .
O$TF2D	General transcription factor IID, GTF2D	NA	15	15	9	1.67	0.15	15.3	0.98	0.5684	0.36	0.49	. . .
O$TF3A	General transcription factor IIIA, GTF3A	NA	1	1	2	0.5	0.88	0.7	1.37	0.5166	0.012	0.085	. . x
O$TF3C	General transcription factor IIIC, GTF3C	NA	24	23	19	1.26	0.27	32.5	0.74	0.9434	0.17	0.33	. . .
O$VTBP	Vertebrate TATA binding protein factor	NA	1377	287	2008	0.69	1	1411.9	0.98	0.8093	1	1	. . .
O$XCPE	Activator-, mediator- and TBP-dependent core promoter element for RNA polymerase II transcription from TATA-less promoters	NA	21	19	19	1.11	0.44	31.6	0.66	0.9826	0.37	0.24	. . .
V$AARF	AARE binding factors	rTTKCatca	72	66	79	0.91	0.74	74.3	0.97	0.6172	0.68	0.68	. . .
V$ABDB	Abdominal-B type homeodomain transcription factors	rcmataAATCan	1151	287	1356	0.85	1	1200.4	0.96	0.9388	1	1	. . .
V$AHRR	AHR-arnt heterodimers and AHR-related factors	nntygCGTGcms	79	67	97	0.81	0.92	91.8	0.86	0.9198	0.54	0.29	. . .
V$AIRE	Autoimmune regulatory element binding factor	nwntnwnykggwwnnwnWGGNywwwn	267	179	300	0.89	0.92	327.7	0.81	0.9998	1.5e-09	0.00029	. . X
V$AP1F	AP1, Activating protein 1	rtgAGTCan	407	183	326	1.25	0.0016	376.6	1.08	0.1255	0.069	0.68	x . .
V$AP1R	MAF and AP1 related factors	nsaTGAGtcatgny	688	257	635	1.08	0.076	686.7	1	0.4859	0.019	0.0085	. . x
V$AP2F	Activator protein 2	tnGCCTgsggssnb	62	49	43	1.44	0.039	73.6	0.84	0.9116	7.4e-05	1.9e-06	x . X
V$AP4R	AP4 and related proteins	wgaryCAGCtgyggnc	121	74	61	1.98	5.1e-06	99	1.22	0.0321	7.7e-08	0.061	X x X
V$ARID	AT rich interactive domain factor	AATAccvm	1336	294	1537	0.87	1	1105.2	1.21	<0.0001	1	1	. X .
V$ATBF	AT-binding transcription factor	hhwkrttantAATTahh	545	217	546	1	0.52	432.8	1.26	<0.0001	0.0072	1e-07	. X X
V$BARB	Barbiturate-inducible element box from pro+eukaryotic genes	atnnAAAGcngrngg	427	227	462	0.92	0.89	413.6	1.03	0.243	1	1	. . .
V$BCDF	Bicoid-like homeodomain transcription factors	abnyTAATcmnv	704	262	571	1.23	0.00011	667	1.06	0.0732	1.8e-06	1e-14	X . X
V$BCL6	POZ domain zinc finger expressed in B-Cells	nwaTTCCtagaaag	320	199	321	1	0.53	335.3	0.95	0.7983	0.05	0.26	. . x
V$BNCF	Basonuclein rDNA transcription factor PolI	srkgsmycnnTGTCccyg	77	69	71	1.08	0.34	54.9	1.4	0.0028	0.00064	0.14	. x x
V$BPTF	Bromodomain and PHD domain transcription factors	nnmacAACAmn	340	201	364	0.93	0.83	265.9	1.28	<0.0001	0.99	0.99	. X .
V$BRAC	Brachyury gene, mesoderm developmental factor	ntgacacctAGGTgtgaaatt	307	179	315	0.97	0.64	318.2	0.96	0.7441	0.83	0.98	. . .
V$BRN5	Brn-5 POU domain factors	gCATAawttat	1891	292	1914	0.99	0.65	1619.1	1.17	<0.0001	0.74	0.0004	. X x
V$BRNF	Brn POU domain factors	yyNATYnkaawkry	3797	311	3968	0.96	0.97	3452.1	1.1	<0.0001	1	0.00035	. X x
V$BTBF	BTB/POZ broad complex, TramTrack, Bric-a-brac/pox viruses and zinc fingers transcription factor	nntcCTGCna	127	112	97	1.31	0.026	121.6	1.04	0.3157	0.45	0.6	x . .
V$CAAT	CCAAT binding factors	ccaCCAAtc	563	250	457	1.23	0.0005	630.1	0.89	0.9983	0.0058	0.00043	x . x
V$CABL	C-abl DNA binding sites	aaAACAamaa	194	144	230	0.84	0.96	131	1.48	<0.0001	1	1	. X .
V$CART	Cart-1 cartilage homeoprotein 1	cTAATtrnsynattan	1740	286	1737	1	0.49	1571.9	1.11	0.0004	0.049	2.5e-11	. x X
V$CDEF	Cell cycle regulators: Cell cycle dependent element	kcnkCGCGgtwt	4	4	8	0.5	0.93	8.5	0.47	0.9653	0.15	0.41	. . .
V$CDXF	Vertebrate caudal related homeodomain protein	yntTTTAykanh	788	267	911	0.86	1	700.6	1.12	<0.0001	1	0.98	. X .
V$CEBP	Ccaat/Enhancer Binding Protein	nnttgtGMAAnn	440	233	441	1	0.53	407.3	1.08	0.0496	0.8	0.97	. x .
V$CHOP	C/EBP homologous protein CHOP	nnrtGCAAtmccc	112	85	102	1.1	0.27	104.5	1.07	0.2509	0.55	0.57	. . .
V$CHRE	Carbohydrate response elements, consist of two E box motifs separated by 5 bp	CACGnggnvnncncgtg	42	38	50	0.84	0.83	52.3	0.8	0.9258	0.85	0.28	. . .
V$CHRF	Cell cycle regulators: Cell cycle homology element	nnrtTTGAaybn	339	176	407	0.83	0.99	373.7	0.91	0.9493	0.97	1	. . .
V$CIZF	CAS interating zinc finger protein	gsAAAAannn	214	138	293	0.73	1	215.3	0.99	0.5482	1	1	. . .
V$CLOX	CLOX and CLOX homology CDP factors	knryCAATnn	998	287	959	1.04	0.2	1157.9	0.86	1	0.17	0.00071	. . x
V$CP2F	CP2-erythrocyte Factor related to drosophila Elf1	CTKGkthkdgc	282	179	232	1.22	0.015	263	1.07	0.1338	0.018	0.19	x . x
V$CREB	cAMP-responsive element binding proteins	TGACgtaa	780	286	923	0.85	1	809.9	0.96	0.8514	0.72	0.27	. . .
V$CSEN	Calsenilin, presenilin binding protein, EF hand transcription factor	vnGTCAgggn	133	108	135	0.99	0.57	158.6	0.84	0.9844	0.0084	0.15	. . x
V$CTCF	CTCF and BORIS gene family, transcriptional regulators with 11 highly conserved zinc finger domains	ncscnnsgccgckrGGGGnngsbn	101	75	86	1.17	0.15	122.7	0.82	0.977	0.049	0.002	. . x
V$DEAF	Homolog to deformed epidermal autoregulatory factor-1 from D. melanogaster	nntTCGGgnrtttccgnn	11	11	9	1.22	0.41	13.7	0.8	0.8156	0.56	0.84	. . .
V$DICE	Downstream Immunoglobulin Control Element, critical for B cell activity and specificity	kgtySTCTccacag	186	134	135	1.38	0.0026	138.1	1.35	<0.0001	0.0026	0.2	x X x
V$DLXF	Distal-less homeodomain transcription factors	nntAATTan	1252	274	1149	1.09	0.019	1041.7	1.2	<0.0001	0.0004	1.3e-18	x X X
V$DMRT	DM domain-containing transcription factors	wnttgmtacaWTGTtkc	1012	285	1090	0.93	0.96	892.1	1.13	<0.0001	0.74	0.29	. X .
V$DMTF	Cyclin D binding myb-like transcription factor	kncccGGATgtnr	101	85	88	1.15	0.19	98	1.03	0.3965	0.1	0.0066	. . x
V$E2FF	E2F-myc activator/cell cycle regulator	gcgcSAAA	389	208	368	1.06	0.23	360.1	1.08	0.0682	1	1	. . .
V$E4FF	Ubiquitous GLI - Krueppel like zinc finger involved in cell cycle regulation	vtgACGTmacvv	177	137	192	0.92	0.8	172.4	1.03	0.3762	1	0.7	. . .
V$EBOX	E-box binding factors	nyCACGtgmy	276	137	266	1.04	0.35	254.3	1.09	0.1333	0.56	0.35	. . .
V$EGRF	EGR/nerve growth factor induced protein C & related factors	wtgcgtgGGCGk	155	80	237	0.65	1	145	1.07	0.245	0.65	0.28	. . .
V$EREF	Estrogen response elements	hbdgGTCAnnrtgacytkd	235	146	236	1	0.54	269.3	0.87	0.9709	0.0044	0.07	. . x
V$ETSF	Human and murine ETS1 factors	nCCGGawgyn	759	287	749	1.01	0.41	745.9	1.02	0.3068	0.99	0.95	. . .
V$EVI1	EVI1-myleoid transforming protein	acaAGATaa	1164	291	1235	0.94	0.93	1100	1.06	0.0405	1	1	. x .
V$FAST	FAST-1 SMAD interacting proteins	nrttgtkKATTggs	558	250	641	0.87	0.99	503.2	1.11	0.0047	0.73	0.00044	. x x
V$FKHD	Fork head domain factors	awaTAAAcaatn	2036	308	2302	0.88	1	1765.4	1.15	<0.0001	1	1	. X .
V$FXRE	Farnesoid X - activated receptor response elements	AGGTyaytsaccy	122	97	103	1.18	0.12	139.7	0.87	0.9376	0.00048	0.11	. . x
V$GABF	GA-boxes	gvsngAGAGrgagrgrgagmgrbn	85	50	114	0.75	0.98	43.7	1.94	<0.0001	0.93	0.98	. X .
V$GATA	GATA binding factors	nmGATAnsg	958	289	912	1.05	0.15	1128.4	0.85	1	0.42	0.3	. . .
V$GCMF	Chorion-specific transcription factors with a GCM DNA binding domain	kaCCCTcatgs	76	67	63	1.21	0.15	98	0.78	0.993	0.00028	0.0062	. . X
V$GCNR	Germ cell nuclear receptors	ntcaagkTCAAgktcann	30	28	34	0.88	0.73	40.4	0.74	0.9598	0.61	0.54	. . .
V$GFI1	Growth factor independence transcriptional repressor	nnaAATChsagnn	413	221	365	1.13	0.046	494.4	0.84	1	0.93	0.73	x . .
V$GLIF	GLI zinc finger family	nngaccaCCCArnn	143	112	169	0.85	0.94	224.1	0.64	1	0.099	0.25	. . .
V$GREF	Glucocorticoid responsive and related elements	nnggtwcwnnntGTTCtnr	606	246	611	0.99	0.57	550.5	1.1	0.0181	1	0.93	. x .
V$GRHL	Grainyhead-like transcription factors	haaaccGGTTttn	220	154	188	1.17	0.062	253.6	0.87	0.9847	0.29	0.44	. . .
V$GTBX	GT box	sggccaaggttGGTTgca	80	67	64	1.25	0.11	82.8	0.97	0.6346	0.95	0.88	. . .
V$GUCE	GTF2IRDI upstream control element	nggGATTrnr	173	134	149	1.16	0.1	207.4	0.83	0.995	0.15	0.31	. . .
V$GZF1	GDNF-inducible zinc finger gene 1	TGCGcktmtata	101	86	174	0.58	1	111.3	0.91	0.8436	0.32	0.97	. . .
V$HAML	Human acute myelogenous leukemia factors	ctGYGGtyw	116	96	117	0.99	0.55	134.2	0.86	0.9561	0.24	0.0041	. . x
V$HAND	Twist subfamily of class B bHLH transcription factors	ccagaTGGCcccccn	696	252	537	1.3	3.3e-06	619.8	1.12	0.0048	0.0067	0.0019	X x x
V$HBOX	Homeobox transcription factors	raaTTTAattgaa	2067	292	2026	1.02	0.27	1867.6	1.11	0.0002	0.063	1.2e-11	. X X
V$HDBP	Huntington's disease gene regulatory region binding proteins	ccycsgCCGGcgcvgcsh	6	5	3	2	0.25	4.4	1.35	0.2992	0.14	0.028	. . x
V$HEAT	Heat shock factors	ktcnRGAAnktwsyrr	822	286	740	1.11	0.02	780.3	1.05	0.0657	0.97	1	x . .
V$HESF	Vertebrate homologues of enhancer of split complex	nsgCACGygacn	156	91	141	1.11	0.21	140.3	1.11	0.1432	0.42	0.25	. . .
V$HICF	Krueppel-like C2H2 zinc finger factors hypermethylated in cancer	nnggkTGCCcsnn	241	159	191	1.26	0.0091	230.5	1.05	0.2482	0.082	0.23	x . .
V$HIFF	Hypoxia inducible factor, bHLH/PAS protein family	nddnncaCGTGnn	189	87	178	1.06	0.3	149.6	1.26	0.0113	0.14	0.19	. x .
V$HMTB	Human muscle-specific Mt binding site	tggtATTTr	229	160	268	0.85	0.96	242.1	0.95	0.8105	0.16	0.015	. . x
V$HNF1	Hepatic Nuclear Factor 1	rGTTAatnwttamcn	1443	297	1363	1.06	0.068	1303.4	1.11	0.0007	0.92	0.0032	. x x
V$HNF6	Onecut homeodomain factor HNF6	hnaarTCAAtawnn	549	239	580	0.95	0.83	573	0.96	0.8615	1	0.97	. . .
V$HNFP	Histone nuclear factor P	anCGGAcgttnn	38	36	45	0.84	0.81	40.8	0.93	0.6882	0.28	0.47	. . .
V$HOMF	Homeodomain transcription factors	mCTAAttnn	2778	311	2835	0.98	0.78	2692.7	1.03	0.0835	0.77	3.9e-05	. . X
V$HOXC	HOX - PBX complexes	aTGATttatgnn	616	266	649	0.95	0.83	671.8	0.92	0.9901	0.72	0.45	. . .
V$HOXF	Paralog hox genes 1-8 from the four hox clusters A, B, C, D	nnamTAATgrggrwnn	2158	303	2165	1	0.55	1995.7	1.08	0.0013	0.1	1.4e-07	. x X
V$HOXH	HOX - MEIS1 heterodimers	TGACagkttwayga	389	223	390	1	0.53	369.2	1.05	0.1598	0.046	0.31	. . x
V$HZIP	Homeodomain-leucine zipper transcription factors	anwwmATCGttttna	82	74	93	0.88	0.82	76.8	1.07	0.292	0.7	0.033	. . x
V$IKRS	Ikaros zinc finger family	yyTGGGagr	390	213	399	0.98	0.64	461.6	0.84	1	0.0098	3.4e-07	. . X
V$INSM	Insulinoma associated factors	tgycwGGGGnnr	70	63	70	1	0.53	84.8	0.83	0.9628	0.00013	6.1e-08	. . X
V$IRFF	Interferon regulatory factors	raaagyGAAAcc	663	262	645	1.03	0.32	541.6	1.22	<0.0001	1	1	. X .
V$IRXF	Iroquois homeobox transcription factors	nntaCATGtann	382	145	495	0.77	1	345.8	1.1	0.0757	0.94	0.2	. . .
V$KLFS	Krueppel like transcription factors	drrrgGGAGtnkyn	685	261	689	0.99	0.55	857.2	0.8	1	0.27	0.57	. . .
V$LEFF	LEF1/TCF	vgdrbawCAAAggrnd	275	174	255	1.08	0.2	274.2	1	0.4875	0.2	0.14	. . .
V$LHXF	Lim homeodomain factors	nntwwttAATTaatnn	2381	294	2409	0.99	0.66	2117.2	1.12	<0.0001	0.29	9.4e-08	. X X
V$MAZF	Myc associated zinc fingers	kgsGAGGggag	101	70	118	0.86	0.89	126.3	0.8	0.9888	0.5	0.45	. . .
V$MEF2	MEF2, myocyte-specific enhancer binding factor	kctawaAATAgm	624	239	756	0.83	1	559.8	1.11	0.0054	1	1	. x .
V$MEF3	MEF3 binding sites	kgsTCAGgbtdcn	183	133	144	1.27	0.018	188.2	0.97	0.6657	0.15	0.33	x . .
V$MITF	Microphthalmia transcription factor	nnrvkCATGtgmynn	111	85	101	1.1	0.27	104.9	1.06	0.2943	0.34	0.012	. . x
V$MOKF	Mouse Krueppel like factor	rvcctyrtcagngCCTTkanb	437	228	428	1.02	0.39	508.5	0.86	0.9998	0.79	0.82	. . .
V$MTF1	Metal induced transcription factor	syytGCRCncggccy	51	44	42	1.21	0.2	40.1	1.27	0.0546	0.22	0.75	. . .
V$MYBL	Cellular and viral myb-like transcriptional regulators	CAACygycnn	394	222	375	1.05	0.26	399	0.99	0.614	0.48	0.96	. . .
V$MYOD	Myoblast determining factors	mrgCARCwgswg	180	107	127	1.42	0.0015	168.1	1.07	0.2263	0.15	0.7	x . .
V$MYT1	MYT1 C2HC zinc finger protein	nnaAAGTttnn	755	272	794	0.95	0.85	747.6	1.01	0.4007	1	0.99	. . .
V$MZF1	Myeloid zinc finger 1 factors	gnGGGGa	90	75	111	0.81	0.94	146	0.62	1	0.018	2.2e-05	. . X
V$NBRE	NGFI-B response elements, nur subfamily of nuclear receptors	nnraAAGGtcamrnn	82	70	86	0.95	0.65	102.2	0.8	0.9823	0.19	0.56	. . .
V$NEUR	NeuroD, Beta2, HLH domain	yrgcCATCtgcyn	234	139	198	1.18	0.046	234	1	0.5162	0.12	0.057	x . .
V$NF1F	Nuclear factor 1	nnhTTGGcwnmntkccarnn	348	177	230	1.51	5.2e-07	309.6	1.12	0.0323	0.29	0.15	X x .
V$NFAT	Nuclear factor of activated T-cells	nrwGGAAana	659	247	674	0.98	0.67	553.9	1.19	<0.0001	1	1	. X .
V$NFKB	Nuclear factor kappa B/c-rel	bgggntTTCC	242	148	255	0.95	0.73	313.2	0.77	0.9998	0.64	0.11	. . .
V$NKX1	NK1 homeobox transcription factors	wgnrcyAATTrgygsnn	783	236	619	1.26	6.6e-06	634.4	1.23	<0.0001	9.9e-12	1e-21	X X X
V$NKX6	NK6 homeobox transcription factors	TTAAttac	943	264	904	1.04	0.19	787.1	1.2	<0.0001	0.0058	6.9e-10	. X X
V$NKXH	NKX homeodomain factors	nntytcaAGTGgyn	1687	308	1654	1.02	0.29	1548.2	1.09	0.0003	0.073	8e-05	. x X
V$NOLF	Neuron-specific-olfactory factor	nncdabTCCCyngrgarbnkgn	5	5	114	0.04	1	142.3	0.04	1	0.00022	1.6e-05	. . X
V$NR2F	Nuclear receptor subfamily 2 factors	rrgkycarrGGTCa	821	276	704	1.17	0.0015	862	0.95	0.9256	0.0092	0.21	x . x
V$NRF1	Nuclear respiratory factor 1	vncGCGCabgcgcvnv	4	3	14	0.29	1	11.3	0.35	0.9767	0.15	0.5	. . .
V$NRSF	Neuron-restrictive silencer factor	ttcAGCAccacggacagmgsc	133	110	105	1.27	0.04	125.7	1.06	0.264	0.019	0.094	x . x
V$OAZF	Olfactory associated zinc finger protein	nvGCACccawgggtgm	59	49	56	1.05	0.43	70.5	0.84	0.9166	0.7	0.63	. . .
V$OCT1	Octamer binding protein	rtATGCaaatnag	2332	310	2346	0.99	0.59	1983.5	1.18	<0.0001	0.39	2.7e-16	. X X
V$OVOL	OVO homolog-like transcription factors	rwmwccGTTAnbtnb	402	227	462	0.87	0.98	440.8	0.91	0.9742	0.4	0.79	. . .
V$P53F	p53 tumor suppressor	rgaCATGcccgggcatgtyy	452	188	446	1.01	0.43	475.6	0.95	0.7991	0.19	0.45	. . .
V$PARF	PAR/bZIP family	ybnkrTTATgcaabh	1421	296	1687	0.84	1	1389.8	1.02	0.2212	1	0.53	. . .
V$PAX1	PAX-1 binding sites	cCGTTccgctctagatat	81	71	92	0.88	0.82	86.6	0.94	0.7393	1	0.91	. . .
V$PAX2	PAX-2 binding sites	trsastgtncmgwsstkAAACks	553	253	628	0.88	0.99	508.3	1.09	0.0195	1	1	. x .
V$PAX3	PAX-3 binding sites	TCGTcacrctthm	154	117	154	1	0.52	121.8	1.26	0.0029	0.26	0.59	. x .
V$PAX5	PAX-5 B-cell-specific activator protein	bcnnnrNKCAnbgnwgnrkrgcsrshnb	227	139	180	1.26	0.011	192.2	1.18	0.0085	0.09	0.025	x x x
V$PAX6	PAX-4/PAX-6 paired domain binding sites	GCASbswtgmgtgmn	664	249	555	1.2	0.00098	617	1.08	0.0354	0.011	0.0022	x x x
V$PAX8	PAX-2/5/8 binding sites	cwnTSAAgydtnm	452	236	398	1.14	0.035	454.2	1	0.5483	0.91	1	x . .
V$PAX9	PAX-9 binding sites	sgCACCgatgsgtgannrcy	64	58	52	1.23	0.15	59.7	1.07	0.3094	0.28	0.24	. . .
V$PAXH	PAX homeodomain binding sites	aawaATTAnn	999	247	889	1.12	0.0061	767.1	1.3	<0.0001	4.5e-09	2e-20	x X X
V$PBXC	PBX1 - MEIS1 complexes	wTGATtgacagst	390	216	351	1.11	0.081	430.7	0.91	0.9793	0.84	0.22	. . .
V$PCBE	PREB core-binding element	ymynaTCAGnsmnc	218	148	173	1.26	0.013	224.6	0.97	0.6794	5.3e-07	0.00045	x . X
V$PDX1	Pancreatic and intestinal homeodomain transcription factor	rnTAATtagync	1013	257	828	1.22	8.9e-06	743.9	1.36	<0.0001	2.6e-05	3.7e-25	X X X
V$PERO	Peroxisome proliferator-activated receptor	cwrawctaggncAAAGgtca	539	244	472	1.14	0.019	528.5	1.02	0.3244	0.23	0.76	x . .
V$PIT1	GHF-1 pituitary specific pou domain transcription factor	nnawTTATncat	842	218	1057	0.8	1	656.7	1.28	<0.0001	0.61	0.0061	. X x
V$PLAG	Pleomorphic adenoma gene	GRGGsncnnnnnrggggknr	40	32	47	0.85	0.8	43.1	0.93	0.7052	0.0019	0.0094	. . x
V$PLZF	C2H2 zinc finger protein PLZF	ansTAMAgthynmd	280	192	337	0.83	0.99	320.9	0.87	0.9937	1	1	. . .
V$PPAR	Peroxisome proliferator activated receptor homodimers	aagTAGGtcacngtgaccyactt	104	86	96	1.08	0.31	119.9	0.87	0.9301	0.0033	0.0029	. . x
V$PRDF	Positive regulatory domain I binding factor	aagtGAAAgtgartkn	538	253	522	1.03	0.32	443.9	1.21	<0.0001	1	1	. X .
V$PRDM	PRDI-BF1 and RIZ homologous PR domain proteins PRDM	tgggnkbymARGGnncnnrnggwgatcag	65	54	58	1.12	0.29	59.4	1.09	0.2556	0.01	0.22	. . x
V$PTF1	Pancreas transcription factor 1, heterotrimeric transcription factor	bmcaCCTGyvktkttycccrw	125	95	93	1.34	0.018	100.9	1.24	0.0102	0.015	0.17	x x x
V$PURA	Pur-alpha binds both single-stranded and douple-stranded DNA in a sequence-specific manner	ggAGGSvrngrnn	37	30	36	1.03	0.5	32.7	1.13	0.2512	0.25	0.22	. . .
V$RBP2	Retinoblastoma-binding proteins with demethylase activity	GCACarync	143	98	145	0.99	0.57	132.6	1.08	0.1815	0.41	0.53	. . .
V$RBPF	RBPJ - kappa	nncgTGGGaahn	167	122	154	1.08	0.25	165	1.01	0.4491	0.049	0.012	. . x
V$RORA	v-ERB and RAR-related orphan receptor alpha	nwawnnaGGTCan	446	235	412	1.08	0.13	443.8	1.01	0.4602	7.1e-06	0.00014	. . X
V$RP58	RP58 ZFP238 zinc finger protein	nnaaCATCtgga	99	87	106	0.93	0.71	99.7	0.99	0.5441	0.047	0.054	. . x
V$RREB	Ras-responsive element binding protein	cCCCAaacmmcccc	125	86	215	0.58	1	122.8	1.02	0.434	2.7e-14	2.8e-07	. . X
V$RU49	Zinc finger transcription factor RU49, zinc finger proliferation 1 - Zipro1	nAGTAcy	208	144	215	0.97	0.65	218.4	0.95	0.7701	0.61	0.81	. . .
V$RUSH	SWI/SNF related nucleophosphoproteins with a RING finger DNA binding motif	ynMCATwtrnn	1121	302	1215	0.92	0.98	1061.8	1.06	0.0209	1	0.97	. x .
V$RXRF	RXR heterodimer binding sites	rggtsannGAGGnca	780	269	732	1.07	0.11	900.2	0.87	1	0.0021	0.35	. . x
V$SALL	Spalt-like transcription factors	hmATAAawawha	312	181	419	0.74	1	247.5	1.26	<0.0001	1	0.62	. X .
V$SATB	Special AT-rich sequence binding protein	wntAATAnwnnwnn	356	179	542	0.66	1	302.3	1.18	0.0015	1	0.82	. x .
V$SF1F	Vertebrate steroidogenic factor	nCAAGgyca	87	74	95	0.92	0.75	126.2	0.69	1	0.0082	0.41	. . x
V$SIX3	Sine oculis homeobox homolog 3	nnrhnknTAATswcwncnstv	647	254	574	1.13	0.02	515.5	1.26	<0.0001	1.8e-07	6.6e-28	x X X
V$SIXF	Sine oculis SIX homeodomain factors	nnrgggTATCann	261	173	245	1.07	0.25	285.7	0.91	0.9376	0.83	0.15	. . .
V$SMAD	Vertebrate SMAD family of transcription factors	GTCTggnn	146	114	127	1.15	0.14	151	0.97	0.6709	0.95	0.97	. . .
V$SNAP	snRNA-activating protein complex	sTCRCcrtgastdwaaa	394	216	383	1.03	0.36	391.7	1.01	0.4684	1	0.94	. . .
V$SORY	SOX/SRY-sex/testis determinig and related HMG box factors	nnaaCAATnn	2568	309	2632	0.98	0.82	2412.4	1.06	0.001	1	0.13	. x .
V$SP1F	GC-Box factors SP1/GC	sgGGGCggggn	154	103	153	1.01	0.5	195.6	0.79	0.9993	0.62	0.1	. . .
V$SPZ1	Testis-specific bHLH-Zip transcription factors	nGGRGggwwnn	65	59	61	1.07	0.39	88.6	0.73	0.9967	0.48	0.12	. . .
V$SREB	Sterol regulatory element binding proteins	nnaTCACcccasbnn	93	78	104	0.89	0.8	117.9	0.79	0.991	0.67	0.22	. . .
V$SRFF	Serum response element binding factor	atgcccaTATAtggwnn	543	217	608	0.89	0.97	584.5	0.93	0.9259	0.96	0.33	. . .
V$STAF	Selenocysteine tRNA activating factor	anttCCCAkmatkcmwtgmga	154	118	123	1.25	0.036	162.4	0.95	0.7603	0.0013	0.0088	x . x
V$STAT	Signal transducer and activator of transcription	ttmygGGAA	690	242	683	1.01	0.44	699.9	0.99	0.6296	0.16	0.71	. . .
V$TALE	TALE homeodomain class recognizing TG motifs	tGTCAnn	286	175	256	1.12	0.11	276.8	1.03	0.3007	0.079	0.055	. . .
V$TCFF	TCF11 transcription factor	GTCAtnn	96	83	94	1.02	0.47	99.6	0.96	0.6573	0.17	0.45	. . .
V$TEAF	TEA/ATTS DNA binding domain factors	yaCATTccwsng	285	187	286	1	0.53	297.9	0.96	0.7912	0.74	0.51	. . .
V$THAP	THAP domain containing protein	astrykGGCAa	94	85	66	1.42	0.016	80.9	1.16	0.0753	0.0046	0.00039	x . x
V$WHNF	Winged helix binding sites	nngACGCtnn	14	14	15	0.93	0.64	12.7	1.11	0.3934	0.76	0.52	. . .
V$XBBF	X-box binding factors	nngtnrcnhrGYAAcnn	338	202	298	1.13	0.061	310.8	1.09	0.0701	0.53	0.41	. . .
V$YBXF	Y-box binding transcription factors, multifunctional proteins involved in transcriptional and translational regulation, mRNA splicing, DNA replication and repair	cwgatTGGCymv	152	112	94	1.62	0.00013	141.3	1.08	0.1929	0.33	0.4	X . .
V$YY1F	Activator/repressor binding to transcription initiation site	gCCATtannamna	682	275	697	0.98	0.67	664.2	1.03	0.2285	0.98	0.00058	. . x
V$ZBPF	Zinc binding protein factors	bhcchCCCCchh	183	101	214	0.86	0.95	261.7	0.7	1	0.021	0.00062	. . x
V$ZF35	Zinc finger protein ZNF35	vssnssAAKAnn	861	299	816	1.06	0.14	797.5	1.08	0.0082	1	1	. x .
V$ZF5F	ZF5 POZ domain zinc finger	gtgnGCGCbn	4	4	10	0.4	0.97	8.8	0.45	0.9767	0.82	0.31	. . .
V$ZFHX	Two-handed zinc finger homeodomain transcription factors	nbGTTTsnn	594	269	598	0.99	0.56	541.2	1.1	0.0083	1	1	. x .
V$ZFIA	Zinc finger with interaction domain factors	ngGCTCyatcayc	83	67	64	1.3	0.069	96	0.86	0.9231	0.0013	0.0029	. . x
V$ZFTR	Zinc finger transcriptional repressor	GAAYnstgknnkw	627	271	590	1.06	0.15	619	1.01	0.3706	1	0.99	. . .
V$ZFXY	Zfx and Zfy - transcription factors implicated in mammalian sex determination	nnGGCCtggnn	43	32	36	1.19	0.25	60.6	0.71	0.9846	0.0041	0.094	. . x
V$ZNFP	Zinc finger proteins	ccaGGGTatcagccg	92	78	75	1.23	0.11	91.6	1	0.5024	0.27	0.1	. . .
