# Supplementary material for: Rigorous and thorough bioinformatic analyses of olfactory receptor promoters confirm enrichment of O/E and homeodomain binding sites but reveal no new common motifs
Source: BMC Genomics. 2011 Nov 15;12:561. doi: 10.1186/1471-2164-12-561 (PMC3247239; doi:10.1186/1471-2164-12-561)
Supplement: Additional file 7 — Summary of statistical tests for 500-bp promoter region. See legend to Table 1. This table gives equivalent statistics for a larger putative promoter region comprising 500bp before the TSS. Binomial tests here show comparison with the preceding 500-bp region. [file 1471-2164-12-561-S7.XLSX]

## Sheet: Sheet1
Additional File 7					Comparison to previous 500bp region			Comparison to shuffled sequences			Conservation tests
MatBase matrix family	MatBase family description	Consensus of arbitrarily chosen PWM	Number of predicted sites in 500bp promoter region	Number of 500bp promoters containing >=1 site	Number of sites expected	Enrichment compared to expected number	Enrichment p-value	Number of sites expected	Enrichment compared to expected number	Enrichment p-value	p-value: whether whole sites are more conserved than local background	p-value: whether core nucleotides are more conserved than local background	Significance levels of three tests
Before masking O/E and VTBP sites, 500bp promoters, default MatInspector parameters, selected matrices
V$NOLF	Neuron-specific-olfactory factor	nncdabTCCCyngrgarbnkgn	215	164	38	5.66	1.8e-31	50.4	4.27	<0.0001	1.9e-43	3.3e-70	X X X
O$VTBP	Vertebrate TATA binding protein factor	staTAAAwrnn	1131	281	1153	0.98	0.68	972.9	1.16	<0.0001	0.98	0.61	. X .
V$IKRS	Ikaros zinc finger family	yyTGGGagr	217	158	129	1.68	1.3e-06	145.2	1.49	<0.0001	3.5e-06	1.2e-13	X X X
Before masking O/E and VTBP sites, 500bp promoters, less stringent MatInspector parameters (opt-0.10), selected matrices
V$NOLF	Neuron-specific-olfactory factor	nncdabTCCCyngrgarbnkgn	980	294	504	1.94	8e-36	482.8	2.03	<0.0001	8e-123	2.8e-164	X X X
O$VTBP	Vertebrate TATA binding protein factor	staTAAAwrnn	7133	314	7417	0.96	0.99	6386.4	1.12	<0.0001	1	1	. X .
V$IKRS	Ikaros zinc finger family	yyTGGGagr	1925	312	1643	1.17	1.3e-06	1556	1.24	<0.0001	8.6e-44	1e-78	X X X
After masking O/E and VTBP sites, 500bp promoters, default MatInspector parameters, matrices significant in all three tests
V$ARID	AT rich interactive domain factor	AATAccvm	409	202	294	1.39	8.2e-06	301.2	1.36	<0.0001	0.85	0.018	X X +
V$ATBF	AT-binding TF	hhwkrttantAATTahh	298	163	215	1.39	0.00014	245.9	1.21	0.0018	0.15	2.9e-06	X + X
V$BRN5	Brn-5 POU domain factors	gCATAawttat	1065	277	788	1.35	6.7e-11	890.7	1.2	<0.0001	0.022	6.3e-17	X X X
V$BRNF	Brn POU domain factors	yyNATYnkaawkry	1765	295	1377	1.28	2.4e-12	1480.6	1.19	<0.0001	0.0014	5.7e-17	X X X
V$DLXF	Distal-less homeodomain TFs	nntAATTan	704	233	405	1.74	1.1e-19	549.4	1.28	<0.0001	3.5e-14	4.4e-22	X X X
V$E4FF	Ubiquitous GLI - Krueppel like zinc finger involved in cell cycle regulation	vtgACGTmacvv	78	68	57	1.37	0.042	57.1	1.37	0.0061	0.022	0.0037	+ + +
V$HBOX	Homeobox TFs	raaTTTAattgaa	1356	283	904	1.5	8.8e-22	1225.7	1.11	0.0025	1.5e-10	6.4e-22	X + X
V$HOMF	Homeodomain TFs	mCTAAttnn	1858	301	1407	1.32	1.5e-15	1754.9	1.06	0.0334	0.099	2.6e-08	X + X
V$HOXF	Paralog hox genes 1-8 , clusters A, B, C, D	nnamTAATgrggrwnn	1686	297	1162	1.45	4.3e-23	1497.8	1.13	0.0002	1.1e-07	2.2e-25	X X X
V$LHXF	Lim homeodomain factors	nntwwttAATTaatnn	1663	285	1161	1.43	1.7e-21	1448.4	1.15	<0.0001	0.00069	6.4e-24	X X X
V$NKX1	NK1 homeobox TFs	wgnrcyAATTrgygsnn	370	150	198	1.87	2.4e-13	274.8	1.35	<0.0001	3.2e-11	3e-13	X X X
V$NKX6	NK6 homeobox TFs	TTAAttac	730	247	509	1.43	1.8e-10	619.1	1.18	<0.0001	6.9e-05	8e-11	X X X
V$OCT1	Octamer binding protein	rtATGCaaatnag	1735	304	1507	1.15	3.3e-05	1380.7	1.26	<0.0001	0.035	2.1e-21	X X X
V$PAXH	PAX homeodomain binding sites	aawaATTAnn	390	149	240	1.62	1.2e-09	307	1.27	<0.0001	0.00031	5.6e-10	X X X
V$PDX1	Pancreatic and intestinal homeodomain TF	rnTAATtagync	536	205	335	1.6	5e-12	436	1.23	0.0001	2.3e-07	5.7e-16	X X X
V$PIT1	GHF-1 pituitary specific pou domain TF	nnawTTATncat	485	192	393	1.23	0.0011	375.9	1.29	0.0003	0.011	0.00047	+ + +
After masking O/E and VTBP sites, last 500bp, less stringent MatInspector parameters (opt-0.10), matrices significant in all three tests
V$BRN5	Brn-5 POU domain factors	gCATAawttat	6896	314	5838	1.18	3.6e-21	6399.4	1.08	<0.0001	0.91	7.5e-13	X X X
V$BRNF	Brn POU domain factors	yyNATYnkaawkry	13538	314	11818	1.15	1.7e-27	13089.1	1.03	0.0003	1	1.5e-05	X + X
V$DICE	Downstream Immunoglobulin Control Element	kgtySTCTccacag	512	236	442	1.16	0.013	418.8	1.22	<0.0001	0.0054	0.56	+ X +
V$LHXF	Lim homeodomain factors	nntwwttAATTaatnn	8503	314	7214	1.18	4.4e-25	8256.1	1.03	0.017	1	7.9e-06	X + X
V$NKX6	NK6 homeobox TFs	TTAAttac	3146	311	2660	1.18	9.5e-11	3005.9	1.05	0.0109	0.061	2.1e-05	X + X
V$OCT1	Octamer binding protein	rtATGCaaatnag	8090	314	7556	1.07	1e-05	7379.6	1.1	<0.0001	0.52	8.3e-36	X X X
V$PAXH	PAX homeodomain binding sites	aawaATTAnn	3152	304	2536	1.24	1.6e-16	2940.8	1.07	0.0012	0.021	1.2e-11	X + X
V$PDX1	Pancreatic and intestinal homeodomain TF	rnTAATtagync	3115	308	2384	1.31	3.1e-23	2863.4	1.09	0.0001	0.0004	1.7e-21	X X X
V$PIT1	GHF-1 pituitary specific pou domain TF	nnawTTATncat	3241	301	2804	1.16	1e-08	2616.8	1.24	<0.0001	0.33	4.9e-09	X X X
V$SATB	Special AT-rich sequence binding protein	wntAATAnwnnwnn	1590	292	1493	1.06	0.042	1220	1.3	<0.0001	1	1.6e-06	+ X X
V$SIX3	Sine oculis homeobox homolog 3	nnrhnknTAATswcwncnstv	2101	309	1681	1.25	4.5e-12	2001.1	1.05	0.0109	0.00013	2e-48	X + X
