# Supplementary material for: Rigorous and thorough bioinformatic analyses of olfactory receptor promoters confirm enrichment of O/E and homeodomain binding sites but reveal no new common motifs
Source: BMC Genomics. 2011 Nov 15;12:561. doi: 10.1186/1471-2164-12-561 (PMC3247239; doi:10.1186/1471-2164-12-561)
Supplement: Additional file 8 — Table summarizing statistical tests on matrix families for 500-bp promoter region (default MatInspector parameters). See legend to Additional File 5. [file 1471-2164-12-561-S8.XLSX]

## Sheet: Sheet1
Additional Data File 8					Comparison to previous 500bp region			Comparison to shuffled sequences			Conservation tests
MatBase matrix family	MatBase family description	Consensus of arbitrarily chosen PWM	Number of predicted sites in 500bp promoter region	Number of 500bp promoters containing >=1 site	Number of sites expected	Enrichment compared to expected number	Enrichment p-value*	Number of sites expected	Enrichment compared to expected number	Enrichment p-value+	p-value: whether whole sites are more conserved than local background	p-value: whether core nucleotides are more conserved than local background	Significance in three tests: (1) enrichment compared to previous 500bp, (2) enrichment compared to shuffled seqs (3) conservation
After masking O/E and VTBP sites, 500bp promoters, default MatInspector parameters, all matrices
O$MTEN	Core promoter motif ten elements	anccgARCGsamssgtnn	6	6	10	0.6	0.89	5.4	1.11	0.4537	1e-06	0.017	. . X
O$TF2B	RNA polymerase II TF II B	ccrCGCC	0	0	0	NA	1	0	0	1	NA	NA	. . .
O$TF2D	General TF IID, GTF2D	nyagtnsnnnyynnacnytcnwmgngarmaGWCGtgcny	6	6	8	0.75	0.79	5.2	1.16	0.4114	0.98	0.74	. . .
O$TF3A	General TF IIIA, GTF3A	agctaagcagggtcgggcctggttAGTActtggatgggag	0	0	0	NA	1	0	0	1	NA	NA	. . .
O$TF3C	General TF IIIC, GTF3C	GGTTcgarmcy	3	3	4	0.75	0.77	3.7	0.82	0.7029	0.42	0.33	. . .
O$VTBP	Vertebrate TATA binding protein factor	staTAAAwrnn	925	270	952	0.97	0.74	807.6	1.15	<0.0001	0.99	0.9	. X .
O$XCPE	Activator-, mediator- and TBP-dependent core promoter element for RNA polymerase II transcription from TATA-less promoters	ggGCGGgasc	7	7	7	1	0.6	8.5	0.83	0.7486	0.2	0.34	. . .
V$AARF	AARE binding factors	rTTKCatca	41	39	27	1.52	0.057	37.6	1.09	0.3087	0.035	0.32	. . +
V$ABDB	Abdominal-B type homeodomain TFs	rcmataAATCan	933	288	754	1.24	7.2e-06	860.8	1.08	0.0069	0.99	1	X + .
V$AHRR	AHR-arnt heterodimers and AHR-related factors	nntygCGTGcms	20	18	22	0.91	0.68	15.9	1.26	0.1815	0.063	0.59	. . .
V$AIRE	Autoimmune regulatory element binding factor	nwntnwnykggwwnnwnWGGNywwwn	51	47	46	1.11	0.34	66.8	0.76	0.9811	0.92	0.85	. . .
V$AP1F	AP1, Activating protein 1	rtgAGTCan	205	132	134	1.53	6.8e-05	184.6	1.11	0.1145	0.051	0.74	X . .
V$AP1R	MAF and AP1 related factors	nsaTGAGtcatgny	238	156	261	0.91	0.86	264.9	0.9	0.9325	0.032	0.2	. . +
V$AP2F	Activator protein 2	tnGCCTgsggssnb	8	8	12	0.67	0.87	13.9	0.57	0.9575	0.11	0.36	. . .
V$AP4R	AP4 and related proteins	wgaryCAGCtgyggnc	24	19	30	0.8	0.83	22.8	1.05	0.4276	0.055	0.45	. . .
V$ARID	AT rich interactive domain factor	AATAccvm	409	202	294	1.39	8.2e-06	301.2	1.36	<0.0001	0.85	0.018	X X +
V$ATBF	AT-binding TF	hhwkrttantAATTahh	298	163	215	1.39	0.00014	245.9	1.21	0.0018	0.15	2.9e-06	X + X
V$BARB	Barbiturate-inducible element box from pro+eukaryotic genes	atnnAAAGcngrngg	70	67	58	1.21	0.17	64.2	1.09	0.2454	0.98	1	. . .
V$BCDF	Bicoid-like homeodomain TFs	abnyTAATcmnv	387	208	276	1.4	9.3e-06	462.6	0.84	0.9999	7.7e-14	5.7e-15	X . X
V$BCL6	POZ domain zinc finger expressed in B-Cells	nwaTTCCtagaaag	197	140	171	1.15	0.096	180.7	1.09	0.1279	0.76	0.9	. . .
V$BNCF	Basonuclein rDNA TF PolI	srkgsmycnnTGTCccyg	20	19	18	1.11	0.44	17.4	1.15	0.3009	0.022	0.17	. . +
V$BPTF	Bromodomain and PHD domain TFs	nnmacAACAmn	77	64	82	0.94	0.68	57	1.35	0.0081	0.96	1	. + .
V$BRAC	Brachyury gene, mesoderm developmental factor	ntgacacctAGGTgtgaaatt	99	77	89	1.11	0.26	109.2	0.91	0.8338	0.24	0.23	. . .
V$BRN5	Brn-5 POU domain factors	gCATAawttat	1065	277	788	1.35	6.7e-11	890.7	1.2	<0.0001	0.022	6.3e-17	X X X
V$BRNF	Brn POU domain factors	yyNATYnkaawkry	1765	295	1377	1.28	2.4e-12	1480.6	1.19	<0.0001	0.0014	5.7e-17	X X X
V$BTBF	BTB/POZ broad complex, TramTrack, Bric-a-brac/pox viruses and zinc fingers TF	nntcCTGCna	28	26	30	0.93	0.65	30.3	0.93	0.6787	0.0034	0.21	. . +
V$CAAT	CCAAT binding factors	ccaCCAAtc	249	172	274	0.91	0.87	318.1	0.78	1	3.7e-06	0.01	. . X
V$CABL	C-abl DNA binding sites	aaAACAamaa	18	17	42	0.43	1	13.7	1.31	0.1522	0.94	0.89	. . .
V$CART	Cart-1 cartilage homeoprotein 1	cTAATtrnsynattan	1339	275	921	1.45	7.1e-19	1259.9	1.06	0.0503	4.5e-08	6.4e-23	X . X
V$CDEF	Cell cycle regulators: Cell cycle dependent element	kcnkCGCGgtwt	0	0	0	NA	1	0.7	0	1	NA	NA	. . .
V$CDXF	Vertebrate caudal related homeodomain protein	yntTTTAykanh	448	221	416	1.08	0.15	363.9	1.23	<0.0001	1	1	. X .
V$CEBP	Ccaat/Enhancer Binding Protein	nnttgtGMAAnn	305	201	238	1.28	0.0023	281.9	1.08	0.0826	0.61	1	+ . .
V$CHOP	C/EBP homologous protein CHOP	nnrtGCAAtmccc	23	22	18	1.28	0.27	24.3	0.95	0.6258	0.91	0.98	. . .
V$CHRE	Carbohydrate response elements, consist of two E box motifs separated by 5 bp	CACGnggnvnncncgtg	3	3	4	0.75	0.77	4.8	0.62	0.8303	0.89	0.4	. . .
V$CHRF	Cell cycle regulators: Cell cycle homology element	nnrtTTGAaybn	181	139	160	1.13	0.14	175.7	1.03	0.3514	0.77	1	. . .
V$CIZF	CAS interating zinc finger protein	gsAAAAannn	74	64	87	0.85	0.87	82	0.9	0.8334	1	1	. . .
V$CLOX	CLOX and CLOX homology CDP factors	knryCAATnn	471	225	449	1.05	0.24	652.8	0.72	1	0.21	0.0083	. . +
V$CP2F	CP2-erythrocyte Factor related to drosophila Elf1	CTKGkthkdgc	75	68	82	0.91	0.74	63.8	1.18	0.0949	0.35	0.7	. . .
V$CREB	cAMP-responsive element binding proteins	TGACgtaa	452	218	405	1.12	0.058	435.6	1.04	0.2504	0.83	0.56	. . .
V$CSEN	Calsenilin, presenilin binding protein, EF hand TF	vnGTCAgggn	25	25	24	1.04	0.5	25.9	0.96	0.6026	0.45	0.37	. . .
V$CTCF	CTCF and BORIS gene family, transcriptional regulators with 11 highly conserved zinc finger domains	ncscnnsgccgckrGGGGnngsbn	25	21	37	0.68	0.95	26.7	0.94	0.6492	2.5e-05	0.0033	. . X
V$DEAF	Homolog to deformed epidermal autoregulatory factor-1 from D. melanogaster	nntTCGGgnrtttccgnn	8	8	8	1	0.6	8.3	0.97	0.5883	0.079	0.53	. . .
V$DICE	Downstream Immunoglobulin Control Element	kgtySTCTccacag	49	48	38	1.29	0.14	41.6	1.18	0.1449	0.68	0.97	. . .
V$DLXF	Distal-less homeodomain TFs	nntAATTan	704	233	405	1.74	1.1e-19	549.4	1.28	<0.0001	3.5e-14	4.4e-22	X X X
V$DMRT	DM domain-containing TFs	wnttgmtacaWTGTtkc	558	248	489	1.14	0.018	482.9	1.16	0.0005	0.84	0.14	+ + .
V$DMTF	Cyclin D binding myb-like TF	kncccGGATgtnr	16	16	13	1.23	0.36	15.1	1.06	0.4392	0.041	0.032	. . +
V$E2FF	E2F-myc activator/cell cycle regulator	gcgcSAAA	107	79	107	1	0.53	111.1	0.96	0.6529	1	1	. . .
V$E4FF	Ubiquitous GLI - Krueppel like zinc finger involved in cell cycle regulation	vtgACGTmacvv	78	68	57	1.37	0.042	57.1	1.37	0.0061	0.022	0.0037	+ + +
V$EBOX	E-box binding factors	nyCACGtgmy	81	65	90	0.9	0.78	60.3	1.34	0.0111	0.0032	0.0021	. + +
V$EGRF	EGR/nerve growth factor induced protein C & related factors	wtgcgtgGGCGk	68	40	135	0.5	1	33.5	2.03	<0.0001	0.11	0.18	. X .
V$EREF	Estrogen response elements	hbdgGTCAnnrtgacytkd	85	63	93	0.91	0.75	88	0.97	0.6228	0.11	0.52	. . .
V$ETSF	Human and murine ETS1 factors	nCCGGawgyn	370	210	430	0.86	0.98	310.4	1.19	0.0004	1	1	. + .
V$EVI1	EVI1-myleoid transforming protein	acaAGATaa	691	267	646	1.07	0.11	630	1.1	0.0133	1	0.97	. + .
V$FAST	FAST-1 SMAD interacting proteins	nrttgtkKATTggs	196	141	233	0.84	0.97	215.9	0.91	0.9219	0.59	0.014	. . +
V$FKHD	Fork head domain factors	awaTAAAcaatn	1104	294	972	1.14	0.002	831.6	1.33	<0.0001	1	0.98	+ X .
V$FXRE	Farnesoid X - activated receptor response elements	AGGTyaytsaccy	33	30	33	1	0.55	48.2	0.68	0.9861	0.00027	0.065	. . X
V$GABF	GA-boxes	gvsngAGAGrgagrgrgagmgrbn	174	25	231	0.75	1	6.3	27.72	<0.0001	1	1	. X .
V$GATA	GATA binding factors	nmGATAnsg	656	270	539	1.22	0.00039	699.1	0.94	0.963	0.74	0.32	+ . .
V$GCMF	Chorion-specific TFs with a GCM DNA binding domain	kaCCCTcatgs	37	35	53	0.7	0.96	47.8	0.77	0.9552	0.0078	0.16	. . +
V$GCNR	Germ cell nuclear receptors	ntcaagkTCAAgktcann	8	8	9	0.89	0.69	9.9	0.81	0.7641	0.98	0.97	. . .
V$GFI1	Growth factor independence transcriptional repressor	nnaAATChsagnn	149	122	122	1.22	0.057	171.7	0.87	0.9674	0.88	0.17	. . .
V$GLIF	GLI zinc finger family	nngaccaCCCArnn	58	48	89	0.65	1	69.1	0.84	0.924	0.013	0.00019	. . X
V$GREF	Glucocorticoid responsive and related elements	nnggtwcwnnntGTTCtnr	269	160	274	0.98	0.6	221.7	1.21	0.0035	0.16	0.1	. + .
V$GRHL	Grainyhead-like TFs	haaaccGGTTttn	98	74	74	1.32	0.04	104.3	0.94	0.7155	0.97	0.95	+ . .
V$GTBX	GT box	sggccaaggttGGTTgca	15	15	9	1.67	0.15	18.3	0.82	0.8115	0.17	0.27	. . .
V$GUCE	GTF2IRDI upstream control element	nggGATTrnr	1	1	5	0.2	0.98	7	0.14	0.9989	0.2	0.32	. . .
V$GZF1	GDNF-inducible zinc finger gene 1	TGCGcktmtata	66	57	96	0.69	0.99	45.1	1.46	0.0018	0.43	0.84	. + .
V$HAML	Human acute myelogenous leukemia factors	ctGYGGtyw	73	67	109	0.67	1	71.5	1.02	0.4455	0.14	0.016	. . +
V$HAND	Twist subfamily of class B bHLH TFs	ccagaTGGCcccccn	298	174	399	0.75	1	296	1.01	0.4649	0.0039	0.0082	. . +
V$HBOX	Homeobox TFs	raaTTTAattgaa	1356	283	904	1.5	8.8e-22	1225.7	1.11	0.0025	1.5e-10	6.4e-22	X + X
V$HDBP	Huntington's disease gene regulatory region binding proteins	ccycsgCCGGcgcvgcsh	0	0	3	0	1	0.3	0	1	NA	NA	. . .
V$HDGF	Hepatoma-derived growth factor	ctygAACTcctgacctcaggtgatccacccrcctcag	0	0	0	NA	1	NA	NA	NA	NA	NA	. . .
V$HEAT	Heat shock factors	ktcnRGAAnktwsyrr	286	166	253	1.13	0.084	285.5	1	0.4982	0.12	0.96	. . .
V$HESF	Vertebrate homologues of enhancer of split complex	nsgCACGygacn	45	39	57	0.79	0.9	34.1	1.32	0.0547	0.23	0.07	. . .
V$HICF	Krueppel-like C2H2 zinc finger factors hypermethylated in cancer	nnggkTGCCcsnn	3	3	9	0.33	0.98	9.2	0.33	0.9954	0.0015	0.042	. . +
V$HIFF	Hypoxia inducible factor, bHLH/PAS protein family	nddnncaCGTGnn	24	18	18	1.33	0.22	12.9	1.86	0.0086	0.00053	0.00039	. + +
V$HMTB	Human muscle-specific Mt binding site	tggtATTTr	150	121	152	0.99	0.57	134.7	1.11	0.0976	0.016	0.0059	. . +
V$HNF1	Hepatic Nuclear Factor 1	rGTTAatnwttamcn	785	261	691	1.14	0.0077	849.1	0.92	0.977	0.82	0.68	+ . .
V$HNF6	Onecut homeodomain factor HNF6	hnaarTCAAtawnn	299	186	273	1.1	0.15	362	0.83	0.9999	0.98	1	. . .
V$HNFP	Histone nuclear factor P	anCGGAcgttnn	1	1	3	0.33	0.94	4.2	0.24	0.9848	0.15	0.25	. . .
V$HOMF	Homeodomain TFs	mCTAAttnn	1858	301	1407	1.32	1.5e-15	1754.9	1.06	0.0334	0.099	2.6e-08	X + X
V$HOXC	HOX - PBX complexes	aTGATttatgnn	410	204	367	1.12	0.066	491.6	0.83	1	0.26	0.26	. . .
V$HOXF	Paralog hox genes 1-8 , clusters A, B, C, D	nnamTAATgrggrwnn	1686	297	1162	1.45	4.3e-23	1497.8	1.13	0.0002	1.1e-07	2.2e-25	X X X
V$HOXH	HOX - MEIS1 heterodimers	TGACagkttwayga	198	134	160	1.24	0.025	213.5	0.93	0.8638	0.76	0.51	+ . .
V$HZIP	Homeodomain-leucine zipper TFs	anwwmATCGttttna	24	21	17	1.41	0.17	18.5	1.3	0.1283	0.47	0.13	. . .
V$IKRS	Ikaros zinc finger family	yyTGGGagr	108	88	101	1.07	0.34	116.7	0.93	0.8045	0.42	0.04	. . +
V$INSM	Insulinoma associated factors	tgycwGGGGnnr	27	24	33	0.82	0.82	40.4	0.67	0.9918	0.097	0.00051	. . +
V$IRFF	Interferon regulatory factors	raaagyGAAAcc	351	197	296	1.19	0.017	230.3	1.52	<0.0001	1	1	+ X .
V$IRXF	Iroquois homeobox TFs	nntaCATGtann	250	103	343	0.73	1	180.2	1.39	0.0002	0.089	0.0055	. X +
V$KLFS	Krueppel like TFs	drrrgGGAGtnkyn	218	136	311	0.7	1	221.4	0.98	0.5952	1	0.028	. . +
V$LEFF	LEF1/TCF	vgdrbawCAAAggrnd	207	154	175	1.18	0.056	184.8	1.12	0.0596	1	0.97	. . .
V$LHXF	Lim homeodomain factors	nntwwttAATTaatnn	1663	285	1161	1.43	1.7e-21	1448.4	1.15	<0.0001	0.00069	6.4e-24	X X X
V$MAZF	Myc associated zinc fingers	kgsGAGGggag	32	26	63	0.51	1	24.8	1.29	0.0965	0.6	0.3	. . .
V$MEF2	MEF2, myocyte-specific enhancer binding factor	kctawaAATAgm	362	191	345	1.05	0.27	317	1.14	0.0119	1	0.89	. + .
V$MEF3	MEF3 binding sites	kgsTCAGgbtdcn	47	40	53	0.89	0.76	55.3	0.85	0.883	0.0052	0.33	. . +
V$MITF	Microphthalmia TF	nnrvkCATGtgmynn	56	47	64	0.88	0.79	46	1.22	0.0885	0.22	9.7e-06	. . X
V$MOKF	Mouse Krueppel like factor	rvcctyrtcagngCCTTkanb	83	70	80	1.04	0.44	110.1	0.75	0.9962	0.19	0.21	. . .
V$MTF1	Metal induced TF	syytGCRCncggccy	2	2	4	0.5	0.89	3.9	0.52	0.8989	0.042	0.11	. . +
V$MYBL	Cellular and viral myb-like transcriptional regulators	CAACygycnn	193	137	196	0.98	0.58	207.2	0.93	0.8503	0.079	0.73	. . .
V$MYOD	Myoblast determining factors	mrgCARCwgswg	65	48	64	1.02	0.5	48.7	1.34	0.0257	0.024	0.41	. + +
V$MYT1	MYT1 C2HC zinc finger protein	nnaAAGTttnn	541	241	432	1.25	0.00026	571.6	0.95	0.8998	1	1	X . .
V$MZF1	Myeloid zinc finger 1 factors	gnGGGGa	91	73	121	0.75	0.98	94	0.97	0.6481	0.61	0.00054	. . +
V$NBRE	NGFI-B response elements, nur subfamily of nuclear receptors	nnraAAGGtcamrnn	57	56	39	1.46	0.041	54.6	1.04	0.3916	0.44	0.75	+ . .
V$NEUR	NeuroD, Beta2, HLH domain	yrgcCATCtgcyn	117	91	123	0.95	0.67	96.9	1.21	0.026	5.6e-05	0.0056	. + X
V$NF1F	Nuclear factor 1	nnhTTGGcwnmntkccarnn	88	67	74	1.19	0.15	89.1	0.99	0.5484	0.63	0.33	. . .
V$NFAT	Nuclear factor of activated T-cells	nrwGGAAana	367	205	353	1.04	0.31	270.2	1.36	0.0001	1	0.99	. X .
V$NFKB	Nuclear factor kappa B/c-rel	bgggntTTCC	58	50	94	0.62	1	103.8	0.56	1	0.002	0.02	. . +
V$NKX1	NK1 homeobox TFs	wgnrcyAATTrgygsnn	370	150	198	1.87	2.4e-13	274.8	1.35	<0.0001	3.2e-11	3e-13	X X X
V$NKX6	NK6 homeobox TFs	TTAAttac	730	247	509	1.43	1.8e-10	619.1	1.18	<0.0001	6.9e-05	8e-11	X X X
V$NKXH	NKX homeodomain factors	nntytcaAGTGgyn	828	281	698	1.19	0.00048	816.3	1.01	0.3575	0.63	0.067	+ . .
V$NOLF	Neuron-specific-olfactory factor	nncdabTCCCyngrgarbnkgn	0	0	29	0	1	38.5	0	1	NA	NA	. . .
V$NR2F	Nuclear receptor subfamily 2 factors	rrgkycarrGGTCa	335	206	339	0.99	0.58	385.7	0.87	0.9964	0.11	0.6	. . .
V$NRF1	Nuclear respiratory factor 1	vncGCGCabgcgcvnv	2	1	0	Inf	0.25	0.6	3.51	0.2021	0.48	0.76	. . .
V$NRSF	Neuron-restrictive silencer factor	ttcAGCAccacggacagmgsc	31	30	53	0.58	0.99	35.5	0.87	0.7975	0.69	0.048	. . +
V$OAZF	Olfactory associated zinc finger protein	nvGCACccawgggtgm	12	11	29	0.41	1	21.4	0.56	0.9847	0.062	0.036	. . +
V$OCT1	Octamer binding protein	rtATGCaaatnag	1735	304	1507	1.15	3.3e-05	1380.7	1.26	<0.0001	0.035	2.1e-21	X X X
V$OVOL	OVO homolog-like TFs	rwmwccGTTAnbtnb	129	97	146	0.88	0.86	153.4	0.84	0.9802	0.25	0.77	. . .
V$P53F	p53 tumor suppressor	rgaCATGcccgggcatgtyy	109	71	108	1.01	0.5	114.6	0.95	0.6706	6.5e-05	0.0031	. . X
V$PARF	PAR/bZIP family	ybnkrTTATgcaabh	736	255	664	1.11	0.029	711.6	1.03	0.213	0.29	0.028	+ . +
V$PAX1	PAX-1 binding sites	cCGTTccgctctagatat	18	17	12	1.5	0.18	18.4	0.98	0.5703	0.43	0.45	. . .
V$PAX2	PAX-2 binding sites	trsastgtncmgwsstkAAACks	158	116	145	1.09	0.25	151.9	1.04	0.3233	1	1	. . .
V$PAX3	PAX-3 binding sites	TCGTcacrctthm	47	44	38	1.24	0.19	37.6	1.25	0.0789	0.77	0.32	. . .
V$PAX5	PAX-5 B-cell-specific activator protein	bcnnnrNKCAnbgnwgnrkrgcsrshnb	31	29	38	0.82	0.83	24.7	1.25	0.1195	0.46	0.41	. . .
V$PAX6	PAX-4/PAX-6 paired domain binding sites	GCASbswtgmgtgmn	241	161	231	1.04	0.34	233.7	1.03	0.3268	0.99	0.24	. . .
V$PAX8	PAX-2/5/8 binding sites	cwnTSAAgydtnm	127	100	116	1.09	0.26	143.5	0.89	0.9199	0.54	1	. . .
V$PAX9	PAX-9 binding sites	sgCACCgatgsgtgannrcy	4	4	4	1	0.64	3.5	1.15	0.4569	0.092	0.44	. . .
V$PAXH	PAX homeodomain binding sites	aawaATTAnn	390	149	240	1.62	1.2e-09	307	1.27	<0.0001	0.00031	5.6e-10	X X X
V$PBXC	PBX1 - MEIS1 complexes	wTGATtgacagst	156	124	137	1.14	0.15	205.9	0.76	1	0.92	0.72	. . .
V$PCBE	PREB core-binding element	ymynaTCAGnsmnc	44	39	41	1.07	0.41	53.4	0.82	0.92	0.17	0.71	. . .
V$PDX1	Pancreatic and intestinal homeodomain TF	rnTAATtagync	536	205	335	1.6	5e-12	436	1.23	0.0001	2.3e-07	5.7e-16	X X X
V$PERO	Peroxisome proliferator-activated receptor	cwrawctaggncAAAGgtca	183	138	182	1.01	0.5	198.8	0.92	0.8764	0.9	0.7	. . .
V$PIT1	GHF-1 pituitary specific pou domain TF	nnawTTATncat	485	192	393	1.23	0.0011	375.9	1.29	0.0003	0.011	0.00047	+ + +
V$PLAG	Pleomorphic adenoma gene	GRGGsncnnnnnrggggknr	13	12	27	0.48	0.99	8.7	1.49	0.1092	0.92	0.95	. . .
V$PLZF	C2H2 zinc finger protein PLZF	ansTAMAgthynmd	108	92	122	0.89	0.84	116	0.93	0.7898	0.93	0.97	. . .
V$PPAR	Peroxisome proliferator activated receptor homodimers	aagTAGGtcacngtgaccyactt	40	35	37	1.08	0.41	45.1	0.89	0.7653	0.33	0.55	. . .
V$PRDF	Positive regulatory domain I binding factor	aagtGAAAgtgartkn	183	136	150	1.22	0.04	142.9	1.28	0.0006	1	1	+ + .
V$PRDM	PRDI-BF1 and RIZ homologous PR domain proteins PRDM	tgggnkbymARGGnncnnrnggwgatcag	16	15	39	0.41	1	14.5	1.1	0.3841	0.77	0.03	. . +
V$PTF1	Pancreas TF 1, heterotrimeric TF	bmcaCCTGyvktkttycccrw	30	28	32	0.94	0.65	31.7	0.94	0.6486	0.91	0.74	. . .
V$PURA	Pur-alpha binds both single-stranded and douple-stranded DNA in a sequence-specific manner	ggAGGSvrngrnn	2	2	5	0.4	0.94	1	2.09	0.2479	0.35	0.3	. . .
V$RBP2	Retinoblastoma-binding proteins with demethylase activity	GCACarync	12	12	14	0.86	0.72	12.8	0.93	0.6256	0.75	0.56	. . .
V$RBPF	RBPJ - kappa	nncgTGGGaahn	93	83	67	1.39	0.024	74.2	1.25	0.0192	0.66	0.051	+ + .
V$RORA	v-ERB and RAR-related orphan receptor alpha	nwawnnaGGTCan	186	139	176	1.06	0.32	212.6	0.87	0.969	0.029	0.06	. . +
V$RP58	RP58 ZFP238 zinc finger protein	nnaaCATCtgga	54	48	49	1.1	0.35	45.5	1.19	0.1188	0.084	0.0021	. . +
V$RREB	Ras-responsive element binding protein	cCCCAaacmmcccc	38	30	70	0.54	1	27	1.41	0.0262	0.00011	0.038	. + X
V$RU49	Zinc finger TF RU49, zinc finger proliferation 1 - Zipro1	nAGTAcy	79	55	101	0.78	0.96	77.6	1.02	0.4592	0.85	0.89	. . .
V$RUSH	SWI/SNF related nucleophosphoproteins with a RING finger DNA binding motif	ynMCATwtrnn	402	225	425	0.95	0.8	367.6	1.09	0.0417	0.85	0.76	. + .
V$RXRF	RXR heterodimer binding sites	rggtsannGAGGnca	289	182	271	1.07	0.24	328.1	0.88	0.9862	0.0045	0.23	. . +
V$SALL	Spalt-like TFs	hmATAAawawha	66	54	85	0.78	0.95	34.1	1.94	<0.0001	0.99	0.91	. X .
V$SATB	Special AT-rich sequence binding protein	wntAATAnwnnwnn	228	143	254	0.9	0.89	181.7	1.25	0.0005	0.42	7.7e-05	. + X
V$SF1F	Vertebrate steroidogenic factor	nCAAGgyca	62	55	58	1.07	0.39	74	0.84	0.9323	0.12	0.94	. . .
V$SIX3	Sine oculis homeobox homolog 3	nnrhnknTAATswcwncnstv	4	4	9	0.44	0.95	5.4	0.73	0.7929	0.8	0.074	. . .
V$SIXF	Sine oculis SIX homeodomain factors	nnrgggTATCann	122	93	113	1.08	0.3	135.1	0.9	0.87	0.14	0.25	. . .
V$SMAD	Vertebrate SMAD family of TFs	GTCTggnn	80	67	79	1.01	0.5	66.4	1.2	0.0603	0.22	0.61	. . .
V$SNAP	snRNA-activating protein complex	sTCRCcrtgastdwaaa	235	150	202	1.16	0.063	251.8	0.93	0.8599	0.96	0.96	. . .
V$SORY	SOX/SRY-sex/testis determinig and related HMG box factors	nnaaCAATnn	957	293	812	1.18	0.00031	920.2	1.04	0.118	0.74	0.0002	+ . X
V$SP1F	GC-Box factors SP1/GC	sgGGGCggggn	47	37	112	0.42	1	44.7	1.05	0.3845	0.025	0.0027	. . +
V$SPZ1	Testis-specific bHLH-Zip TFs	nGGRGggwwnn	29	25	72	0.4	1	34.7	0.84	0.8536	0.009	0.21	. . +
V$SREB	Sterol regulatory element binding proteins	nnaTCACcccasbnn	31	28	25	1.24	0.25	28.7	1.08	0.3648	0.0054	0.0069	. . +
V$SRFF	Serum response element binding factor	atgcccaTATAtggwnn	275	145	345	0.8	1	303.2	0.91	0.9136	0.017	4.2e-05	. . X
V$STAF	Selenocysteine tRNA activating factor	anttCCCAkmatkcmwtgmga	38	32	41	0.93	0.67	42.1	0.9	0.7527	0.00074	0.01	. . +
V$STAT	Signal transducer and activator of transcription	ttmygGGAA	433	188	372	1.16	0.017	371.7	1.16	0.006	0.95	0.97	+ + .
V$TALE	TALE homeodomain class recognizing TG motifs	tGTCAnn	167	129	158	1.06	0.33	204.6	0.82	0.9972	0.64	0.69	. . .
V$TCFF	TCF11 TF	GTCAtnn	28	28	30	0.93	0.65	30.2	0.93	0.6876	0.33	0.41	. . .
V$TEAF	TEA/ATTS DNA binding domain factors	yaCATTccwsng	86	79	76	1.13	0.24	103	0.84	0.9611	0.4	0.021	. . +
V$THAP	THAP domain containing protein	astrykGGCAa	32	29	25	1.28	0.21	32.4	0.99	0.5563	0.0018	0.043	. . +
V$WHNF	Winged helix binding sites	nngACGCtnn	6	5	8	0.75	0.79	6.8	0.88	0.6768	0.96	0.45	. . .
V$XBBF	X-box binding factors	nngtnrcnhrGYAAcnn	86	66	91	0.95	0.67	92.7	0.93	0.7532	0.58	0.32	. . .
V$YBXF	Y-box binding TFs, multifunctional proteins involved in transcriptional and translational regulation, mRNA splicing, DNA replication and repair	cwgatTGGCymv	31	29	29	1.07	0.45	43.3	0.72	0.9787	0.016	0.54	. . +
V$YY1F	Activator/repressor binding to transcription initiation site	gCCATtannamna	238	165	271	0.88	0.93	250.2	0.95	0.7922	0.71	0.00014	. . X
V$ZBPF	Zinc binding protein factors	bhcchCCCCchh	66	36	144	0.46	1	50.6	1.3	0.0391	0.47	0.042	. + +
V$ZF35	Zinc finger protein ZNF35	vssnssAAKAnn	23	21	23	1	0.56	20.3	1.13	0.3063	0.14	0.94	. . .
V$ZF5F	ZF5 POZ domain zinc finger	gtgnGCGCbn	1	1	3	0.33	0.94	1.3	0.77	0.714	0.18	0.13	. . .
V$ZFHX	Two-handed zinc finger homeodomain TFs	nbGTTTsnn	115	98	148	0.78	0.98	116.9	0.98	0.5809	0.72	0.99	. . .
V$ZFIA	Zinc finger with interaction domain factors	ngGCTCyatcayc	16	15	25	0.64	0.94	19.8	0.81	0.8291	0.25	0.25	. . .
V$ZFTR	Zinc finger transcriptional repressor	GAAYnstgknnkw	121	106	111	1.09	0.28	129.7	0.93	0.7857	0.069	0.18	. . .
V$ZFXY	Zfx and Zfy - TFs implicated in mammalian sex determination	nnGGCCtggnn	4	4	15	0.27	1	8.7	0.46	0.9741	0.046	0.15	. . +
V$ZNFP	Zinc finger proteins	ccaGGGTatcagccg	29	24	18	1.61	0.072	20.3	1.43	0.036	0.96	0.027	. + +
