# Supplementary material for: Rigorous and thorough bioinformatic analyses of olfactory receptor promoters confirm enrichment of O/E and homeodomain binding sites but reveal no new common motifs
Source: BMC Genomics. 2011 Nov 15;12:561. doi: 10.1186/1471-2164-12-561 (PMC3247239; doi:10.1186/1471-2164-12-561)
Supplement: Additional file 9 — Table summarizing statistical tests on matrix families for 500-bp promoter region (less stringent MatInspector parameters). See legend to Additional File 6. [file 1471-2164-12-561-S9.XLSX]

## Sheet: Sheet1
Additional Data File 9					Comparison to previous 500bp region			Comparison to shuffled sequences			Conservation tests
MatBase matrix family	MatBase family description	Consensus of arbitrarily chosen PWM	Number of predicted sites in 500bp promoter region	Number of 500bp promoters containing >=1 site	Number of sites expected	Enrichment compared to expected number	Enrichment p-value*	Number of sites expected	Enrichment compared to expected number	Enrichment p-value+	p-value: whether whole sites are more conserved than local background	p-value: whether core nucleotides are more conserved than local background	Significance in three tests: (1) enrichment compared to previous 500bp, (2) enrichment compared to shuffled seqs (3) conservation
After masking O/E and VTBP sites, 500bp promoters, less stringent MatInspector parameters (opt-0.10), all matrices
O$MTEN	Core promoter motif ten elements	anccgARCGsamssgtnn	85	71	108	0.79	0.96	85.7	0.99	0.5474	0.14	0.15	. . .
O$TF2B	RNA polymerase II TF II B	ccrCGCC	16	10	22	0.73	0.87	10.3	1.55	0.0691	0.39	0.34	. . .
O$TF2D	General TF IID, GTF2D	nyagtnsnnnyynnacnytcnwmgngarmaGWCGtgcny	54	48	80	0.68	0.99	54.6	0.99	0.5568	0.058	0.3	. . .
O$TF3A	General TF IIIA, GTF3A	agctaagcagggtcgggcctggttAGTActtggatgggag	5	5	3	1.67	0.36	3.2	1.57	0.2138	0.029	0.37	. . +
O$TF3C	General TF IIIC, GTF3C	GGTTcgarmcy	67	55	79	0.85	0.86	99.3	0.67	0.9998	0.18	0.74	. . .
O$VTBP	Vertebrate TATA binding protein factor	staTAAAwrnn	5958	314	6154	0.97	0.96	5309.1	1.12	<0.0001	1	1	. X .
O$XCPE	Activator-, mediator- and TBP-dependent core promoter element for RNA polymerase II transcription from TATA-less promoters	ggGCGGgasc	81	65	108	0.75	0.98	79.5	1.02	0.4487	0.55	0.33	. . .
V$AARF	AARE binding factors	rTTKCatca	251	178	238	1.05	0.29	245.9	1.02	0.3805	0.72	0.93	. . .
V$ABDB	Abdominal-B type homeodomain TFs	rcmataAATCan	4302	313	4048	1.06	0.0028	4406.6	0.98	0.9632	1	1	+ . .
V$AHRR	AHR-arnt heterodimers and AHR-related factors	nntygCGTGcms	300	190	351	0.85	0.98	297.1	1.01	0.4352	0.68	0.044	. . +
V$AIRE	Autoimmune regulatory element binding factor	nwntnwnykggwwnnwnWGGNywwwn	944	296	1217	0.78	1	1083.7	0.87	1	3.7e-05	2.9e-06	. . X
V$AP1F	AP1, Activating protein 1	rtgAGTCan	1143	279	914	1.25	2.4e-07	1263.6	0.9	0.9969	0.13	0.77	X . .
V$AP1R	MAF and AP1 related factors	nsaTGAGtcatgny	2232	314	2225	1	0.46	2294.8	0.97	0.886	1e-05	0.3	. . X
V$AP2F	Activator protein 2	tnGCCTgsggssnb	136	88	183	0.74	1	180.5	0.75	0.9995	7e-10	8.3e-08	. . X
V$AP4R	AP4 and related proteins	wgaryCAGCtgyggnc	285	143	346	0.82	0.99	291.3	0.98	0.6354	2.6e-06	0.15	. . X
V$ARID	AT rich interactive domain factor	AATAccvm	5200	314	4940	1.05	0.0051	4292.7	1.21	<0.0001	1	1	+ X .
V$ATBF	AT-binding TF	hhwkrttantAATTahh	1896	297	1589	1.19	1.1e-07	1724.7	1.1	0.0002	0.76	0.082	X X .
V$BARB	Barbiturate-inducible element box from pro+eukaryotic genes	atnnAAAGcngrngg	1463	310	1342	1.09	0.012	1321.9	1.11	<0.0001	1	1	+ X .
V$BCDF	Bicoid-like homeodomain TFs	abnyTAATcmnv	2046	310	1758	1.16	1.6e-06	2341.4	0.87	1	0.0019	1.8e-11	X . X
V$BCL6	POZ domain zinc finger expressed in B-Cells	nwaTTCCtagaaag	1088	297	982	1.11	0.01	1091	1	0.5352	0.79	1	+ . .
V$BNCF	Basonuclein rDNA TF PolI	srkgsmycnnTGTCccyg	218	152	211	1.03	0.39	176.4	1.24	0.0012	4.2e-06	0.089	. + X
V$BPTF	Bromodomain and PHD domain TFs	nnmacAACAmn	1115	304	1113	1	0.49	944.5	1.18	<0.0001	1	1	. X .
V$BRAC	Brachyury gene, mesoderm developmental factor	ntgacacctAGGTgtgaaatt	1046	304	1076	0.97	0.75	1136.7	0.92	0.9966	0.078	0.008	. . +
V$BRN5	Brn-5 POU domain factors	gCATAawttat	6896	314	5838	1.18	3.6e-21	6399.4	1.08	<0.0001	0.91	7.5e-13	X X X
V$BRNF	Brn POU domain factors	yyNATYnkaawkry	13538	314	11818	1.15	1.7e-27	13089.1	1.03	0.0003	1	1.5e-05	X + X
V$BTBF	BTB/POZ broad complex, TramTrack, Bric-a-brac/pox viruses and zinc fingers TF	nntcCTGCna	342	208	342	1	0.52	353.3	0.97	0.7401	0.084	0.026	. . +
V$CAAT	CCAAT binding factors	ccaCCAAtc	1644	313	1827	0.9	1	2009.9	0.82	1	0.0023	6.2e-09	. . X
V$CABL	C-abl DNA binding sites	aaAACAamaa	671	270	659	1.02	0.38	479.2	1.4	<0.0001	1	1	. X .
V$CART	Cart-1 cartilage homeoprotein 1	cTAATtrnsynattan	6023	313	5185	1.16	1.3e-15	6034.5	1	0.5491	0.93	1.2e-08	X . X
V$CDEF	Cell cycle regulators: Cell cycle dependent element	kcnkCGCGgtwt	19	18	25	0.76	0.85	27.7	0.69	0.96	0.33	0.27	. . .
V$CDXF	Vertebrate caudal related homeodomain protein	yntTTTAykanh	2983	311	2723	1.1	0.0003	2699.8	1.1	<0.0001	1	1	+ X .
V$CEBP	Ccaat/Enhancer Binding Protein	nnttgtGMAAnn	1507	307	1279	1.18	8.4e-06	1406.9	1.07	0.0024	1	1	X + .
V$CHOP	C/EBP homologous protein CHOP	nnrtGCAAtmccc	330	190	303	1.09	0.15	346.1	0.95	0.8066	0.36	0.97	. . .
V$CHRE	Carbohydrate response elements, consist of two E box motifs separated by 5 bp	CACGnggnvnncncgtg	143	110	191	0.75	1	155.5	0.92	0.8415	0.036	0.027	. . +
V$CHRF	Cell cycle regulators: Cell cycle homology element	nnrtTTGAaybn	1315	286	1192	1.1	0.0074	1309.9	1	0.4488	1	1	+ . .
V$CIZF	CAS interating zinc finger protein	gsAAAAannn	913	270	957	0.95	0.85	776.8	1.18	<0.0001	1	1	. X .
V$CLOX	CLOX and CLOX homology CDP factors	knryCAATnn	3296	313	2987	1.1	5.1e-05	3995.4	0.82	1	0.032	3e-07	X . X
V$CP2F	CP2-erythrocyte Factor related to drosophila Elf1	CTKGkthkdgc	821	278	932	0.88	1	804.5	1.02	0.2881	0.039	0.26	. . +
V$CREB	cAMP-responsive element binding proteins	TGACgtaa	2973	314	2831	1.05	0.032	2938.4	1.01	0.2657	0.99	0.99	+ . .
V$CSEN	Calsenilin, presenilin binding protein, EF hand TF	vnGTCAgggn	431	237	436	0.99	0.58	478.7	0.9	0.9893	0.011	0.081	. . +
V$CTCF	CTCF and BORIS gene family, transcriptional regulators with 11 highly conserved zinc finger domains	ncscnnsgccgckrGGGGnngsbn	293	159	559	0.52	1	328.9	0.89	0.977	0.00018	3.7e-11	. . X
V$DEAF	Homolog to deformed epidermal autoregulatory factor-1 from D. melanogaster	nntTCGGgnrtttccgnn	38	34	31	1.23	0.24	42.8	0.89	0.7935	0.0037	0.1	. . +
V$DICE	Downstream Immunoglobulin Control Element	kgtySTCTccacag	512	236	442	1.16	0.013	418.8	1.22	<0.0001	0.0054	0.56	+ X +
V$DLXF	Distal-less homeodomain TFs	nntAATTan	4021	311	3290	1.22	6.4e-18	3900	1.03	0.0531	0.016	8.6e-17	X . X
V$DMRT	DM domain-containing TFs	wnttgmtacaWTGTtkc	3819	314	3612	1.06	0.0084	3475.7	1.1	<0.0001	1	0.15	+ X .
V$DMTF	Cyclin D binding myb-like TF	kncccGGATgtnr	304	194	302	1.01	0.48	298.2	1.02	0.3679	0.045	0.00033	. . +
V$E2FF	E2F-myc activator/cell cycle regulator	gcgcSAAA	1205	305	1108	1.09	0.023	1160.6	1.04	0.0976	1	1	+ . .
V$E4FF	Ubiquitous GLI - Krueppel like zinc finger involved in cell cycle regulation	vtgACGTmacvv	625	267	493	1.27	4.4e-05	601.6	1.04	0.176	0.85	0.2	X . .
V$EBOX	E-box binding factors	nyCACGtgmy	884	267	1087	0.81	1	786.2	1.12	0.0019	6.7e-05	9.2e-06	. + X
V$EGRF	EGR/nerve growth factor induced protein C & related factors	wtgcgtgGGCGk	687	204	1083	0.63	1	386.2	1.78	<0.0001	0.00045	8e-06	. X X
V$EREF	Estrogen response elements	hbdgGTCAnnrtgacytkd	784	272	740	1.06	0.14	851	0.92	0.982	2.9e-06	0.0031	. . X
V$ETSF	Human and murine ETS1 factors	nCCGGawgyn	2485	314	2719	0.91	1	2283.7	1.09	<0.0001	1	1	. X .
V$EVI1	EVI1-myleoid transforming protein	acaAGATaa	4215	314	3948	1.07	0.0016	3850.7	1.09	<0.0001	1	1	+ X .
V$FAST	FAST-1 SMAD interacting proteins	nrttgtkKATTggs	2119	313	2140	0.99	0.63	1901.7	1.11	<0.0001	0.83	4.3e-05	. X X
V$FKHD	Fork head domain factors	awaTAAAcaatn	7576	314	7412	1.02	0.092	6535.6	1.16	<0.0001	1	1	. X .
V$FXRE	Farnesoid X - activated receptor response elements	AGGTyaytsaccy	341	209	287	1.19	0.017	435.6	0.78	1	0.001	0.031	+ . +
V$GABF	GA-boxes	gvsngAGAGrgagrgrgagmgrbn	474	125	632	0.75	1	132.3	3.58	<0.0001	1	1	. X .
V$GATA	GATA binding factors	nmGATAnsg	3015	314	2703	1.12	1.9e-05	3634.9	0.83	1	0.26	0.0031	X . +
V$GCMF	Chorion-specific TFs with a GCM DNA binding domain	kaCCCTcatgs	210	140	301	0.7	1	255.8	0.82	0.9993	1.8e-06	7.1e-05	. . X
V$GCNR	Germ cell nuclear receptors	ntcaagkTCAAgktcann	116	93	107	1.08	0.3	135.9	0.85	0.9592	0.41	0.82	. . .
V$GFI1	Growth factor independence transcriptional repressor	nnaAATChsagnn	1312	309	1124	1.17	7.5e-05	1627.6	0.81	1	1	0.93	X . .
V$GLIF	GLI zinc finger family	nngaccaCCCArnn	535	238	743	0.72	1	617	0.87	0.9999	0.004	1.6e-07	. . X
V$GREF	Glucocorticoid responsive and related elements	nnggtwcwnnntGTTCtnr	2001	310	1999	1	0.49	1849.6	1.08	0.0006	1	0.97	. + .
V$GRHL	Grainyhead-like TFs	haaaccGGTTttn	686	267	711	0.96	0.76	852.9	0.8	1	0.34	0.98	. . .
V$GTBX	GT box	sggccaaggttGGTTgca	237	168	196	1.21	0.027	274.7	0.86	0.9899	0.96	0.8	+ . .
V$GUCE	GTF2IRDI upstream control element	nggGATTrnr	481	245	417	1.15	0.018	653	0.74	1	0.068	0.23	+ . .
V$GZF1	GDNF-inducible zinc finger gene 1	TGCGcktmtata	474	245	602	0.79	1	387.2	1.22	<0.0001	0.12	0.93	. X .
V$HAML	Human acute myelogenous leukemia factors	ctGYGGtyw	379	210	503	0.75	1	415.4	0.91	0.9739	0.03	1e-07	. . X
V$HAND	Twist subfamily of class B bHLH TFs	ccagaTGGCcccccn	2004	309	2228	0.9	1	2001	1	0.4786	4.8e-11	2.1e-13	. . X
V$HBOX	Homeobox TFs	raaTTTAattgaa	6945	314	5911	1.17	3.9e-20	7000.7	0.99	0.7036	0.94	1.5e-08	X . X
V$HDBP	Huntington's disease gene regulatory region binding proteins	ccycsgCCGGcgcvgcsh	14	13	25	0.56	0.97	11.6	1.21	0.2872	0.0011	0.00098	. . +
V$HDGF	Hepatoma-derived growth factor	ctygAACTcctgacctcaggtgatccacccrcctcag	0	0	0	NA	1	NA	NA	NA	NA	NA	. . .
V$HEAT	Heat shock factors	ktcnRGAAnktwsyrr	2639	314	2491	1.06	0.02	2579.8	1.02	0.1109	1	1	+ . .
V$HESF	Vertebrate homologues of enhancer of split complex	nsgCACGygacn	490	198	519	0.94	0.83	441.1	1.11	0.0289	0.056	0.0099	. + +
V$HICF	Krueppel-like C2H2 zinc finger factors hypermethylated in cancer	nnggkTGCCcsnn	666	263	683	0.98	0.69	644.3	1.03	0.192	3.1e-06	0.025	. . X
V$HIFF	Hypoxia inducible factor, bHLH/PAS protein family	nddnncaCGTGnn	596	195	670	0.89	0.98	498.2	1.2	0.0009	0.0026	0.00056	. + +
V$HMTB	Human muscle-specific Mt binding site	tggtATTTr	811	284	900	0.9	0.99	818	0.99	0.6018	0.14	0.0025	. . +
V$HNF1	Hepatic Nuclear Factor 1	rGTTAatnwttamcn	4833	314	4217	1.15	5e-11	4902	0.99	0.8076	1	0.38	X . .
V$HNF6	Onecut homeodomain factor HNF6	hnaarTCAAtawnn	1998	313	1836	1.09	0.0047	2098.3	0.95	0.9906	1	1	+ . .
V$HNFP	Histone nuclear factor P	anCGGAcgttnn	125	106	98	1.28	0.041	125.3	1	0.5245	0.31	0.14	+ . .
V$HOMF	Homeodomain TFs	mCTAAttnn	9598	314	8257	1.16	5.5e-24	9740.1	0.99	0.8931	1	0.81	X . .
V$HOXC	HOX - PBX complexes	aTGATttatgnn	2202	312	1952	1.13	5.6e-05	2388.7	0.92	1	0.93	0.12	X . .
V$HOXF	Paralog hox genes 1-8 , clusters A, B, C, D	nnamTAATgrggrwnn	7526	314	6600	1.14	3.5e-15	7424.9	1.01	0.1545	0.81	4e-16	X . X
V$HOXH	HOX - MEIS1 heterodimers	TGACagkttwayga	1306	307	1193	1.09	0.013	1337.4	0.98	0.8132	0.65	0.65	+ . .
V$HZIP	Homeodomain-leucine zipper TFs	anwwmATCGttttna	298	183	240	1.24	0.007	293.5	1.02	0.4082	0.87	0.0018	+ . +
V$IKRS	Ikaros zinc finger family	yyTGGGagr	1114	300	1352	0.82	1	1270.4	0.88	1	0.00059	3.6e-09	. . X
V$INSM	Insulinoma associated factors	tgycwGGGGnnr	197	133	234	0.84	0.97	220.9	0.89	0.9595	1.5e-06	8.1e-17	. . X
V$IRFF	Interferon regulatory factors	raaagyGAAAcc	2364	314	2309	1.02	0.21	1924.5	1.23	<0.0001	1	1	. X .
V$IRXF	Iroquois homeobox TFs	nntaCATGtann	1464	278	1778	0.82	1	1287	1.14	<0.0001	0.039	1.2e-19	. X X
V$KLFS	Krueppel like TFs	drrrgGGAGtnkyn	2259	313	3000	0.75	1	2500.3	0.9	1	0.6	0.028	. . +
V$LEFF	LEF1/TCF	vgdrbawCAAAggrnd	880	291	822	1.07	0.084	893.7	0.98	0.6901	0.95	0.99	. . .
V$LHXF	Lim homeodomain factors	nntwwttAATTaatnn	8503	314	7214	1.18	4.4e-25	8256.1	1.03	0.017	1	7.9e-06	X + X
V$MAZF	Myc associated zinc fingers	kgsGAGGggag	358	173	523	0.68	1	313.8	1.14	0.0096	0.49	0.029	. + +
V$MEF2	MEF2, myocyte-specific enhancer binding factor	kctawaAATAgm	2497	310	2402	1.04	0.09	2197.6	1.14	<0.0001	1	1	. X .
V$MEF3	MEF3 binding sites	kgsTCAGgbtdcn	515	247	490	1.05	0.22	561.9	0.92	0.9821	0.012	0.64	. . +
V$MITF	Microphthalmia TF	nnrvkCATGtgmynn	352	193	425	0.83	1	350.1	1.01	0.4658	0.004	1.1e-08	. . X
V$MOKF	Mouse Krueppel like factor	rvcctyrtcagngCCTTkanb	1348	311	1442	0.93	0.96	1527.3	0.88	1	0.99	0.83	. . .
V$MTF1	Metal induced TF	syytGCRCncggccy	130	93	144	0.9	0.82	117.7	1.1	0.1394	0.0011	0.17	. . +
V$MYBL	Cellular and viral myb-like transcriptional regulators	CAACygycnn	1295	310	1260	1.03	0.25	1353.7	0.96	0.9553	0.83	1	. . .
V$MYOD	Myoblast determining factors	mrgCARCwgswg	500	213	587	0.85	1	510.7	0.98	0.6556	0.00086	0.04	. . +
V$MYT1	MYT1 C2HC zinc finger protein	nnaAAGTttnn	2523	313	2175	1.16	2e-07	2587.8	0.97	0.8928	1	1	X . .
V$MZF1	Myeloid zinc finger 1 factors	gnGGGGa	301	170	419	0.72	1	362.5	0.83	1	9.3e-05	2.6e-16	. . X
V$NBRE	NGFI-B response elements, nur subfamily of nuclear receptors	nnraAAGGtcamrnn	282	190	262	1.08	0.21	310.9	0.91	0.9582	0.42	0.67	. . .
V$NEUR	NeuroD, Beta2, HLH domain	yrgcCATCtgcyn	707	256	898	0.79	1	737.1	0.96	0.8389	1.7e-05	4.1e-06	. . X
V$NF1F	Nuclear factor 1	nnhTTGGcwnmntkccarnn	942	286	960	0.98	0.67	982.9	0.96	0.8749	4.8e-05	0.00059	. . X
V$NFAT	Nuclear factor of activated T-cells	nrwGGAAana	2206	313	2096	1.05	0.048	1821.8	1.21	<0.0001	1	1	+ X .
V$NFKB	Nuclear factor kappa B/c-rel	bgggntTTCC	696	261	835	0.83	1	863	0.81	1	0.086	0.035	. . +
V$NKX1	NK1 homeobox TFs	wgnrcyAATTrgygsnn	2299	304	1737	1.32	4.6e-19	2323.7	0.99	0.6583	1.1e-06	2.6e-12	X . X
V$NKX6	NK6 homeobox TFs	TTAAttac	3146	311	2660	1.18	9.5e-11	3005.9	1.05	0.0109	0.061	2.1e-05	X + X
V$NKXH	NKX homeodomain factors	nntytcaAGTGgyn	5525	314	4927	1.12	2.6e-09	5450.5	1.01	0.1529	0.98	0.0054	X . +
V$NOLF	Neuron-specific-olfactory factor	nncdabTCCCyngrgarbnkgn	6	6	413	0.01	1	379.1	0.02	1	1.3e-05	3.4e-06	. . X
V$NR2F	Nuclear receptor subfamily 2 factors	rrgkycarrGGTCa	2614	314	2597	1.01	0.41	2895	0.9	1	0.087	0.88	. . .
V$NRF1	Nuclear respiratory factor 1	vncGCGCabgcgcvnv	31	18	27	1.15	0.35	29.3	1.06	0.4123	0.17	0.77	. . .
V$NRSF	Neuron-restrictive silencer factor	ttcAGCAccacggacagmgsc	427	228	503	0.85	0.99	413.6	1.03	0.2579	0.027	0.0061	. . +
V$OAZF	Olfactory associated zinc finger protein	nvGCACccawgggtgm	183	120	254	0.72	1	209.7	0.87	0.9645	0.062	0.26	. . .
V$OCT1	Octamer binding protein	rtATGCaaatnag	8090	314	7556	1.07	1e-05	7379.6	1.1	<0.0001	0.52	8.3e-36	X X X
V$OVOL	OVO homolog-like TFs	rwmwccGTTAnbtnb	1536	312	1386	1.11	0.0029	1596.4	0.96	0.9432	0.96	0.96	+ . .
V$P53F	p53 tumor suppressor	rgaCATGcccgggcatgtyy	1500	293	1611	0.93	0.98	1570.9	0.95	0.9207	0.00036	0.0014	. . +
V$PARF	PAR/bZIP family	ybnkrTTATgcaabh	5381	314	4578	1.18	4.5e-16	5199.6	1.03	0.009	1	0.98	X + .
V$PAX1	PAX-1 binding sites	cCGTTccgctctagatat	323	207	298	1.08	0.17	304.7	1.06	0.1512	0.89	0.6	. . .
V$PAX2	PAX-2 binding sites	trsastgtncmgwsstkAAACks	2157	312	1975	1.09	0.0024	1936.1	1.11	<0.0001	1	1	+ X .
V$PAX3	PAX-3 binding sites	TCGTcacrctthm	428	225	416	1.03	0.35	422.3	1.01	0.3962	6.7e-05	0.028	. . X
V$PAX5	PAX-5 B-cell-specific activator protein	bcnnnrNKCAnbgnwgnrkrgcsrshnb	680	257	733	0.93	0.92	602.4	1.13	0.001	3.4e-10	0.00019	. + X
V$PAX6	PAX-4/PAX-6 paired domain binding sites	GCASbswtgmgtgmn	2055	314	2060	1	0.54	2003.2	1.03	0.1395	0.077	2e-06	. . X
V$PAX8	PAX-2/5/8 binding sites	cwnTSAAgydtnm	1400	305	1141	1.23	1.5e-07	1519.1	0.92	0.9988	0.99	1	X . .
V$PAX9	PAX-9 binding sites	sgCACCgatgsgtgannrcy	191	139	202	0.95	0.73	185.5	1.03	0.3522	0.0046	0.0012	. . +
V$PAXH	PAX homeodomain binding sites	aawaATTAnn	3152	304	2536	1.24	1.6e-16	2940.8	1.07	0.0012	0.021	1.2e-11	X + X
V$PBXC	PBX1 - MEIS1 complexes	wTGATtgacagst	1282	310	1170	1.1	0.012	1469.4	0.87	1	0.22	0.28	+ . .
V$PCBE	PREB core-binding element	ymynaTCAGnsmnc	613	266	581	1.06	0.18	693.8	0.88	0.9994	3e-07	0.047	. . X
V$PDX1	Pancreatic and intestinal homeodomain TF	rnTAATtagync	3115	308	2384	1.31	3.1e-23	2863.4	1.09	0.0001	0.0004	1.7e-21	X X X
V$PERO	Peroxisome proliferator-activated receptor	cwrawctaggncAAAGgtca	1778	312	1717	1.04	0.16	1738.6	1.02	0.1646	0.85	1	. . .
V$PIT1	GHF-1 pituitary specific pou domain TF	nnawTTATncat	3241	301	2804	1.16	1e-08	2616.8	1.24	<0.0001	0.33	4.9e-09	X X X
V$PLAG	Pleomorphic adenoma gene	GRGGsncnnnnnrggggknr	145	97	260	0.56	1	119.9	1.21	0.0161	0.14	0.021	. + +
V$PLZF	C2H2 zinc finger protein PLZF	ansTAMAgthynmd	1034	303	1093	0.95	0.9	1092.7	0.95	0.9685	1	1	. . .
V$PPAR	Peroxisome proliferator activated receptor homodimers	aagTAGGtcacngtgaccyactt	356	207	324	1.1	0.12	408.5	0.87	0.9948	0.16	0.03	. . +
V$PRDF	Positive regulatory domain I binding factor	aagtGAAAgtgartkn	1810	314	1596	1.13	0.00013	1536.6	1.18	<0.0001	1	1	X X .
V$PRDM	PRDI-BF1 and RIZ homologous PR domain proteins PRDM	tgggnkbymARGGnncnnrnggwgatcag	196	135	323	0.61	1	187.5	1.05	0.2758	0.041	0.013	. . +
V$PTF1	Pancreas TF 1, heterotrimeric TF	bmcaCCTGyvktkttycccrw	371	199	347	1.07	0.2	333.4	1.11	0.0207	0.00014	0.038	. + X
V$PURA	Pur-alpha binds both single-stranded and douple-stranded DNA in a sequence-specific manner	ggAGGSvrngrnn	116	78	220	0.53	1	81.4	1.42	0.0002	0.55	0.25	. X .
V$RBP2	Retinoblastoma-binding proteins with demethylase activity	GCACarync	433	227	445	0.97	0.67	403.5	1.07	0.0654	0.13	0.073	. . .
V$RBPF	RBPJ - kappa	nncgTGGGaahn	452	235	492	0.92	0.91	480.9	0.94	0.921	5.2e-06	1.2e-08	. . X
V$RORA	v-ERB and RAR-related orphan receptor alpha	nwawnnaGGTCan	1429	313	1267	1.13	0.00096	1533.7	0.93	0.9978	0.00041	0.014	+ . +
V$RP58	RP58 ZFP238 zinc finger protein	nnaaCATCtgga	347	201	405	0.86	0.98	332.9	1.04	0.2231	0.0017	2.3e-11	. . X
V$RREB	Ras-responsive element binding protein	cCCCAaacmmcccc	547	212	731	0.75	1	350.7	1.56	<0.0001	2.1e-14	3e-10	. X X
V$RU49	Zinc finger TF RU49, zinc finger proliferation 1 - Zipro1	nAGTAcy	652	262	702	0.93	0.92	667.7	0.98	0.7357	0.91	0.99	. . .
V$RUSH	SWI/SNF related nucleophosphoproteins with a RING finger DNA binding motif	ynMCATwtrnn	3705	314	3756	0.99	0.73	3585.9	1.03	0.012	1	0.14	. + .
V$RXRF	RXR heterodimer binding sites	rggtsannGAGGnca	2663	314	2879	0.92	1	3008	0.89	1	0.00088	0.16	. . +
V$SALL	Spalt-like TFs	hmATAAawawha	1292	297	1224	1.06	0.091	982.8	1.31	<0.0001	1	0.08	. X .
V$SATB	Special AT-rich sequence binding protein	wntAATAnwnnwnn	1590	292	1493	1.06	0.042	1220	1.3	<0.0001	1	1.6e-06	+ X X
V$SF1F	Vertebrate steroidogenic factor	nCAAGgyca	280	176	323	0.87	0.96	356.7	0.79	1	0.00092	0.22	. . +
V$SIX3	Sine oculis homeobox homolog 3	nnrhnknTAATswcwncnstv	2101	309	1681	1.25	4.5e-12	2001.1	1.05	0.0109	0.00013	2e-48	X + X
V$SIXF	Sine oculis SIX homeodomain factors	nnrgggTATCann	833	288	851	0.98	0.68	965.7	0.86	1	0.065	0.00031	. . +
V$SMAD	Vertebrate SMAD family of TFs	GTCTggnn	408	216	432	0.94	0.81	442.1	0.92	0.9548	0.23	0.39	. . .
V$SNAP	snRNA-activating protein complex	sTCRCcrtgastdwaaa	1327	305	1205	1.1	0.0081	1371.6	0.97	0.8941	1	0.52	+ . .
V$SORY	SOX/SRY-sex/testis determinig and related HMG box factors	nnaaCAATnn	8904	314	8014	1.11	4.1e-12	8813.2	1.01	0.1604	1	0.022	X . +
V$SP1F	GC-Box factors SP1/GC	sgGGGCggggn	496	205	816	0.61	1	523.8	0.95	0.8973	0.0046	6.1e-07	. . X
V$SPZ1	Testis-specific bHLH-Zip TFs	nGGRGggwwnn	211	141	316	0.67	1	224.5	0.94	0.8352	0.0012	2.7e-05	. . X
V$SREB	Sterol regulatory element binding proteins	nnaTCACcccasbnn	347	210	343	1.01	0.45	374.5	0.93	0.9185	0.29	0.37	. . .
V$SRFF	Serum response element binding factor	atgcccaTATAtggwnn	1968	307	2281	0.86	1	1987.5	0.99	0.6473	0.042	5.2e-10	. . X
V$STAF	Selenocysteine tRNA activating factor	anttCCCAkmatkcmwtgmga	454	228	580	0.78	1	494.4	0.92	0.9741	6.2e-07	2.1e-10	. . X
V$STAT	Signal transducer and activator of transcription	ttmygGGAA	2278	313	2134	1.07	0.016	2298.4	0.99	0.6511	0.55	1	+ . .
V$TALE	TALE homeodomain class recognizing TG motifs	tGTCAnn	905	292	859	1.05	0.14	915.8	0.99	0.6462	0.0035	0.068	. . +
V$TCFF	TCF11 TF	GTCAtnn	290	185	275	1.05	0.28	308.5	0.94	0.8637	0.00022	0.0075	. . X
V$TEAF	TEA/ATTS DNA binding domain factors	yaCATTccwsng	944	300	876	1.08	0.058	937.5	1.01	0.415	0.089	0.0011	. . +
V$THAP	THAP domain containing protein	astrykGGCAa	254	181	228	1.11	0.13	255.1	1	0.5413	0.0048	0.00022	. . X
V$WHNF	Winged helix binding sites	nngACGCtnn	45	38	66	0.68	0.98	43	1.05	0.399	0.13	0.039	. . +
V$XBBF	X-box binding factors	nngtnrcnhrGYAAcnn	989	298	1010	0.98	0.69	997.6	0.99	0.6114	0.08	0.5	. . .
V$YBXF	Y-box binding TFs, multifunctional proteins involved in transcriptional and translational regulation, mRNA splicing, DNA replication and repair	cwgatTGGCymv	369	209	320	1.15	0.034	432.3	0.85	0.9995	0.062	0.21	+ . .
V$YY1F	Activator/repressor binding to transcription initiation site	gCCATtannamna	2364	314	2475	0.96	0.95	2337	1.01	0.2622	0.031	1.5e-25	. . X
V$ZBPF	Zinc binding protein factors	bhcchCCCCchh	642	196	980	0.66	1	689.1	0.93	0.9435	0.0088	3.4e-19	. . X
V$ZF35	Zinc finger protein ZNF35	vssnssAAKAnn	2579	314	2495	1.03	0.12	2489.6	1.04	0.0297	1	1	. + .
V$ZF5F	ZF5 POZ domain zinc finger	gtgnGCGCbn	20	18	35	0.57	0.98	25.9	0.77	0.8964	0.51	0.2	. . .
V$ZFHX	Two-handed zinc finger homeodomain TFs	nbGTTTsnn	1905	314	1840	1.04	0.15	1798	1.06	0.0024	1	1	. + .
V$ZFIA	Zinc finger with interaction domain factors	ngGCTCyatcayc	227	152	265	0.86	0.96	264.7	0.86	0.9931	0.021	0.18	. . +
V$ZFTR	Zinc finger transcriptional repressor	GAAYnstgknnkw	1977	314	1777	1.11	0.00058	1983.5	1	0.5626	1	1	+ . .
V$ZFXY	Zfx and Zfy - TFs implicated in mammalian sex determination	nnGGCCtggnn	111	79	189	0.59	1	144.7	0.77	0.9943	0.00016	2.9e-05	. . X
V$ZNFP	Zinc finger proteins	ccaGGGTatcagccg	264	173	338	0.78	1	271.5	0.97	0.6915	0.004	0.00034	. . +
