# Supplementary material for: Rigorous and thorough bioinformatic analyses of olfactory receptor promoters confirm enrichment of O/E and homeodomain binding sites but reveal no new common motifs
Source: BMC Genomics. 2011 Nov 15;12:561. doi: 10.1186/1471-2164-12-561 (PMC3247239; doi:10.1186/1471-2164-12-561)
Supplement: Additional file 10 — Table summarizing statistical tests on individual matrices for 200-bp promoter region (default MatInspector parameters). Results of our statistical tests for enrichment and conservation for individual matrices after masking O/E sites and TATA boxes using less stringent MatInspector parameters. See legend to Table 1. In addition, for selected matrices, we obtained gene symbols of the corresponding transcription factor(s) (using MatBase and/or the Mouse Genome Database: [72]), and used gene symbols to query RNA-seq data generated from mature olfactory neurons and a mix of immature neurons and precursors [41]. We provide here the gene symbol and two numbers representing expression levels in OMP+ cells (mature olfactory neurons) and NGN+ cells (immature olfactory neurons and precursors), respectively (see Methods). [file 1471-2164-12-561-S10.XLSX]

## Sheet: Sheet1
Additional Data File 10							Comparison to previous 200bp region			Comparison to shuffled sequences			Conservation tests
MatBase matrix	MatBase family	MatBase matrix description	MatBase family description	Consensus	Number of predicted sites in 200bp promoter region	Number of 200bp promoters containing >=1 site	Number of sites expected	Enrichment compared to expected number	Enrichment p-value*	Number of sites expected	Enrichment compared to expected number	Enrichment p-value+	p-value: whether whole sites are more conserved than local background	p-value: whether core nucleotides are more conserved than local background	Significance levels of three tests	Gene Symbol(s)	RNAseq data
After O/E and VTBP site masking, 200bp promoters, default MatInspector parameters, individual matrices
O$DMTE.01	O$MTEN	Drosophila motif ten element	Core promoter motif ten elements	anccgARCGsamssgtnn	1	1	0	Inf	0.5	1.1	0.91	0.5627	2.8e-05	0.079	. . X
O$HMTE.01	O$MTEN	Human motif ten element	Core promoter motif ten elements	snAGCSsrgcgs	0	0	1	0	1	0.1	0	1	NA	NA	. . .
O$BRE.01	O$TF2B	Transcription factor II B (TFIIB) recognition element	RNA polymerase II transcription factor II B	ccrCGCC	0	0	0	NA	1	0	0	1	NA	NA	. . .
O$INR_DPE.01	O$TF2D	Initiator (INR) and downstream promoter element (DPE) with strictly maintained spacing	General transcription factor IID, GTF2D	nyagtnsnnnyynnacnytcnwmgngarmaGWCGtgcny	0	0	2	0	1	0.8	0	1	NA	NA	. . .
O$TFIIIA.01	O$TF3A	General transcription factor IIIA, GTF3A	General transcription factor IIIA, GTF3A	agctaagcagggtcgggcctggttAGTActtggatgggag	0	0	0	NA	1	0	0	1	NA	NA	. . .
O$TFIIIC.01	O$TF3C	RNA polymerase III transcription initiation factor complex (TFIIIC)	General transcription factor IIIC, GTF3C	GGTTcgarmcy	1	1	0	Inf	0.5	0.9	1.15	0.505	0.71	0.54	. . .
O$ATATA.01	O$VTBP	Avian C-type LTR TATA box	Vertebrate TATA binding protein factor	gtattTAAGt	69	59	99	0.7	0.99	50.4	1.37	0.3835	1	0.96	. . .
O$LTATA.01	O$VTBP	Lentivirus LTR TATA box	Vertebrate TATA binding protein factor	aTATAaryagmnsyn	64	53	78	0.82	0.9	37.9	1.69	0.0406	0.82	0.13	. + .
O$MTATA.01	O$VTBP	Muscle TATA box	Vertebrate TATA binding protein factor	nbntwTAAAncnbnvss	59	50	100	0.59	1	43.8	1.35	0.4136	0.96	0.98	. . .
O$VTATA.01	O$VTBP	Cellular and viral TATA box elements	Vertebrate TATA binding protein factor	staTAAAwrnn	65	46	107	0.61	1	40.4	1.61	0.0959	1	0.86	. . .
O$VTATA.02	O$VTBP	Mammalian C-type LTR TATA box	Vertebrate TATA binding protein factor	nctaTAAAag	40	34	70	0.57	1	31.4	1.27	0.511	1	0.94	. . .
O$XCPE1.01	O$XCPE	X gene core promoter element 1	Activator-, mediator- and TBP-dependent core promoter element for RNA polymerase II transcription from TATA-less promoters	ggGCGGgasc	3	3	2	1.5	0.5	2.5	1.21	0.4879	0.77	0.79	. . .
V$AARE.01	V$AARF	Amino acid response element, ATF4 binding site	AARE binding factors	rTTKCatca	12	12	11	1.09	0.5	7.8	1.55	0.2766	0.2	0.48	. . .
V$HOXA10.01	V$ABDB	Homeobox A10 / Hox1.8	Abdominal-B type homeodomain transcription factors	nngyaaTAAAatnn	30	30	41	0.73	0.92	18.3	1.64	0.1312	1	0.9	. . .	Hoxa10	Hoxa10,0,0.02
V$HOXA11.01	V$ABDB	Homeobox A11	Abdominal-B type homeodomain transcription factors	angtcgTAAAann	25	22	44	0.57	0.99	28.5	0.88	0.7234	1	0.97	. . .	Hoxa11	Hoxa11,0,0
V$HOXA13.01	V$ABDB	Homeobox A13	Abdominal-B type homeodomain transcription factors	nnctcgTAAAawn	27	26	29	0.93	0.66	20.2	1.34	0.4259	0.015	0.026	. . +	Hoxa13	Hoxa13,0,0.03
V$HOXA9.01	V$ABDB	Member of the vertebrate HOX - cluster of homeobox factors	Abdominal-B type homeodomain transcription factors	rcmataAATCan	21	20	26	0.81	0.81	18.1	1.16	0.5835	0.99	0.98	. . .	Hoxa9	Hoxa9,0,0.02
V$HOXA9.02	V$ABDB	Homeobox A9 / Hox1-gamma	Abdominal-B type homeodomain transcription factors	ncggycaTWAAawta	45	42	59	0.76	0.93	29.2	1.54	0.17	0.73	0.19	. . .	Hoxa9	Hoxa9,0,0.02
V$HOXB13.01	V$ABDB	Homeobox B13	Abdominal-B type homeodomain transcription factors	rnccaaTAAAawn	23	23	39	0.59	0.98	16.4	1.4	0.3489	0.97	0.77	. . .	Hoxb13	Hoxb13,0.1,0.18
V$HOXB9.01	V$ABDB	Abd-B-like homeodomain protein Hoxb-9	Abdominal-B type homeodomain transcription factors	ggtckTAAAnn	35	30	44	0.8	0.87	32	1.09	0.6772	0.77	0.87	. . .	Hoxb9	Hoxb9,0,0.01
V$HOXB9.02	V$ABDB	Homeobox B9	Abdominal-B type homeodomain transcription factors	nrrgcmaTAAAann	37	36	51	0.73	0.95	21	1.76	0.0549	0.84	0.42	. . .	Hoxb9	Hoxb9,0,0.01
V$HOXC10.01	V$ABDB	Homeobox C10/ Hox-3iota	Abdominal-B type homeodomain transcription factors	nngtcgTAAAnn	31	26	49	0.63	0.98	32.9	0.94	0.7208	0.99	0.98	. . .	Hoxc10	Hoxc10,0,0
V$HOXC11.01	V$ABDB	Homeobox C11/ Hox-3H	Abdominal-B type homeodomain transcription factors	angtcgTAAAann	36	32	51	0.71	0.96	34.7	1.04	0.704	0.8	0.98	. . .	Hoxc11	Hoxc11,0,0
V$HOXC12.01	V$ABDB	Homeobox C12/ Hox-3phi	Abdominal-B type homeodomain transcription factors	nnrggtcgTAAAwnn	26	25	40	0.65	0.97	26.7	0.97	0.7091	1	0.99	. . .	Hoxc12	Hoxc12,0,0
V$HOXC13.01	V$ABDB	Homeodomain transcription factor HOXC13	Abdominal-B type homeodomain transcription factors	hnycyawTAAAnb	38	36	50	0.76	0.92	25.7	1.48	0.2511	0.6	0.64	. . .	Hoxc13	Hoxc13,0,0
V$HOXC13.02	V$ABDB	Homeobox C13 / Hox-3gamma	Abdominal-B type homeodomain transcription factors	nnctcrTAAAawn	44	40	60	0.73	0.95	33.4	1.32	0.46	0.27	0.38	. . .	Hoxc13	Hoxc13,0,0
V$HOXC9.01	V$ABDB	Homeobox C9 / Hox-3beta	Abdominal-B type homeodomain transcription factors	nnggtcaTTAAnn	118	97	83	1.42	0.0081	56.7	2.08	0.0001	0.0064	1.9e-05	+ + X	Hoxc9	Hoxc9,0,0.02
V$HOXD10.01	V$ABDB	Homeobox D10	Abdominal-B type homeodomain transcription factors	knyaaTAAAatnn	21	21	37	0.57	0.99	11.7	1.8	0.0946	0.85	0.44	. . .	Hoxd10	Hoxd10,0,0
V$HOXD11.01	V$ABDB	Homeobox D11 / Hox-4phi	Abdominal-B type homeodomain transcription factors	nngtcgTAAAann	28	26	43	0.65	0.97	24.9	1.12	0.6417	0.98	0.99	. . .	Hoxd11	Hoxd11,0,0.04
V$HOXD12.01	V$ABDB	Homeobox D12 / Hox-4H	Abdominal-B type homeodomain transcription factors	nngtcgTAAAann	26	24	40	0.65	0.97	26.1	1	0.7022	1	0.99	. . .	Hoxd12	Hoxd12,0,0
V$HOXD13.01	V$ABDB	Homeobox D13 / Hox-4I	Abdominal-B type homeodomain transcription factors	nnyyaaTAAAann	27	24	42	0.64	0.97	16.3	1.65	0.1381	0.99	0.96	. . .	Hoxd13	Hoxd13,0,0.02
V$AHR.01	V$AHRR	Aryl hydrocarbon / dioxin receptor	AHR-arnt heterodimers and AHR-related factors	cyycnrrstnGCGTgasaasn	1	1	3	0.33	0.94	0.9	1.15	0.5116	0.85	0.82	. . .
V$AHRARNT.01	V$AHRR	Aryl hydrocarbon receptor / Arnt heterodimers	AHR-arnt heterodimers and AHR-related factors	nntygCGTGcms	1	1	1	1	0.75	0.5	1.86	0.3855	0.68	0.67	. . .
V$AHRARNT.02	V$AHRR	Aryl hydrocarbon / Arnt heterodimers, fixed core	AHR-arnt heterodimers and AHR-related factors	grgkatyGCGTgmswnscc	2	2	4	0.5	0.89	1.9	1.04	0.5371	0.33	0.19	. . .
V$AHRARNT.03	V$AHRR	DRE dioxin response elements, XRE xenobiotic response elements bound by AHR/ARNT heterodimers	AHR-arnt heterodimers and AHR-related factors	nnkGCGTgcrnw	2	2	1	2	0.5	0.7	2.73	0.191	0.68	0.41	. . .
V$NXF_ARNT.01	V$AHRR	bHLH-PAS type transcription factors NXF/ARNT heterodimer	AHR-arnt heterodimers and AHR-related factors	nnvdnrnnnnCGTGnnnnnsvns	1	1	0	Inf	0.5	0.1	6.83	0.1321	0.0088	0.4	. . +
V$AIRE.01	V$AIRE	Autoimmune regulator	Autoimmune regulatory element binding factor	nwntnwnykggwwnnwnWGGNywwwn	18	17	10	1.8	0.092	12.8	1.41	0.3571	0.015	0.19	. . +
V$AP1.01	V$AP1F	Activator protein 1	AP1, Activating protein 1	rtgAGTCan	40	22	29	1.38	0.11	22.7	1.76	0.1014	0.042	0.33	. . +
V$AP1.02	V$AP1F	Activator protein 1	AP1, Activating protein 1	gntGAGTcaks	49	42	44	1.11	0.34	25.3	1.94	0.0105	0.016	0.51	. + +
V$AP1.03	V$AP1F	Activator protein 1	AP1, Activating protein 1	vvTGAStcabs	21	11	19	1.11	0.44	13.6	1.55	0.2593	0.024	0.12	. . +
V$BACH1.01	V$AP1R	BTB/POZ-bZIP transcription factor BACH1 forms heterodimers with the small Maf protein family	MAF and AP1 related factors	nsaTGAGtcatgny	29	26	22	1.32	0.2	16.5	1.76	0.0912	0.038	0.074	. . +
V$BACH2.01	V$AP1R	Bach2 bound TRE	MAF and AP1 related factors	nrTGAGtcann	18	18	16	1.12	0.43	11.8	1.52	0.2631	0.19	0.35	. . .
V$MAFA.01	V$AP1R	Lens-specific Maf/MafA-sites	MAF and AP1 related factors	TGCWgmnynngcn	3	3	3	1	0.66	2.6	1.15	0.5001	0.82	0.88	. . .
V$MARE.01	V$AP1R	Maf response elements, half sites	MAF and AP1 related factors	nntGCTGacnn	2	2	4	0.5	0.89	3.1	0.64	0.6728	0.8	0.26	. . .
V$MARE.02	V$AP1R	Binding sites for homodimers of large Maf-proteins	MAF and AP1 related factors	TGCTranncwgca	4	3	3	1.33	0.5	3.5	1.13	0.508	0.98	0.88	. . .
V$MARE.03	V$AP1R	Binding sites for heterodimers with small Maf-proteins	MAF and AP1 related factors	tGCTGagtcayns	11	11	14	0.79	0.79	8.2	1.34	0.417	0.68	0.81	. . .
V$MARE_ARE.01	V$AP1R	Antioxidant response elements	MAF and AP1 related factors	tcasmrTGACwmagcarwwt	11	11	9	1.22	0.41	7.3	1.51	0.3023	0.33	0.4	. . .
V$NFE2.01	V$AP1R	NF-E2 p45	MAF and AP1 related factors	hgCTGAgtcay	10	9	16	0.62	0.92	9	1.11	0.5576	0.11	0.26	. . .
V$NRL.01	V$AP1R	Neural retinal basic leucine zipper factor bZIP	MAF and AP1 related factors	vgmwGCTGantcagcchbd	0	0	1	0	1	0.7	0	1	0.5	0.072	. . .
V$TCF11MAFG.01	V$AP1R	TCF11/MafG heterodimers, binding to subclass of AP1 sites	MAF and AP1 related factors	nnaTGACtcagcanttnn	10	10	13	0.77	0.8	11	0.91	0.6862	0.58	0.12	. . .
V$VMAF.01	V$AP1R	v-Maf	MAF and AP1 related factors	nntgcTGACtcagcann	5	5	7	0.71	0.81	3.8	1.31	0.4351	0.19	0.2	. . .
V$AP2.01	V$AP2F	Activator protein 2	Activator protein 2	tnGCCTgsggssnb	2	2	2	1	0.69	2.1	0.95	0.5698	0.39	0.55	. . .
V$AP2.02	V$AP2F	Activator protein 2 alpha	Activator protein 2	annGCCTnaggsnn	1	1	2	0.5	0.88	3.2	0.31	0.7136	0.23	0.18	. . .
V$AP4.01	V$AP4R	Activator protein 4	AP4 and related proteins	wgaryCAGCtgyggnc	5	5	1	5	0.11	2.6	1.91	0.2152	0.63	0.41	. . .	Tcfap4	Tcfap4,0.86,5.04
V$AP4.02	V$AP4R	Activator protein 4	AP4 and related proteins	hcwcAGCTgskgn	7	6	1	7	0.035	3.9	1.77	0.2248	0.12	0.71	+ . .	Tcfap4	Tcfap4,0.86,5.04
V$BRIGHT.01	V$ARID	Bright, B cell regulator of IgH transcription	AT rich interactive domain factor	nnytaATTAawnw	97	67	53	1.83	0.0002	32.9	2.94	<0.0001	0.012	5.1e-07	+ X X	Arid3a Arid1b	Arid3a,12,12.71;Arid1b,15.47,26.59
V$JARID2.01	V$ARID	Jumonji, AT rich interactive domain 2 JMJ	AT rich interactive domain factor	nnyanTTTAntnkgntann	37	35	30	1.23	0.23	16	2.31	0.002	1	0.99	. + .	Jarid2	Jarid2,35.83,76.45
V$MRF2.01	V$ARID	Modulator recognition factor 2 MRF2, ARID5B	AT rich interactive domain factor	AATAccvm	6	6	6	1	0.61	3.5	1.69	0.265	0.85	0.68	. . .	Arid5b	Arid5b,1.56,5.04
V$ATBF1.01	V$ATBF	AT-binding transcription factor 1	AT-binding transcription factor	hhwkrttantAATTahh	101	69	68	1.49	0.0068	41	2.46	<0.0001	0.069	7.4e-08	+ X X	Zfhx3	Zfhx3,2.17,4.28
V$BARBIE.01	V$BARB	Barbiturate-inducible element	Barbiturate-inducible element box from pro+eukaryotic genes	atnnAAAGcngrngg	16	16	23	0.7	0.9	14.3	1.12	0.5996	0.89	0.89	. . .
V$CRX.01	V$BCDF	Cone-rod homeobox-containing transcription factor / otx-like homeobox gene	Bicoid-like homeodomain transcription factors	abnyTAATcmnv	40	38	28	1.43	0.091	34.7	1.15	0.636	0.77	0.43	. . .	Crx	Crx,0.06,0.09
V$CRX.02	V$BCDF	Cone-rod homeobox-containing transcription factor	Bicoid-like homeodomain transcription factors	nggytAATCcccnw	8	8	7	1.14	0.5	8.5	0.94	0.6496	0.84	0.62	. . .	Crx	Crx,0.06,0.09
V$DMBX1.01	V$BCDF	Diencephalon/mesencephalon homeobox 1	Bicoid-like homeodomain transcription factors	mntAATCcknwynw	10	9	13	0.77	0.8	13.2	0.76	0.7179	0.97	0.72	. . .	Dmbx1	Dmbx1,0.01,0.14
V$GSC.01	V$BCDF	Vertebrate bicoid-type homeodomain protein Goosecoid	Bicoid-like homeodomain transcription factors	nksTAATcccnn	0	0	0	NA	1	0.4	0	1	NA	NA	. . .	Gsc	Gsc,0,0.13
V$GSC.02	V$BCDF	Vertebrate bicoid-type homeodomain protein Goosecoid	Bicoid-like homeodomain transcription factors	wnryTAATccsynn	11	10	14	0.79	0.79	13.7	0.81	0.7138	0.86	0.86	. . .	Gsc	Gsc,0,0.13
V$OBOX1.01	V$BCDF	Oocyte specific homeobox 1	Bicoid-like homeodomain transcription factors	nngttAATCcccytnn	8	8	6	1.33	0.4	6.3	1.26	0.4685	0.88	0.2	. . .	Obox1	Obox1,0,0
V$OBOX2.01	V$BCDF	Oocyte specific homeobox 2	Bicoid-like homeodomain transcription factors	ntakttAATCccccyn	8	8	4	2	0.19	5.5	1.45	0.3522	0.8	0.18	. . .	Obox2	NA,NA,NA
V$OBOX3.01	V$BCDF	Oocyte specific homeobox 3	Bicoid-like homeodomain transcription factors	nnwgttAATCccccnn	9	9	7	1.29	0.4	8.2	1.1	0.5796	0.89	0.34	. . .	Obox3	Obox3,0,0.02
V$OBOX5.01	V$BCDF	Oocyte specific homeobox 5	Bicoid-like homeodomain transcription factors	anttAATCccyn	12	12	14	0.86	0.72	12.2	0.99	0.6576	0.66	0.41	. . .	Obox5	Obox5,0,0.06
V$OBOX6.01	V$BCDF	Oocyte specific homeobox 6	Bicoid-like homeodomain transcription factors	nnwtAATCcgnttnt	10	9	13	0.77	0.8	11.9	0.84	0.7036	0.96	0.75	. . .	Obox6	Obox6,0,0.03
V$OTX1.01	V$BCDF	Orthodenticle homeobox 1	Bicoid-like homeodomain transcription factors	nnwattAATCccynn	9	9	13	0.69	0.86	12.1	0.74	0.7172	0.98	0.85	. . .	Otx1	Otx1,0.15,2.89
V$OTX2.01	V$BCDF	Homeodomain transcription factor Otx2 homolog of Drosophila orthodenticle	Bicoid-like homeodomain transcription factors	nnwtTAATccnn	4	4	6	0.67	0.83	6.1	0.66	0.7025	0.99	0.99	. . .	Otx2	Otx2,1.59,11.53
V$OTX2.02	V$BCDF	Orthodenticle homeobox 2	Bicoid-like homeodomain transcription factors	nnattAATCccynn	8	8	12	0.67	0.87	9.4	0.85	0.6871	0.94	0.7	. . .	Otx2	Otx2,1.59,11.53
V$PCE1.01	V$BCDF	Photoreceptor conserved element 1	Bicoid-like homeodomain transcription factors	nscTAATtgrnn	95	82	52	1.83	0.00024	43.6	2.18	0.0001	3.7e-26	1.4e-28	+ + X
V$PITX2.01	V$BCDF	Pituitary homeo box 2, Ptx2, paired-like homeodomain 2	Bicoid-like homeodomain transcription factors	nnattAATCcynn	11	10	14	0.79	0.79	13.5	0.82	0.7115	0.86	0.48	. . .	Pitx2	Pitx2,0,0
V$PITX3.01	V$BCDF	Paired-like homeodomain 3, CTPP 4, Ptx3	Bicoid-like homeodomain transcription factors	nngctAATCccccn	5	5	3	1.67	0.36	4.6	1.09	0.555	0.18	0.2	. . .	Pitx3	Pitx3,0,0.06
V$PTX1.01	V$BCDF	Pituitary Homeobox 1 Ptx1, Pitx-1	Bicoid-like homeodomain transcription factors	nnCTAAkcyynk	10	10	14	0.71	0.85	10.6	0.95	0.6647	0.011	0.24	. . +	Pitx1	Pitx1,1.49,11.74
V$PTX1.02	V$BCDF	Pituitary homeo box 1 Pitx1, paired-like homeodomain 1	Bicoid-like homeodomain transcription factors	nnkttAATCccynn	6	6	5	1.2	0.5	6.3	0.95	0.6302	0.92	0.66	. . .	Pitx1	Pitx1,1.49,11.74
V$BCL6.01	V$BCL6	POZ/zinc finger protein, transcriptional repressor, translocations observed in diffuse large cell lymphoma	POZ domain zinc finger expressed in B-Cells	nwaTTCCtagaaag	22	21	28	0.79	0.84	19.6	1.12	0.6172	0.16	0.25	. . .
V$BCL6.02	V$BCL6	POZ/zinc finger protein, transcriptional repressor, translocations observed in diffuse large cell lymphoma	POZ domain zinc finger expressed in B-Cells	cntttccTAGAaabnc	34	31	33	1.03	0.5	26.7	1.28	0.4963	0.91	0.85	. . .
V$BNC.01	V$BNCF	Basonuclin, cooperates with UBF1 in rDNA PolI transcription	Basonuclein rDNA transcription factor PolI	srkgsmycnnTGTCccyg	1	1	7	0.14	1	4.1	0.24	0.7266	0.63	0.2	. . .
V$FAC1.01	V$BPTF	Fetal Alz-50 clone 1 FAC1	Bromodomain and PHD domain transcription factors	nnmacAACAmn	21	19	23	0.91	0.67	10.8	1.95	0.0571	1	1	. . .
V$BRACH.01	V$BRAC	Brachyury	Brachyury gene, mesoderm developmental factor	ntgacacctAGGTgtgaaatt	22	20	20	1.1	0.44	18.5	1.19	0.5567	0.7	0.67	. . .
V$SPT.01	V$BRAC	T-box gene 16 tbx16 of zebrafish	Brachyury gene, mesoderm developmental factor	agGTGTka	4	4	3	1.33	0.5	1.9	2.06	0.2043	0.78	0.73	. . .
V$TBOX.01	V$BRAC	T-box transcription factor binding sites	Brachyury gene, mesoderm developmental factor	mnagGTGTgann	4	4	4	1	0.64	1.6	2.43	0.1396	0.75	0.33	. . .
V$TBX5.01	V$BRAC	T-Box factor 5 site TBX5, mutations related to Holt-Oram syndrome	Brachyury gene, mesoderm developmental factor	nnaGGTGtna	4	4	5	0.8	0.75	3	1.32	0.4346	0.82	0.7	. . .
V$TBX6.01	V$BRAC	T-Box family transcription factor	Brachyury gene, mesoderm developmental factor	AGGTgtnann	4	4	5	0.8	0.75	3.4	1.17	0.5046	0.82	0.62	. . .
V$BRN5.01	V$BRN5	Brn-5, POU-VI protein class also known as emb and CNS-1	Brn-5 POU domain factors	gCATAawttat	70	55	82	0.85	0.85	44.3	1.58	0.1067	0.87	0.84	. . .	Pou6f1	Pou6f1,16.2,18.57
V$BRN5.02	V$BRN5	Brn-5, POU-VI protein class also known as emb and CNS-1	Brn-5 POU domain factors	nnctcATTAtgwtaat	55	38	51	1.08	0.39	24.1	2.29	0.0012	0.6	0.24	. + .	Pou6f1	Pou6f1,16.2,18.57
V$BRN5.03	V$BRN5	Brn-5, POU-VI protein class also known as emb and CNS-1	Brn-5 POU domain factors	nTAATgagctsytaat	108	89	92	1.17	0.14	51.5	2.1	<0.0001	0.029	5.3e-13	. X X	Pou6f1	Pou6f1,16.2,18.57
V$BRN5.04	V$BRN5	POU class 6 homeobox 1 POU6F1	Brn-5 POU domain factors	nnasctcATTAwnn	105	86	63	1.67	0.00074	42.2	2.49	<0.0001	1.4e-07	1.3e-19	+ X X	Pou6f1	Pou6f1,16.2,18.57
V$BRN2.01	V$BRNF	Brn-2, POU-III protein class	Brn POU domain factors	yyNATYnkaawkry	73	62	84	0.87	0.83	41.4	1.76	0.0167	0.011	0.00078	. + +	Pou3f2	Pou3f2,0,0.12
V$BRN2.02	V$BRNF	Brn-2, POU-III protein class	Brn POU domain factors	atgmat.watTCAT	13	12	16	0.81	0.77	9.2	1.42	0.3558	0.91	0.94	. . .	Pou3f2	Pou3f2,0,0.12
V$BRN2.03	V$BRNF	Brn-2, POU-III protein class	Brn POU domain factors	vhmtthATTWnmwtn	42	32	33	1.27	0.18	13.3	3.16	<0.0001	1	0.2	. X .	Pou3f2	Pou3f2,0,0.12
V$BRN2.04	V$BRNF	POU class 3 homeobox 2 POU3F2, OTF7	Brn POU domain factors	nnaatTAATtarnn	168	80	115	1.46	0.00097	59.6	2.82	<0.0001	3.6e-06	9.7e-09	+ X X	Pou3f2	Pou3f2,0,0.12
V$BRN3.01	V$BRNF	Brn-3, POU-IV protein class	Brn POU domain factors	vvstcatwaATTAt	92	73	93	0.99	0.56	47.6	1.93	0.0009	0.75	0.023	. + +	Pou4f1	Pou4f1,0.09,0.23
V$BRN3.02	V$BRNF	Brn-3, POU-IV protein class	Brn POU domain factors	nncywtTAATtanwt	76	58	59	1.29	0.084	36.9	2.06	0.0012	0.16	2.6e-06	. + X	Pou4f1	Pou4f1,0.09,0.23
V$BRN3.03	V$BRNF	POU class 4 homeobox 3 POU4F3, BRN3C	Brn POU domain factors	nnttatTAATkank	142	87	93	1.53	0.00084	60.7	2.34	<0.0001	0.1	7.8e-09	+ X X	Pou4f3	Pou4f3,0,0
V$BRN4.01	V$BRNF	POU domain transcription factor brain 4	Brn POU domain factors	yhsackwaasTAAT	45	37	38	1.18	0.26	19.3	2.33	0.0004	0.21	0.00035	. + +	Pou3f4	Pou3f4,0,0
V$BRN4.02	V$BRNF	POU class 3 homeobox 4 POU3F4	Brn POU domain factors	nntaaTTAAttann	136	62	91	1.49	0.0017	55.1	2.47	<0.0001	0.062	0.0085	+ X +	Pou3f4	Pou3f4,0,0
V$TST1.01	V$BRNF	POU-factor Tst-1/Oct-6	Brn POU domain factors	nngwWWTAmvmnk	36	35	35	1.03	0.5	23.4	1.54	0.1943	0.36	0.17	. . .	Pou3f1	Pou3f1,0.03,0.05
V$TST1.02	V$BRNF	POU class 3 homeobox 1 POU3F1, OCT6	Brn POU domain factors	nntaaTTAAttaant	124	58	83	1.49	0.0027	51	2.43	<0.0001	0.0087	0.0097	+ X +	Pou3f1	Pou3f1,0.03,0.05
V$KAISO.01	V$BTBF	Transcription factor Kaiso, ZBTB33	BTB/POZ broad complex, TramTrack, Bric-a-brac/pox viruses and zinc fingers transcription factor	nntcCTGCna	10	10	6	1.67	0.23	7.5	1.34	0.4207	0.0022	0.092	. . +
V$ACAAT.01	V$CAAT	Avian C-type LTR CCAAT box	CCAAT binding factors	ccaCCAAtc	13	13	16	0.81	0.77	14.2	0.92	0.6937	0.58	0.89	. . .	NonMouseFactor	NA,NA,NA
V$CAAT.01	V$CAAT	Cellular and viral CCAAT box	CCAAT binding factors	nnrrCCAAtsa	37	32	28	1.32	0.16	28.7	1.29	0.4847	5.7e-12	0.00011	. . X
V$NFY.01	V$CAAT	Nuclear factor Y Y-box binding factor	CCAAT binding factors	nnrrCCAAtsrgnn	44	41	25	1.76	0.015	32.1	1.37	0.3856	1.4e-09	4e-05	+ . X	Nfya Nfyb Nfyc	Nfya,5.46,12.69;Nfyb,5.81,5.87;Nfyc,3.88,4.21
V$NFY.02	V$CAAT	Nuclear factor Y Y-box binding factor	CCAAT binding factors	arCCAAtcag	35	34	19	1.84	0.02	30.2	1.16	0.6305	7.7e-05	0.043	+ . +	Nfya Nfyb Nfyc	Nfya,5.46,12.69;Nfyb,5.81,5.87;Nfyc,3.88,4.21
V$NFY.03	V$CAAT	Nuclear factor Y Y-box binding factor	CCAAT binding factors	narCCAAtcagn	42	39	22	1.91	0.0084	32.8	1.28	0.5071	1e-05	0.025	+ . X	Nfya Nfyb Nfyc	Nfya,5.46,12.69;Nfyb,5.81,5.87;Nfyc,3.88,4.21
V$NFY.04	V$CAAT	Nuclear factor Y Y-box binding factor	CCAAT binding factors	nnrgCCAAtcann	43	39	23	1.87	0.0093	33.1	1.3	0.4846	1.8e-09	0.00014	+ . X	Nfya Nfyb Nfyc	Nfya,5.46,12.69;Nfyb,5.81,5.87;Nfyc,3.88,4.21
V$CABL.01	V$CABL	Multifunctional c-Abl src type tyrosine kinase	C-abl DNA binding sites	aaAACAamaa	5	5	6	0.83	0.73	2.5	2.03	0.1877	0.9	0.59	. . .
V$ALX3.01	V$CART	Aristaless-like homeobox 3	Cart-1 cartilage homeoprotein 1	nnaytAATTarytnn	124	62	75	1.65	0.00032	40.8	3.04	<0.0001	2.4e-05	1.2e-11	+ X X	Alx3	Alx3,0,0.02
V$ALX4.01	V$CART	Aristaless-like homeobox 4	Cart-1 cartilage homeoprotein 1	cgnnytAATTarnn	162	78	108	1.5	0.00061	66.7	2.43	<0.0001	4e-05	3.2e-10	+ X X	Alx4	Alx4,0.11,0.18
V$ARX.01	V$CART	Aristaless related homeobox	Cart-1 cartilage homeoprotein 1	nnaytAATTarygna	153	70	90	1.7	3.2e-05	56.5	2.71	<0.0001	2.9e-06	2.2e-10	X X X	Arx	Arx,0,0.03
V$CART1.01	V$CART	Cart-1 cartilage homeoprotein 1	Cart-1 cartilage homeoprotein 1	nnTAATtnnattanc	48	42	36	1.33	0.11	22.8	2.1	0.0054	0.45	0.0069	. + +	Alx1	Alx1,0.03,0.09
V$CART1.02	V$CART	Cartilage homeo protein 1	Cart-1 cartilage homeoprotein 1	mnttAATTaann	159	72	112	1.42	0.0026	64.6	2.46	<0.0001	0.0035	2.6e-08	+ X X	Alx1	Alx1,0.03,0.09
V$ESX1.01	V$CART	ESX homeobox 1	Cart-1 cartilage homeoprotein 1	nnaytAATTarynn	138	67	81	1.7	7.1e-05	45.5	3.03	<0.0001	8.2e-06	5.5e-11	+ X X	Esx1	Esx1,0,0.02
V$ISX.01	V$CART	Intestine-specific homeobox	Cart-1 cartilage homeoprotein 1	nncyAATTrgnn	124	55	55	2.25	1.3e-07	53.3	2.32	<0.0001	1.6e-19	2.8e-23	X X X	Isx	Isx,0,0
V$OTP.01	V$CART	Orthopedia homeobox	Cart-1 cartilage homeoprotein 1	nnrttAATTaaynn	122	52	112	1.09	0.28	61.6	1.98	0.004	0.15	0.00036	. + +	Otp	Otp,0.04,0.13
V$PHOX2.01	V$CART	Phox2a ARIX and Phox2b	Cart-1 cartilage homeoprotein 1	cncTAATbrand	76	70	53	1.43	0.026	54.2	1.4	0.3224	0.00028	6.8e-07	+ . X	Phox2a Phox2b	Phox2a,0.06,0.55;Phox2b,0,0.18
V$PHOX2A.01	V$CART	Paired-like homeobox 2a Arix	Cart-1 cartilage homeoprotein 1	nnnctAATTartnn	153	77	95	1.61	0.00014	52	2.94	<0.0001	1.6e-06	6.3e-12	+ X X	Phox2a	Phox2a,0.06,0.55
V$PHOX2B.01	V$CART	Paired-like homeobox 2b, PMX2 B	Cart-1 cartilage homeoprotein 1	nnttAATTaattnn	147	74	116	1.27	0.032	63.8	2.3	<0.0001	0.0013	1.9e-09	+ X X	Phox2b	Phox2b,0,0.18
V$PROP1.01	V$CART	Prophet of Pit 1, PROP paired-like homeobox 1	Cart-1 cartilage homeoprotein 1	nnttAATTaann	133	64	114	1.17	0.13	65.1	2.04	0.0011	0.017	3.6e-07	. + X	Prop1	Prop1,0,0.43
V$PRRX1.01	V$CART	Paired related homeobox 1, paired mesoderm homeo box 1 PMX1	Cart-1 cartilage homeoprotein 1	nnaactAATTarytnn	115	59	73	1.58	0.0013	36.4	3.16	<0.0001	1.4e-05	4.2e-15	+ X X	Prrx1	Prrx1,0.03,0.02
V$PRRX2.01	V$CART	Paired related homeobox 2, paired mesoderm homeo box 1 PMX1, S8	Cart-1 cartilage homeoprotein 1	nngctAATTagynn	121	60	65	1.86	2.4e-05	39.9	3.03	<0.0001	1.6e-05	6.8e-15	X X X	Prrx2	Prrx2,0.03,0.06
V$RAX.01	V$CART	Retina and anterior neural fold homeobox	Cart-1 cartilage homeoprotein 1	wscnytAATTaryns	107	61	60	1.78	0.00017	37.6	2.84	<0.0001	3.4e-13	1.5e-16	+ X X	Rax	Rax,0,0.02
V$RHOX6.01	V$CART	Reproductive homeobox 6, placenta specific homeobox 1	Cart-1 cartilage homeoprotein 1	nnyTAATtartns	153	81	109	1.4	0.0039	52.3	2.93	<0.0001	4.3e-05	4.2e-14	+ X X	Rhox6	Rhox6,0,0.09
V$S8.01	V$CART	Binding site for S8 type homeodomains	Cart-1 cartilage homeoprotein 1	TAATtrnn	176	103	97	1.81	1e-06	58.5	3.01	<0.0001	1.4e-27	5e-38	X X X	Prrx2	Prrx2,0.03,0.06
V$SHOX2.01	V$CART	Short stature homeobox 2	Cart-1 cartilage homeoprotein 1	nnytAATTarnn	174	76	102	1.71	8.7e-06	68.2	2.55	<0.0001	0.00015	6.1e-10	X X X	Shox2	Shox2,1.03,2.75
V$UNCX4.01	V$CART	UNC homeobox UNCX	Cart-1 cartilage homeoprotein 1	nnttAATTaatnn	131	66	102	1.28	0.033	61.5	2.13	0.0008	0.052	2.3e-06	+ + X	Uncx4.1	Uncx4.1,124.68,318.64
V$VSX1.01	V$CART	Visual system homeobox 1	Cart-1 cartilage homeoprotein 1	nnrttAATTaann	170	79	106	1.6	7e-05	67.5	2.52	<0.0001	5e-06	5.1e-11	+ X X	Vsx1	Vsx1,0.04,0.01
V$XVENT2.01	V$CART	Xenopus homeodomain factor Xvent-2; early BMP signaling response	Cart-1 cartilage homeoprotein 1	cTAATtrnsynattan	40	23	42	0.95	0.63	23.9	1.68	0.1306	0.41	0.028	. . +
V$CDE.01	V$CDEF	Cell cycle-dependent element, CDF-1 binding site CDE/CHR tandem elements regulate cell cycle dependent repression	Cell cycle regulators: Cell cycle dependent element	kcnkCGCGgtwt	0	0	0	NA	1	0.1	0	1	NA	NA	. . .
V$CDX1.01	V$CDXF	Intestine specific homeodomain factor CDX-1	Vertebrate caudal related homeodomain protein	yntTTTAykanh	25	25	35	0.71	0.92	16	1.57	0.205	1	0.97	. . .
V$CDX1.02	V$CDXF	Caudal type homeo box 1	Vertebrate caudal related homeodomain protein	mntTTTAtkaccnn	52	51	65	0.8	0.9	32.2	1.62	0.0991	0.71	0.19	. . .
V$CDX2.01	V$CDXF	Cdx-2 mammalian caudal related intestinal transcr. factor	Vertebrate caudal related homeodomain protein	wdmnwrtTTTAtkrymhnd	47	42	50	0.94	0.66	25.6	1.84	0.0202	0.92	0.98	. + .
V$CDX2.02	V$CDXF	Caudal type homeobox transcription factor 2	Vertebrate caudal related homeodomain protein	nnttTTATkrccnn	67	63	89	0.75	0.97	37.5	1.79	0.0134	1	0.42	. + .
V$CEBP.02	V$CEBP	CCAAT/enhancer binding protein	Ccaat/Enhancer Binding Protein	ngwvtkwbGYAAknm	24	23	22	1.09	0.44	14.9	1.61	0.1786	0.19	0.83	. . .
V$CEBPA.01	V$CEBP	CCAAT/enhancer binding protein alpha	Ccaat/Enhancer Binding Protein	nnttgtGMAAnn	40	36	56	0.71	0.96	32.8	1.22	0.5801	0.15	0.65	. . .
V$CEBPB.01	V$CEBP	CCAAT/enhancer binding protein beta	Ccaat/Enhancer Binding Protein	rnrttdnGMAAknn	48	43	62	0.77	0.92	33.9	1.41	0.3161	0.69	0.84	. . .
V$CHOP.01	V$CHOP	Heterodimers of CHOP and C/EBPalpha	C/EBP homologous protein CHOP	nnrtGCAAtmccc	12	12	4	3	0.038	5.1	2.36	0.0412	0.97	0.94	+ + .
V$CHOP.02	V$CHOP	Heterodimers of CHOP and C/EBPalpha	C/EBP homologous protein CHOP	mnyTGCAaycys	0	0	0	NA	1	0.3	0	1	NA	NA	. . .
V$CHREBP_MLX.01	V$CHRE	Carbohydrate response element binding protein CHREBP and Max-like protein X Mlx bind as heterodimers to glucose-responsive promoters	Carbohydrate response elements, consist of two E box motifs separated by 5 bp	CACGnggnvnncncgtg	1	1	0	Inf	0.5	1.1	0.89	0.55	0.89	0.64	. . .
V$CHR.01	V$CHRF	Cell cycle gene homology region CDE/CHR tandem elements regulate cell cycle dependent repression	Cell cycle regulators: Cell cycle homology element	nnrtTTGAaybn	58	53	43	1.35	0.082	37.3	1.55	0.1302	0.3	0.96	. . .
V$NMP4.01	V$CIZF	NMP4 nuclear matrix protein 4 / CIZ Cas-interacting zinc finger protein	CAS interating zinc finger protein	gsAAAAannn	23	22	28	0.82	0.8	17.9	1.28	0.478	0.99	0.98	. . .
V$CDP.02	V$CLOX	Transcriptional repressor CDP	CLOX and CLOX homology CDP factors	knryCAATnn	45	42	28	1.61	0.03	34.8	1.29	0.4925	0.0042	0.0056	+ . +
V$CDPCR3HD.01	V$CLOX	Cut-like homeodomain protein Cut Repeat III / homeodomain	CLOX and CLOX homology CDP factors	natyGATSss	21	21	26	0.81	0.81	27.4	0.77	0.7275	0.0027	0.023	. . +
V$CLOX.01	V$CLOX	Cut-like homeodomain protein	CLOX and CLOX homology CDP factors	rntaATCGatann	47	44	54	0.87	0.79	49	0.96	0.727	0.98	0.75	. . .
V$CPHX.01	V$CLOX	Cytoplasmic polyadenylated homeobox	CLOX and CLOX homology CDP factors	ntTGATknnatcan	36	26	22	1.64	0.043	27	1.33	0.4137	0.3	0.25	+ . .
V$CP2.01	V$CP2F	CP2	CP2-erythrocyte Factor related to drosophila Elf1	CTKGkthkdgc	15	14	6	2.5	0.039	4.7	3.21	0.0025	0.63	0.59	+ + .	Tcfcp2 Tcfcp2l1 Ubp1	Tcfcp2,4.26,6.82;NA,NA,NA;Ubp1,27.07,26.64
V$CP2.02	V$CP2F	LBP-1c leader-binding protein-1c, LSF late SV40 factor, CP2, SEF SAA3 enhancer factor	CP2-erythrocyte Factor related to drosophila Elf1	hACTGsnhmtnhctdgnt	16	16	6	2.67	0.026	7.2	2.21	0.0342	0.83	0.76	+ + .	Tcfcp2 Tcfcp2l1 Ubp1	Tcfcp2,4.26,6.82;NA,NA,NA;Ubp1,27.07,26.64
V$TCFCP2L1.01	V$CP2F	Transcription factor CP2-like 1 LBP-9	CP2-erythrocyte Factor related to drosophila Elf1	nnCYGGytcnnncyrgnn	7	7	4	1.75	0.27	4.7	1.48	0.3425	0.19	0.33	. . .
V$ATF.01	V$CREB	Activating transcription factor	cAMP-responsive element binding proteins	cnsTGACgtnnnyc	2	2	2	1	0.69	2	1.02	0.5443	0.85	0.92	. . .
V$ATF.02	V$CREB	Activating transcription factor	cAMP-responsive element binding proteins	nTGACgtcwyns	9	8	9	1	0.59	7.4	1.21	0.4983	0.15	0.21	. . .
V$ATF2.01	V$CREB	Activating transcription factor 2	cAMP-responsive element binding proteins	kvTGACgtmabb	13	12	13	1	0.58	6.1	2.14	0.0571	0.028	0.11	. . +
V$ATF6.02	V$CREB	Activating transcription factor 6, member of b-zip family, induced by ER stress	cAMP-responsive element binding proteins	bntGACGtg	3	3	3	1	0.66	1.4	2.1	0.2286	0.0022	0.12	. . +
V$CJUN_ATF2.01	V$CREB	c-Jun/ATF2 heterodimers	cAMP-responsive element binding proteins	nncTGACntman	0	0	1	0	1	0.8	0	1	0.47	0.1	. . .
V$CREB.02	V$CREB	cAMP-responsive element binding protein	cAMP-responsive element binding proteins	nkgrTGACgynn	2	2	1	2	0.5	1.8	1.09	0.527	0.97	0.91	. . .
V$CREB.03	V$CREB	cAMP-response element-binding protein	cAMP-responsive element binding proteins	nndbTGACgtvmwbgn	7	6	13	0.54	0.94	6.5	1.08	0.5688	0.0061	0.42	. . +
V$CREB1.01	V$CREB	cAMP-responsive element binding protein 1	cAMP-responsive element binding proteins	TGACgtma	3	3	1	3	0.31	1.5	2.01	0.2426	0.88	0.85	. . .
V$CREB2.01	V$CREB	cAMP-responsive element binding protein 2	cAMP-responsive element binding proteins	TGACgtaa	6	6	7	0.86	0.71	6.8	0.88	0.6534	0.11	0.007	. . +
V$CREB2CJUN.01	V$CREB	CRE-binding protein 2/c-Jun heterodimer	cAMP-responsive element binding proteins	tgACGTya	0	0	0	NA	1	0.3	0	1	NA	NA	. . .
V$E4BP4.01	V$CREB	E4BP4, bZIP domain, transcriptional repressor	cAMP-responsive element binding proteins	nrttayGTAAyn	63	49	112	0.56	1	50.6	1.24	0.5525	0.68	0.5	. . .
V$TAXCREB.01	V$CREB	Tax/CREB complex	cAMP-responsive element binding proteins	gggggtTGACgyana	0	0	1	0	1	1.1	0	1	NA	NA	. . .
V$TAXCREB.02	V$CREB	Tax/CREB complex	cAMP-responsive element binding proteins	rTGACgcataycccc	6	6	7	0.86	0.71	6.2	0.97	0.6162	0.62	0.66	. . .
V$XBP1.01	V$CREB	X-box-binding protein 1	cAMP-responsive element binding proteins	gntgACGTgknn	3	3	4	0.75	0.77	1.3	2.29	0.1998	9.9e-05	0.0035	. . +
V$DREAM.01	V$CSEN	Downstream regulatory element-antagonist modulator, Ca2+-binding protein of the neuronal calcium sensors family that binds DRE downstream regulatory element sites as a tetramer	Calsenilin, presenilin binding protein, EF hand transcription factor	vnGTCAgggn	8	8	8	1	0.6	6.7	1.19	0.5081	0.069	0.065	. . .
V$CTCF.01	V$CTCF	CCCTC-binding factor	CTCF and BORIS gene family, transcriptional regulators with 11 highly conserved zinc finger domains	ncscnnsgccgckrGGGGnngsbn	1	1	0	Inf	0.5	0.6	1.57	0.4237	0.34	0.14	. . .
V$CTCF.02	V$CTCF	Insulator protein CTCF CCCTC-binding factor	CTCF and BORIS gene family, transcriptional regulators with 11 highly conserved zinc finger domains	gtkgccgcgyggyGGCAgtrna	0	0	3	0	1	0.9	0	1	0.82	NA	. . .
V$CTCF.03	V$CTCF	Insulator protein CTCF CCCTC-binding factor	CTCF and BORIS gene family, transcriptional regulators with 11 highly conserved zinc finger domains	ntgyccagcagrGGGCrs	6	6	2	3	0.14	4.5	1.32	0.428	0.0005	0.027	. . +
V$CTCF.04	V$CTCF	Insulator protein CTCF CCCTC-binding factor	CTCF and BORIS gene family, transcriptional regulators with 11 highly conserved zinc finger domains	nnrccaccaggKGGCrnn	3	3	2	1.5	0.5	3.2	0.93	0.59	0.38	0.18	. . .
V$NUDR.01	V$DEAF	NUDR nuclear DEAF-1 related transcriptional regulator protein	Homolog to deformed epidermal autoregulatory factor-1 from D. melanogaster	nntTCGGgnrtttccgnn	2	2	2	1	0.69	1.9	1.04	0.5349	0.0078	0.5	. . +
V$DICE.01	V$DICE	Downstream Immunoglobulin Control Element, interacting factor: BEN also termed Mus-TRD1 and WBSCR11	Downstream Immunoglobulin Control Element, critical for B cell activity and specificity	kgtySTCTccacag	16	15	11	1.45	0.22	9.7	1.65	0.1972	0.26	0.92	. . .	Gtf2i Gtf2ird1	Gtf2i,53.58,91.88;Gtf2ird1,15.13,17.88
V$DLX1.01	V$DLXF	DLX-1, -2, and -5 binding sites	Distal-less homeodomain transcription factors	nntAATTan	181	107	103	1.76	2.1e-06	60.7	2.98	<0.0001	4.6e-23	1.7e-38	X X X	Dlx1	Dlx1,0.04,0.03
V$DLX1.02	V$DLXF	Distal-less homeobox 1	Distal-less homeodomain transcription factors	rntAATTany	143	78	85	1.68	7.4e-05	42.8	3.34	<0.0001	1.7e-10	4.4e-18	+ X X	Dlx1	Dlx1,0.04,0.03
V$DLX2.01	V$DLXF	Distal-less homeobox 2	Distal-less homeodomain transcription factors	nntAATTaynn	194	96	110	1.76	8.4e-07	59.5	3.26	<0.0001	2.6e-21	5.5e-35	X X X	Dlx2	Dlx2,0,0.1
V$DLX3.01	V$DLXF	Distal-less 3 homeodomain transcription factor	Distal-less homeodomain transcription factors	nnTAATtgcw	99	90	58	1.71	0.00067	41.6	2.38	<0.0001	6.7e-18	8.5e-29	+ X X	Dlx3	Dlx3,0.15,3.87
V$DLX3.02	V$DLXF	Distal-less homeobox 3	Distal-less homeodomain transcription factors	wynnrrngmTAATtnv	22	20	15	1.47	0.16	7.6	2.89	0.001	4e-05	0.00046	. + X	Dlx3	Dlx3,0.15,3.87
V$DLX3.03	V$DLXF	Distal-less homeobox 3	Distal-less homeodomain transcription factors	nnatAATTacmnn	156	89	101	1.54	0.00036	51.2	3.05	<0.0001	1e-13	1e-26	+ X X	Dlx3	Dlx3,0.15,3.87
V$DLX4.01	V$DLXF	Distal-less homeobox 4	Distal-less homeodomain transcription factors	nnatAATTacm	174	104	108	1.61	5.1e-05	59.3	2.94	<0.0001	8.3e-15	1.8e-28	X X X	Dlx4	Dlx4,0,0.06
V$DLX5.01	V$DLXF	Distal-less homeobox 5	Distal-less homeodomain transcription factors	rnyAATTrcynn	164	89	91	1.8	2.8e-06	51.2	3.2	<0.0001	4.9e-17	1.1e-24	X X X	Dlx5	Dlx5,1.46,45.59
V$DMRT1.01	V$DMRT	Doublesex and mab-3 related transcription factor 1	DM domain-containing transcription factors	wnttgmtacaWTGTtkc	18	15	39	0.46	1	14.7	1.23	0.512	1	0.54	. . .
V$DMRT2.01	V$DMRT	Doublesex and mab-3 related transcription factor 2	DM domain-containing transcription factors	nawwttgaTACAttgwnn	76	64	71	1.07	0.37	37.5	2.03	0.0006	0.92	0.49	. + .
V$DMRT3.01	V$DMRT	Doublesex and mab-3 related transcription factor 3	DM domain-containing transcription factors	nnwwttgwTACAwtkt	47	43	46	1.02	0.5	29.5	1.6	0.1226	0.99	0.72	. . .
V$DMRT4.01	V$DMRT	Doublesex and mab-3 related transcription factor 4	DM domain-containing transcription factors	nnaawttgyTACAttnn	46	41	50	0.92	0.69	27.2	1.69	0.07	0.42	0.15	. . .
V$DMRT5.01	V$DMRT	Doublesex and mab-3 related transcription factor 5	DM domain-containing transcription factors	nwttGTTAcwktktcnm	40	33	32	1.25	0.2	18.7	2.14	0.0049	0.67	0.82	. + .
V$DMRT7.01	V$DMRT	Doublesex and mab-3 related transcription factor 7	DM domain-containing transcription factors	wwWTTGytacawtktnk	34	31	36	0.94	0.64	19.1	1.78	0.0665	0.76	0.49	. . .
V$DMP1.01	V$DMTF	Cyclin D-interacting myb-like protein, DMTF1 - cyclin D binding myb-like transcription factor 1	Cyclin D binding myb-like transcription factor	kncccGGATgtnr	5	5	6	0.83	0.73	3.7	1.34	0.4203	0.054	0.17	. . .
V$E2F.01	V$E2FF	E2F, involved in cell cycle regulation, interacts with Rb p107 protein	E2F-myc activator/cell cycle regulator	twsgcgcGAAAaykr	22	21	8	2.75	0.0081	11.7	1.88	0.0713	1	1	+ . .
V$E2F.02	V$E2FF	E2F, involved in cell cycle regulation, interacts with Rb p107 protein	E2F-myc activator/cell cycle regulator	gcgcSAAA	12	12	13	0.92	0.65	8.5	1.4	0.3637	0.33	0.68	. . .
V$E2F.03	V$E2FF	E2F, involved in cell cycle regulation, interacts with Rb p107 protein	E2F-myc activator/cell cycle regulator	nnkgGCGCgvaann	0	0	0	NA	1	0.4	0	1	NA	NA	. . .
V$E2F1_DP1.01	V$E2FF	E2F-1/DP-1 heterodimeric complex	E2F-myc activator/cell cycle regulator	aawGGCGsgaaan	1	1	3	0.33	0.94	2.5	0.41	0.7041	0.83	0.16	. . .
V$E2F1_DP2.01	V$E2FF	E2F-1/DP-2 heterodimeric complex	E2F-myc activator/cell cycle regulator	aanGGCGsgaaaan	0	0	2	0	1	1.3	0	1	NA	NA	. . .
V$E2F4_DP1.01	V$E2FF	E2F-4/DP-1 heterodimeric complex	E2F-myc activator/cell cycle regulator	tkkCGCGmma	5	3	0	Inf	0.031	1.1	4.42	0.0422	0.55	0.89	+ + .
V$E2F4_DP2.01	V$E2FF	E2F-4/DP-2 heterodimeric complex	E2F-myc activator/cell cycle regulator	aaawgGCGSgaaa	4	4	3	1.33	0.5	2.3	1.74	0.2837	0.96	0.62	. . .
V$RB_E2F1_DP1.01	V$E2FF	RB/E2F-1/DP-1 heterotrimeric complex	E2F-myc activator/cell cycle regulator	tttsGCGCsaaa	7	4	4	1.75	0.27	3.1	2.26	0.1266	0.96	0.91	. . .
V$E4F.01	V$E4FF	GLI-Krueppel-related transcription factor, regulator of adenovirus E4 promoter	Ubiquitous GLI - Krueppel like zinc finger involved in cell cycle regulation	vtgACGTmacvv	30	29	24	1.25	0.25	11.4	2.63	0.001	0.011	0.12	. + +
V$ATF6.01	V$EBOX	Member of b-zip family, induced by ER damage/stress, binds to the ERSE in association with NF-Y	E-box binding factors	sngCCACgcnssg	1	1	0	Inf	0.5	0.9	1.12	0.5126	0.88	0.97	. . .
V$CMYC.01	V$EBOX	Myelocytomatosis oncogene c-myc proto-oncogene	E-box binding factors	nnccaCGTGsn	2	1	4	0.5	0.89	0.8	2.54	0.2789	0.038	0.17	. . +
V$MAX.01	V$EBOX	Max/Max dimer	E-box binding factors	aranCACGtgny	2	1	4	0.5	0.89	0.9	2.16	0.2937	0.027	0.029	. . +
V$MYCMAX.01	V$EBOX	c-Myc/Max heterodimer	E-box binding factors	nnasCACGtggtn	5	4	6	0.83	0.73	1.9	2.66	0.1078	0.00044	0.015	. . +
V$MYCMAX.02	V$EBOX	c-Myc/Max heterodimer	E-box binding factors	ancaCGTGnn	6	5	11	0.55	0.93	4	1.49	0.346	0.051	0.081	. . .
V$MYCMAX.03	V$EBOX	MYC-MAX binding sites	E-box binding factors	gccaYGYGsn	2	2	3	0.67	0.81	0.9	2.17	0.26	0.017	0.047	. . +
V$NMYC.01	V$EBOX	N-Myc	E-box binding factors	nmcaCGTGnn	3	2	4	0.75	0.77	0.9	3.3	0.1181	0.058	0.072	. . .
V$NMYC.02	V$EBOX	v-myc myelocytomatosis viral related oncogene, neuroblastoma derived	E-box binding factors	nnccaCGTGsnn	2	2	3	0.67	0.81	0.4	4.5	0.1232	0.077	0.19	. . .
V$USF.01	V$EBOX	Upstream stimulating factor	E-box binding factors	CACGtgryn	3	2	4	0.75	0.77	1	2.9	0.1443	0.13	0.0062	. . +
V$USF.02	V$EBOX	Upstream stimulating factor	E-box binding factors	nyCACGtgmy	5	4	6	0.83	0.73	1.6	3.04	0.0817	0.25	0.064	. . .
V$USF.03	V$EBOX	Upstream stimulating factor	E-box binding factors	nncaCGTGac	3	2	5	0.6	0.86	0.9	3.16	0.1246	0.00029	0.0022	. . +
V$USF.04	V$EBOX	Upstream stimulating factor 1/2	E-box binding factors	mngyCACRtgrnn	11	10	15	0.73	0.84	5.6	1.97	0.1116	0.18	0.044	. . +
V$USF1.01	V$EBOX	Upstream stimulating factor 1	E-box binding factors	grrTCACktgr	2	2	0	Inf	0.25	0.2	8.31	0.0319	0.0065	0.0043	. + +
V$CKROX.01	V$EGRF	Collagen krox protein zinc finger protein 67 - zfp67	EGR/nerve growth factor induced protein C & related factors	ngsGGGAgggsg	3	3	4	0.75	0.77	2.7	1.1	0.5221	0.36	0.017	. . +
V$EGR1.01	V$EGRF	Egr-1/Krox-24/NGFI-A immediate-early gene product	EGR/nerve growth factor induced protein C & related factors	wtgcgtgGGCGk	4	4	3	1.33	0.5	1.7	2.37	0.1503	0.15	0.03	. . +
V$EGR1.02	V$EGRF	EGR1, early growth response 1	EGR/nerve growth factor induced protein C & related factors	ssskgnggGGGCgknd	0	0	1	0	1	0.3	0	1	NA	NA	. . .
V$EGR2.01	V$EGRF	Egr-2/Krox-20 early growth response gene product	EGR/nerve growth factor induced protein C & related factors	ntGCGTrggcgk	4	4	5	0.8	0.75	2.8	1.41	0.3923	0.092	0.053	. . .
V$EGR3.01	V$EGRF	Early growth response gene 3 product	EGR/nerve growth factor induced protein C & related factors	ntGCGTgggcgk	1	1	1	1	0.75	0.4	2.38	0.3175	0.083	0.52	. . .
V$NGFIC.01	V$EGRF	Nerve growth factor-induced protein C	EGR/nerve growth factor induced protein C & related factors	wtGCGTgggygg	3	3	3	1	0.66	1.7	1.78	0.295	0.65	0.36	. . .
V$WT1.01	V$EGRF	Wilms Tumor Suppressor	EGR/nerve growth factor induced protein C & related factors	gsgYGGGggnv	4	4	7	0.57	0.89	2.3	1.76	0.2743	0.76	0.96	. . .
V$ER.01	V$EREF	Estrogen receptor, IR3 sites	Estrogen response elements	hbdgGTCAnnrtgacytkd	3	3	3	1	0.66	4.4	0.69	0.6805	0.52	0.085	. . .
V$ER.02	V$EREF	Canonical palindromic estrogen response element ERE, IR3 sites	Estrogen response elements	nnagGTCAnngtgacctgn	1	1	3	0.33	0.94	2	0.5	0.6738	0.011	0.054	. . +
V$ER.03	V$EREF	Estrogen response elements, IR3 sites	Estrogen response elements	nngggtcansntGACCynr	3	3	5	0.6	0.86	3.6	0.83	0.6162	0.96	0.99	. . .
V$ER.04	V$EREF	Estrogen response elements, IR3 sites	Estrogen response elements	nnagGTCAsnntgnccnn	3	3	5	0.6	0.86	3.9	0.78	0.6511	0.015	0.0031	. . +
V$ERR.01	V$EREF	Estrogen related receptor	Estrogen response elements	nntcAAGGtcasnn	14	14	10	1.4	0.27	8.2	1.71	0.1743	0.76	0.89	. . .
V$ESRRB.01	V$EREF	Estrogen-related receptor beta	Estrogen response elements	nnycaAGGTcann	8	8	9	0.89	0.69	8	0.99	0.6266	0.85	0.63	. . .
V$CETS1P54.01	V$ETSF	c-Ets-1p54	Human and murine ETS1 factors	nCCGGawgyn	15	15	10	1.5	0.21	7.5	1.99	0.0755	0.54	0.33	. . .
V$ELF2.01	V$ETSF	Ets - family member ELF-2 NERF1a	Human and murine ETS1 factors	nnrncaGGAAgnr	25	24	14	1.79	0.054	10	2.51	0.0022	0.84	0.7	. + .
V$ELK1.01	V$ETSF	Elk-1	Human and murine ETS1 factors	cnracmGGAAgyncsn	11	11	7	1.57	0.24	6.6	1.66	0.2282	0.39	0.066	. . .
V$ELK1.02	V$ETSF	Elk-1	Human and murine ETS1 factors	nrccGGAArynn	5	5	5	1	0.62	3.6	1.39	0.3964	0.66	0.43	. . .
V$ELK1.03	V$ETSF	ETS-like gene 1 ELK-1	Human and murine ETS1 factors	nnccGGAAgynn	5	5	3	1.67	0.36	3.3	1.53	0.3332	0.061	0.062	. . .
V$ETS1.01	V$ETSF	c-Ets-1 binding site	Human and murine ETS1 factors	vsmGGAAgygn	13	12	8	1.62	0.19	6.4	2.03	0.0767	0.52	0.44	. . .
V$ETS2.01	V$ETSF	c-Ets-2 binding site	Human and murine ETS1 factors	dacAGGAaryvnkt	30	30	22	1.36	0.17	17.4	1.72	0.0933	0.96	0.94	. . .
V$FLI.01	V$ETSF	ETS family member FLI	Human and murine ETS1 factors	nnraCCGGaagtnn	10	10	5	2	0.15	6.3	1.59	0.2667	0.98	0.68	. . .
V$GABP.01	V$ETSF	GABP: GA binding protein	Human and murine ETS1 factors	rccGGAAgngsr	14	14	11	1.27	0.35	8	1.75	0.1605	0.034	0.3	. . +
V$GABPB1.01	V$ETSF	GA repeat binding protein, beta 1	Human and murine ETS1 factors	nmcCGGAagtgac	9	8	6	1.5	0.3	4.5	1.99	0.126	0.36	0.69	. . .
V$NRF2.01	V$ETSF	Nuclear respiratory factor 2	Human and murine ETS1 factors	accGGAAgns	10	10	6	1.67	0.23	6.7	1.49	0.3238	0.92	0.78	. . .
V$PDEF.01	V$ETSF	Prostate-derived Ets factor	Human and murine ETS1 factors	nscaGGATgnn	8	7	8	1	0.6	4.6	1.75	0.2112	0.076	0.051	. . .
V$PEA3.01	V$ETSF	Polyomavirus enhancer A binding protein 3, ETV4 Ets variant gene 4	Human and murine ETS1 factors	rvAGGAagtnn	29	27	18	1.61	0.072	13.6	2.14	0.0098	0.88	0.87	. + .
V$PU1.01	V$ETSF	Pu.1 Pu120 Ets-like transcription factor identified in lymphoid B-cells	Human and murine ETS1 factors	nndddgaGGAAsygvd	21	20	18	1.17	0.37	15.8	1.33	0.4296	0.51	0.64	. . .
V$SPI1_PU1.01	V$ETSF	Spleen focus forming virus SFFV proviral integration oncogene Spi1/transcription factor PU.1	Human and murine ETS1 factors	hnaaaagrGGAAgtrrawnv	11	11	16	0.69	0.88	5	2.19	0.0679	1	0.93	. . .
V$SPI1_PU1.02	V$ETSF	Spleen focus forming virus SFFV proviral integration oncogene Spi1/transcription factor PU.1	Human and murine ETS1 factors	ngnGGAAstn	12	12	14	0.86	0.72	10	1.2	0.5142	0.99	0.69	. . .
V$SPIB.01	V$ETSF	Spi-B transcription factor Spi-1/PU.1 related	Human and murine ETS1 factors	naawgmGGAAgtn	23	22	28	0.82	0.8	17.7	1.3	0.4557	0.97	0.63	. . .
V$EVI1.01	V$EVI1	Ecotropic viral integration site 1 encoded factor, amino-terminal zinc finger domain	EVI1-myleoid transforming protein	wgayAAGAtaagataa	23	21	21	1.1	0.44	17.2	1.34	0.4066	0.97	0.96	. . .
V$EVI1.02	V$EVI1	Ecotropic viral integration site 1 encoded factor, amino-terminal zinc finger domain	EVI1-myleoid transforming protein	agayAAGAtaa	36	34	42	0.86	0.79	21.5	1.67	0.1053	0.99	1	. . .
V$EVI1.03	V$EVI1	Ecotropic viral integration site 1 encoded factor, amino-terminal zinc finger domain	EVI1-myleoid transforming protein	agatAAGAtaa	39	36	48	0.81	0.86	23.8	1.64	0.1123	1	1	. . .
V$EVI1.04	V$EVI1	Ecotropic viral integration site 1 encoded factor, amino-terminal zinc finger domain	EVI1-myleoid transforming protein	wgatawgayaaGATA	39	37	42	0.93	0.67	26	1.5	0.2293	1	0.99	. . .
V$EVI1.05	V$EVI1	Ecotropic viral integration site 1 encoded factor, amino-terminal zinc finger domain	EVI1-myleoid transforming protein	agataaGATAn	44	36	55	0.8	0.89	28.5	1.55	0.1739	1	0.99	. . .
V$EVI1.06	V$EVI1	Ecotropic viral integration site 1 encoded factor, amino-terminal zinc finger domain	EVI1-myleoid transforming protein	acaAGATaa	40	37	32	1.25	0.2	25.8	1.55	0.1777	0.81	0.61	. . .
V$EVI1.07	V$EVI1	Evi-1 zinc finger protein, carboxy-terminal zinc finger domain	EVI1-myleoid transforming protein	AAGAtgakhn	17	16	36	0.47	1	18.4	0.92	0.7072	0.71	0.94	. . .
V$MEL1.01	V$EVI1	MEL1 MDS1/EVI1-like gene 1 DNA-binding domain 1	EVI1-myleoid transforming protein	nagatAAGAtaana	32	28	41	0.78	0.88	23.9	1.34	0.4265	1	0.97	. . .
V$MEL1.02	V$EVI1	MEL1 MDS1/EVI1-like gene 1 DNA-binding domain 2	EVI1-myleoid transforming protein	nGATGagn	27	25	31	0.87	0.74	17.7	1.53	0.2301	0.48	0.43	. . .
V$MEL1.03	V$EVI1	MEL1 MDS1/EVI1-like gene 1 DNA-binding domain 2	EVI1-myleoid transforming protein	tgarGATGnk	11	11	16	0.69	0.88	9	1.22	0.5002	0.85	0.65	. . .
V$FAST1.01	V$FAST	FAST-1 SMAD interacting protein	FAST-1 SMAD interacting proteins	nrttgtkKATTggs	44	40	48	0.92	0.7	33.4	1.32	0.4577	0.81	0.23	. . .
V$FAST1.02	V$FAST	Forkhead box H1 Foxh1	FAST-1 SMAD interacting proteins	nnwraTGTGkattgsnn	45	43	50	0.9	0.73	32.4	1.39	0.3592	0.84	0.54	. . .
V$FHXA.01	V$FKHD	Fork head homologous X binds DNA with a dual sequence specificity FHXA and FHXB	Fork head domain factors	nwaaayAAAYann	8	8	9	0.89	0.69	1.9	4.29	0.0035	0.89	0.91	. + .
V$FHXB.01	V$FKHD	Fork head homologous X binds DNA with a dual sequence specificity FHXA and FHXB	Fork head domain factors	rymAYAAyabttkd	90	76	95	0.95	0.67	41.3	2.18	<0.0001	0.86	0.81	. X .
V$FKHRL1.01	V$FKHD	Fkh-domain factor FKHRL1 FOXO	Fork head domain factors	angtaAACAannn	60	54	58	1.03	0.46	26.3	2.28	<0.0001	1	0.98	. X .
V$FREAC2.01	V$FKHD	Fork head related activator-2 FOXF2	Fork head domain factors	nngTAAAcaann	76	69	78	0.97	0.6	40.8	1.86	0.0033	0.99	0.84	. + .
V$FREAC3.01	V$FKHD	Fork head related activator-3 FOXC1	Fork head domain factors	nnGTAAataaaca	18	17	27	0.67	0.93	9	2.01	0.0515	0.95	0.57	. . .
V$FREAC4.01	V$FKHD	Fork head related activator-4 FOXD1	Fork head domain factors	cywawgtaAACAnwgn	40	38	61	0.66	0.99	29	1.38	0.3697	0.51	0.52	. . .
V$FREAC7.01	V$FKHD	Fork head related activator-7 FOXL1	Fork head domain factors	anaTAAAyann	22	20	31	0.71	0.92	7.6	2.88	0.0009	0.59	0.18	. + .
V$HFH1.01	V$FKHD	HNF-3/Fkh Homolog 1 FOXQ1	Fork head domain factors	awaTAAAcaatn	53	47	63	0.84	0.85	24.4	2.17	0.001	0.94	0.86	. + .
V$HFH2.01	V$FKHD	HNF-3/Fkh Homolog 2 FOXD3	Fork head domain factors	aaacaAACAwtn	16	16	18	0.89	0.7	5.7	2.8	0.0055	0.85	0.72	. + .
V$HFH3.01	V$FKHD	HNF-3/Fkh Homolog 3 FOXI1, Freac-6	Fork head domain factors	taaayAAAYann	10	10	14	0.71	0.85	1.8	5.54	0.0001	0.86	0.87	. + .
V$HFH8.01	V$FKHD	HNF-3/Fkh Homolog-8 FOXF1	Fork head domain factors	yrnatAAACann	29	28	27	1.07	0.45	7.7	3.77	<0.0001	0.82	0.37	. X .
V$HNF3.01	V$FKHD	Hepatocyte nuclear factor 3 alpha, beta FOXA1, FOXA2	Fork head domain factors	ngyAAAYa	21	21	25	0.84	0.77	12	1.75	0.1113	0.98	0.91	. . .
V$HNF3B.01	V$FKHD	Hepatocyte nuclear factor 3beta FOXA2	Fork head domain factors	aaryaAAYAwtn	14	14	11	1.27	0.35	3.8	3.72	0.0006	0.83	0.22	. + .
V$HNF3B.02	V$FKHD	Hepatic nuclear factor 3beta FOXA2	Fork head domain factors	wnagYAAAcann	27	26	43	0.63	0.98	14.9	1.81	0.0685	0.99	0.98	. . .
V$ILF1.01	V$FKHD	Winged-helix transcription factor IL-2 enhancer binding factor ILF, forkhead box K2 FOXK2	Fork head domain factors	nnwmAACAnv	12	11	22	0.55	0.97	7.9	1.52	0.2905	0.8	0.12	. . .
V$XFD1.01	V$FKHD	Xenopus fork head domain factor 1 FoxA4a	Fork head domain factors	yawrTAAAyawwry	12	11	27	0.44	1	6.7	1.8	0.1535	0.3	0.021	. . +
V$XFD2.01	V$FKHD	Xenopus fork head domain factor 2 FoxI1a	Fork head domain factors	wnwaTAAAcawnn	44	40	60	0.73	0.95	17.1	2.57	0.0002	0.9	0.41	. + .
V$XFD3.01	V$FKHD	Xenopus fork head domain factor 3 FoxA2a	Fork head domain factors	wnwgtmAACAwwmw	46	43	43	1.07	0.42	30.8	1.49	0.2223	1	0.84	. . .
V$FXRE.01	V$FXRE	Farnesoid X - activated receptor RXR/FXR dimer, IR1 sites	Farnesoid X - activated receptor response elements	AGGTyaytsaccy	16	15	8	2	0.076	11.2	1.43	0.3412	0.0062	0.12	. . +
V$GAGA.01	V$GABF	GAGA-Box	GA-boxes	gvsngAGAGrgagrgrgagmgrbn	8	4	39	0.21	1	1.5	5.48	0.0058	0.97	0.99	. + .
V$GATA.01	V$GATA	GATA binding factor	GATA binding factors	cwGATAarnn	54	48	73	0.74	0.96	49.5	1.09	0.7042	1	0.84	. . .
V$GATA1.01	V$GATA	GATA-binding factor 1	GATA binding factors	nnGATAnkgnn	25	25	20	1.25	0.28	15.5	1.62	0.1668	0.43	0.46	. . .
V$GATA1.02	V$GATA	GATA-binding factor 1	GATA binding factors	ndGATTann	0	0	0	NA	1	1.5	0	1	NA	NA	. . .
V$GATA1.03	V$GATA	GATA-binding factor 1	GATA binding factors	nncwGATArnn	70	61	68	1.03	0.47	50.6	1.38	0.3566	0.78	0.47	. . .
V$GATA1.04	V$GATA	GATA-binding factor 1	GATA binding factors	ncwGATAaca	69	61	74	0.93	0.69	54	1.28	0.5402	0.97	0.53	. . .
V$GATA1.05	V$GATA	GATA-binding factor 1	GATA binding factors	mnaGATAanr	80	70	71	1.13	0.26	59.1	1.35	0.4113	0.72	0.38	. . .
V$GATA1.06	V$GATA	Complex of Lmo2 bound to Tal-1, E2A proteins, and GATA-1, half-site 2	GATA binding factors	nmGATAnsg	21	21	30	0.7	0.92	18	1.17	0.5844	0.87	0.8	. . .
V$GATA2.01	V$GATA	GATA-binding factor 2	GATA binding factors	nnwGATAasa	78	68	72	1.08	0.34	58.6	1.33	0.4561	0.62	0.18	. . .
V$GATA2.02	V$GATA	GATA-binding factor 2	GATA binding factors	nsaGATAana	61	51	61	1	0.54	42.8	1.42	0.2876	0.19	0.67	. . .
V$GATA3.01	V$GATA	GATA-binding factor 3	GATA binding factors	ngaGATAana	68	59	59	1.15	0.24	43.7	1.56	0.114	0.35	0.17	. . .
V$GATA3.02	V$GATA	GATA-binding factor 3	GATA binding factors	anAGATmwwa	66	54	63	1.05	0.43	49	1.35	0.4115	0.61	0.69	. . .
V$GCM1.01	V$GCMF	Glial cells missing homolog 1, chorion-specific transcription factor GCMa	Chorion-specific transcription factors with a GCM DNA binding domain	kaCCCTcatgs	13	12	11	1.18	0.42	13.5	0.96	0.6761	0.47	0.78	. . .
V$RTR.01	V$GCNR	Retinoid receptor-related testis-associated receptor GCNF/RTR, DR0 sites	Germ cell nuclear receptors	ntcaagkTCAAgktcann	0	0	4	0	1	2.1	0	1	NA	NA	. . .
V$GFI1.01	V$GFI1	Growth factor independence 1 zinc finger protein acts as transcriptional repressor	Growth factor independence transcriptional repressor	nnaAATChsagnn	9	9	5	1.8	0.21	4.6	1.98	0.1305	0.24	0.23	. . .
V$GFI1.02	V$GFI1	Growth factor independence 1	Growth factor independence transcriptional repressor	nnaAATCaswgynn	35	31	27	1.3	0.19	26.8	1.31	0.463	0.73	0.2	. . .
V$GFI1B.01	V$GFI1	Growth factor independence 1 zinc finger protein Gfi-1B	Growth factor independence transcriptional repressor	aAATCactgcnn	34	32	24	1.42	0.12	26.6	1.28	0.4935	1	0.81	. . .
V$GLI1.01	V$GLIF	Zinc finger transcription factor GLI1	GLI zinc finger family	nngaccaCCCArnn	3	3	3	1	0.66	4	0.76	0.665	0.54	0.51	. . .
V$GLI1.02	V$GLIF	Glioma-associated oncogene homolog 1	GLI zinc finger family	gaCCACccamg	4	4	5	0.8	0.75	4.7	0.84	0.645	0.031	0.026	. . +
V$GLI2.01	V$GLIF	GLI-Kruppel family member GLI2	GLI zinc finger family	gaCCACccang	2	2	2	1	0.69	3.4	0.58	0.6894	0.13	0.022	. . +
V$GLI3.01	V$GLIF	GLI-Kruppel family member GLI3	GLI zinc finger family	gaCCACccang	3	3	1	3	0.31	3.2	0.95	0.5874	0.22	0.078	. . .
V$GLI3.02	V$GLIF	GLI-Kruppel family member GLI3	GLI zinc finger family	nngaCCACccann	2	2	6	0.33	0.96	4.7	0.43	0.7187	0.7	0.067	. . .
V$GLIS3.01	V$GLIF	GLIS family zinc finger 3, Gli-similar 3	GLI zinc finger family	nnkaCCCCccasn	1	1	10	0.1	1	6.3	0.16	0.7288	0.7	NA	. . .
V$ZIC2.01	V$GLIF	Zinc finger transcription factor, Zic family member 2 odd-paired homolog, Drosophila	GLI zinc finger family	naccaCCCC	2	2	5	0.4	0.94	7.7	0.26	0.7288	0.84	0.13	. . .
V$ARE.01	V$GREF	Androgene receptor binding site, IR3 sites	Glucocorticoid responsive and related elements	nnrgnacrnngTGTTctnn	27	27	20	1.35	0.19	14.7	1.83	0.0663	0.29	0.57	. . .
V$ARE.02	V$GREF	Androgene receptor binding site, IR3 sites	Glucocorticoid responsive and related elements	dnwcwtnntGTYCt	21	21	23	0.91	0.67	12	1.75	0.1162	0.66	0.051	. . .
V$ARE.03	V$GREF	Androgene receptor binding site, IR3 sites	Glucocorticoid responsive and related elements	gnacannntGTTCtnn	28	27	20	1.4	0.16	13.1	2.14	0.0166	0.83	0.29	. + .
V$GRE.01	V$GREF	Glucocorticoid receptor, C2C2 zinc finger protein binds glucocorticoid dependent to GREs, IR3 sites	Glucocorticoid responsive and related elements	nnggtwcwnnntGTTCtnr	30	28	18	1.67	0.056	13.9	2.15	0.0074	0.28	0.18	. + .
V$GRE.02	V$GREF	Glucocorticoid receptor, IR3 sites	Glucocorticoid responsive and related elements	rGAACasnntgttct	33	32	20	1.65	0.049	11.2	2.94	0.0001	0.39	0.012	+ + +
V$PRE.01	V$GREF	Progesterone receptor binding site, IR3 sites	Glucocorticoid responsive and related elements	nnrgnacnnknTGTTctnn	42	40	30	1.4	0.097	21.2	1.98	0.0109	0.11	0.9	. + .
V$GRHL1.01	V$GRHL	Grainyhead-like 1 LBP32, MGR, TFCP2L2	Grainyhead-like transcription factors	nnwaccGGTT	21	16	14	1.5	0.16	13.3	1.58	0.2248	0.32	0.14	. . .
V$GRHL3.01	V$GRHL	Grainyhead-like 3 sister-of-mammalian grainyhead - SOM	Grainyhead-like transcription factors	haaaccGGTTttn	32	24	23	1.39	0.14	19.6	1.63	0.154	0.26	0.12	. . .
V$ZEC.01	V$GTBX	Zinc finger protein ZEC ZFP628	GT box	sggccaaggttGGTTgca	6	6	6	1	0.61	4.1	1.48	0.3575	0.48	0.48	. . .
V$GTF3R4.01	V$GUCE	GTF2I-like repeat 4 of GTF3	GTF2IRDI upstream control element	nggGATTrnr	0	0	0	NA	1	1.6	0	1	0.19	0.37	. . .
V$TFII-IR4.01	V$GUCE	GTF2I repeat 4 of the general transcription factor II, i GTF2I	GTF2IRDI upstream control element	nggGATTan	0	0	0	NA	1	0.3	0	1	0.19	0.37	. . .
V$GZF1.01	V$GZF1	GDNF-inducible zinc finger protein 1 ZNF336	GDNF-inducible zinc finger gene 1	TGCGcktmtata	11	11	26	0.42	1	8.9	1.23	0.4993	0.69	0.6	. . .
V$AML1.01	V$HAML	AML1/CBFA2 Runt domain binding site	Human acute myelogenous leukemia factors	ctGYGGtyw	7	7	7	1	0.6	4.4	1.61	0.2869	0.36	0.0034	. . +
V$AML3.01	V$HAML	Runt-related transcription factor 2 / CBFA1 core-binding factor, runt domain, alpha subunit 1	Human acute myelogenous leukemia factors	nnstGTGGtttgtg	21	20	19	1.11	0.44	13.1	1.61	0.1881	0.032	0.21	. . +
V$HAND2_E12.01	V$HAND	Heterodimers of the bHLH transcription factors HAND2 Thing2 and E12	Twist subfamily of class B bHLH transcription factors	ccagaTGGCcccccn	5	5	4	1.25	0.5	4.3	1.17	0.5062	0.25	0.31	. . .	Tcf3 Hand2	Tcf3,1.36,5.39;Hand2,0,0.04
V$HEN1.01	V$HAND	HEN1	Twist subfamily of class B bHLH transcription factors	nnggncnCAGCtgcgncccnn	2	1	1	2	0.5	1.7	1.2	0.4508	0.64	0.75	. . .	Nhlh1	Nhlh1,2.02,312.44
V$HEN1.02	V$HAND	HEN1	Twist subfamily of class B bHLH transcription factors	ngggncgcaGCTGcgncccnn	5	3	0	Inf	0.031	1.5	3.39	0.0678	0.11	0.8	+ . .	Nhlh1	Nhlh1,2.02,312.44
V$LYL1_E12.01	V$HAND	LYL1-E12 heterodimeric complex	Twist subfamily of class B bHLH transcription factors	naacaGATGkty	22	20	17	1.29	0.26	14.8	1.48	0.2779	0.071	0.32	. . .	Tcf3 Lyl1	Tcf3,1.36,5.39;Lyl1,0.14,0.18
V$MESP1_2.01	V$HAND	Mesoderm posterior 1 and 2	Twist subfamily of class B bHLH transcription factors	nhavCATAtgnn	32	26	48	0.67	0.97	24.9	1.29	0.4656	0.92	0.83	. . .	Mesp1 Mesp2	Mesp1,0,0.04;Mesp2,0.2,0.31
V$PARAXIS.01	V$HAND	Paraxis TCF15, member of the Twist subfamily of Class B bHLH factors, forms heterodimers with E12	Twist subfamily of class B bHLH transcription factors	ndsAACAcatgykkcgd	17	16	13	1.31	0.29	13.1	1.3	0.4416	0.78	0.52	. . .	Tcf15	Tcf15,0.32,1.99
V$SCX.01	V$HAND	Tendon-specific bHLH transcription factor scleraxis	Twist subfamily of class B bHLH transcription factors	wnrcatgTGSCnd	6	6	1	6	0.063	3.2	1.86	0.206	0.29	0.45	. . .	Scx	Scx,0.23,0.49
V$TAL1ALPHAE47.01	V$HAND	Tal-1alpha/E47 heterodimer	Twist subfamily of class B bHLH transcription factors	nnaaCAGAtgktnn	16	16	11	1.45	0.22	10.8	1.48	0.3008	0.075	0.25	. . .	Tcf3 Tal1	Tcf3,1.36,5.39;Tal1,0.01,0.11
V$TAL1BETAE47.01	V$HAND	Tal-1beta/E47 heterodimer	Twist subfamily of class B bHLH transcription factors	nnaaCAGAtgktnn	19	19	12	1.58	0.14	11.3	1.68	0.1588	0.074	0.47	. . .	Tcf3 Tal1	Tcf3,1.36,5.39;Tal1,0.01,0.11
V$TAL1BETAHEB.01	V$HAND	Tal-1beta/HEB heterodimer	Twist subfamily of class B bHLH transcription factors	nnaaCAGAtgktnn	14	14	11	1.27	0.35	10.1	1.38	0.3826	0.33	0.25	. . .	Tcf12 Tal1	Tcf12,6.87,12.57;Tal1,0.01,0.11
V$TAL1BETAITF2.01	V$HAND	Tal-1beta/ITF-2 heterodimer	Twist subfamily of class B bHLH transcription factors	nnaaCAGAtgktnn	19	19	13	1.46	0.19	11.6	1.64	0.1825	0.25	0.28	. . .	Tcf4 Tal1	Tcf4,0.92,2.01;Tal1,0.01,0.11
V$TAL1_E2A.01	V$HAND	Complex of Lmo2 bound to Tal-1, E2A proteins, and GATA-1, half-site 1	Twist subfamily of class B bHLH transcription factors	nnCAGGtgbnn	0	0	2	0	1	1.5	0	1	NA	NA	. . .
V$TH1E47.01	V$HAND	Thing1/E47 heterodimer, TH1 bHLH member specific expression in a variety of embryonic tissues	Twist subfamily of class B bHLH transcription factors	nawkCCAGaync	9	9	13	0.69	0.86	8.3	1.09	0.5851	0.5	0.9	. . .	Tcf3 Hand1	Tcf3,1.36,5.39;Hand1,0,0.17
V$TWIST.01	V$HAND	TWIST homolog of drosophila	Twist subfamily of class B bHLH transcription factors	hnCAYVtgksk	4	4	6	0.67	0.83	3.2	1.25	0.4626	0.61	0.32	. . .	Twist1 Twist2	Twist1,0.05,0.15;Twist2,0.13,0.06
V$EMX2.01	V$HBOX	Empty spiracles homeobox 2	Homeobox transcription factors	cnrcTAATtagnn	175	79	95	1.84	6.4e-07	51.2	3.42	<0.0001	2e-13	7e-24	X X X	Emx2	Emx2,34.3,103.13
V$EN1.01	V$HBOX	Homeobox protein engrailed en-1	Homeobox transcription factors	raaTTTAattgaa	72	58	62	1.16	0.22	44.2	1.63	0.0778	0.47	0.5	. . .	En1	En1,0.02,0.09
V$EN1.02	V$HBOX	Engrailed homeobox 1	Homeobox transcription factors	nnaactAATTarknn	72	50	57	1.26	0.11	25.5	2.82	<0.0001	0.013	1.2e-08	. X X	En1	En1,0.02,0.09
V$EN2.01	V$HBOX	Engrailed homeobox 2	Homeobox transcription factors	nnaytAATTarnncw	142	76	92	1.54	0.00065	49.7	2.86	<0.0001	5.6e-09	4.9e-18	+ X X	En2	En2,1.79,0.55
V$EVX1.01	V$HBOX	Even-skipped homeobox 1	Homeobox transcription factors	nnrctaATTAgnn	171	78	96	1.78	2.6e-06	49	3.49	<0.0001	1.3e-11	3.1e-24	X X X	Evx1	Evx1,0,0.1
V$EVX2.01	V$HBOX	Even-skipped homeobox 2	Homeobox transcription factors	nncmgcTAATtagcnk	79	49	33	2.39	8.2e-06	19.2	4.11	<0.0001	4e-08	1.6e-15	X X X	Evx2	Evx2,0,0.03
V$GBX1.01	V$HBOX	Gastrulation brain homeobox 1	Homeobox transcription factors	nnactAATTagtg	102	50	54	1.89	7.5e-05	35.8	2.85	<0.0001	5.5e-08	1.3e-14	+ X X	Gbx1	Gbx1,0.03,0.08
V$GBX2.01	V$HBOX	Gastrulation brain homeobox 2	Homeobox transcription factors	nnrctAATTagynn	96	51	38	2.53	2.9e-07	31.9	3.01	<0.0001	8.9e-10	1.2e-16	X X X	Gbx2	Gbx2,0,0.15
V$GSH1.01	V$HBOX	Homeobox transcription factor Gsh-1	Homeobox transcription factors	vbmhavTAATkddg	92	77	60	1.53	0.0058	43.1	2.14	0.0001	0.0011	1.6e-08	+ + X	Gsx1	Gsx1,0,0.02
V$GSH2.01	V$HBOX	Homeodomain transcription factor Gsh-2	Homeobox transcription factors	cTAATknr	127	93	54	2.35	2.9e-08	49.3	2.57	<0.0001	3.3e-19	1.2e-32	X X X	Gsx2	Gsx2,0,0
V$GSH2.02	V$HBOX	Homeodomain transcription factor Gsh-2	Homeobox transcription factors	nngctAATTanc	114	54	66	1.73	0.00021	34.6	3.3	<0.0001	0.00011	4e-11	+ X X	Gsx2	Gsx2,0,0
V$HLXB9.01	V$HBOX	Motor neuron and pancreas homeobox 1 Mnx1	Homeobox transcription factors	nncactAATTast	139	74	83	1.67	0.0001	46.7	2.97	<0.0001	6.4e-08	4e-15	+ X X	Mnx1	Mnx1,0,0.22
V$MEOX1.01	V$HBOX	Mesenchyme homeobox 1	Homeobox transcription factors	ctnrnntAATTacnn	155	82	91	1.7	2.7e-05	48.9	3.17	<0.0001	3.3e-13	1.5e-22	X X X	Meox1	Meox1,0,0
V$VAX1.01	V$HBOX	Ventral anterior homeobox 1	Homeobox transcription factors	gntAATTaacnn	158	84	106	1.49	0.00082	56.9	2.78	<0.0001	7.7e-07	1.3e-16	+ X X	Vax1	Vax1,0,0.19
V$VAX2.01	V$HBOX	Ventral anterior homeobox 2	Homeobox transcription factors	nnactaATTAann	156	85	98	1.59	0.00016	51.3	3.04	<0.0001	4.8e-13	6.7e-24	+ X X	Vax2	Vax2,0,0.03
V$HDBP1_2.01	V$HDBP	Huntington's disease gene regulatory region-binding protein 1 and 2 SLC2A4 regulator and papillomavirus binding factor	Huntington's disease gene regulatory region binding proteins	ccycsgCCGGcgcvgcsh	0	0	0	NA	1	0.1	0	1	NA	NA	. . .
V$HDGF.01	V$HDGF	Hepatoma-derived growth factor	Hepatoma-derived growth factor	ctygAACTcctgacctcaggtgatccacccrcctcag	0	0	0	NA	1	NA	NA	NA	NA	NA	. . .
V$HSF1.01	V$HEAT	Heat shock factor 1	Heat shock factors	ktcnRGAAnktwsyrr	35	33	26	1.35	0.15	20.5	1.71	0.0939	0.78	0.94	. . .	Hsf1	Hsf1,15.7,17.36
V$HSF1.02	V$HEAT	Heat shock factor 1	Heat shock factors	ngamkvktCGAGaaswwtcnn	17	16	9	1.89	0.084	8.4	2.03	0.0632	0.51	0.18	. . .	Hsf1	Hsf1,15.7,17.36
V$HSF1.03	V$HEAT	Heat shock factor 1	Heat shock factors	vdsgawnntncbAGAAngttc	17	15	13	1.31	0.29	14.2	1.2	0.5276	0.82	0.94	. . .	Hsf1	Hsf1,15.7,17.36
V$HSF2.01	V$HEAT	Heat shock factor 2	Heat shock factors	nvbnbvGAASnwtcnscd	31	25	19	1.63	0.059	16.6	1.86	0.0516	0.11	0.73	. . .	Hsf2	Hsf2,16.16,8.33
V$HSF2.02	V$HEAT	Heat shock factor 2	Heat shock factors	AGAAnnwtc	50	41	29	1.72	0.012	25	2	0.0066	0.14	0.36	+ + .	Hsf2	Hsf2,16.16,8.33
V$DEC1.01	V$HESF	Basic helix-loop-helix protein known as Dec1, Stra13 or Sharp2	Vertebrate homologues of enhancer of split complex	nystCACGtgabnn	5	4	3	1.67	0.36	1.7	3	0.0846	0.005	0.07	. . +
V$DEC2.01	V$HESF	Basic helix-loop-helix protein known as Dec2 or Sharp2	Vertebrate homologues of enhancer of split complex	nscaCGTGnr	9	9	10	0.9	0.68	5.3	1.69	0.2295	0.47	0.0032	. . +
V$HELT.01	V$HESF	Hey-like bHLH-transcriptional repressor	Vertebrate homologues of enhancer of split complex	nsgCACGygacn	1	1	2	0.5	0.88	0.7	1.43	0.4102	0.88	0.97	. . .
V$HES1.01	V$HESF	Drosophila hairy and enhancer of split homologue 1 HES-1	Vertebrate homologues of enhancer of split complex	mmgycgsGYGCmssy	0	0	3	0	1	0.6	0	1	NA	NA	. . .
V$HES1.02	V$HESF	Drosophila hairy and enhancer of split homologue 1 HES-1	Vertebrate homologues of enhancer of split complex	yggCACGtgscn	1	1	1	1	0.75	0.2	4.63	0.1505	0.42	0.85	. . .
V$HIC1.01	V$HICF	Hypermethylated in cancer 1, transcriptional repressor containing five Kr¸ppel-like C2H2 zinc fingers, for optimal binding multiple binding sites are required.	Krueppel-like C2H2 zinc finger factors hypermethylated in cancer	nnggkTGCCcsnn	0	0	1	0	1	2.8	0	1	0.24	0.13	. . .
V$ARNT.01	V$HIFF	AhR nuclear translocator homodimers	Hypoxia inducible factor, bHLH/PAS protein family	nddnncaCGTGnn	3	2	5	0.6	0.86	1.3	2.35	0.2004	0.093	0.019	. . +
V$CLOCK_BMAL1.01	V$HIFF	Binding site of Clock/BMAL1 heterodimer, NPAS2/BMAL1 heterodimer	Hypoxia inducible factor, bHLH/PAS protein family	gggtCACGtgnn	3	2	4	0.75	0.77	1	2.89	0.1463	0.002	0.0054	. . +
V$HIF1.01	V$HIFF	Hypoxia induced factor-1 HIF-1	Hypoxia inducible factor, bHLH/PAS protein family	hsbcgbACGTgns	2	2	3	0.67	0.81	0.7	2.89	0.1817	0.023	0.081	. . +	Hif1a	Hif1a,16.59,12.54
V$HIF1.02	V$HIFF	Hypoxia inducible factor, bHLH / PAS protein family	Hypoxia inducible factor, bHLH/PAS protein family	bvchbaCGTGs	3	3	3	1	0.66	0.6	5.2	0.0365	0.033	0.028	. + +	Hif1a	Hif1a,16.59,12.54
V$HRE.01	V$HIFF	Hypoxia response elements, binding sites for HIF1alpha/ARNT heterodimers	Hypoxia inducible factor, bHLH/PAS protein family	ngknnnkaCGTGcgnn	2	2	4	0.5	0.89	0.8	2.41	0.2269	0.00058	0.081	. . +
V$MTBF.01	V$HMTB	Muscle-specific Mt binding site	Human muscle-specific Mt binding site	tggtATTTr	35	35	60	0.58	1	28.8	1.21	0.5748	0.0025	0.0036	. . +
V$HMBOX.01	V$HNF1	Homeobox containing 1	Hepatic Nuclear Factor 1	nwctaGTTAann	52	48	52	1	0.54	44.7	1.16	0.649	0.66	0.099	. . .	Hmbox1	Hmbox1,7.35,8.6
V$HNF1.01	V$HNF1	Hepatic nuclear factor 1	Hepatic Nuclear Factor 1	rGTTAatnwttamcn	74	60	74	1	0.53	40.9	1.81	0.0099	0.81	0.72	. + .	Hnf1a	Hnf1a,2.88,2.89
V$HNF1.02	V$HNF1	Hepatic nuclear factor 1	Hepatic Nuclear Factor 1	dgtTAATnattaacmnn	57	47	49	1.16	0.25	29.3	1.95	0.008	0.064	0.0088	. + +	Hnf1a	Hnf1a,2.88,2.89
V$HNF1.03	V$HNF1	Hepatic nuclear factor 1	Hepatic Nuclear Factor 1	gGTTAatnwttrnc	72	59	74	0.97	0.6	37.9	1.9	0.0048	0.98	0.88	. + .	Hnf1a	Hnf1a,2.88,2.89
V$HNF1.04	V$HNF1	Hepatocyte nuclear factor 1 alpha Tcf-1	Hepatic Nuclear Factor 1	nnttaGTTAacnn	53	48	65	0.82	0.88	51.9	1.02	0.7154	0.75	0.51	. . .	Hnf1a	Hnf1a,2.88,2.89
V$TCF2.01	V$HNF1	Hepatocyte nuclear factor 1 beta HNF1B	Hepatic Nuclear Factor 1	nnctaGTTAacnn	64	53	66	0.97	0.6	53.2	1.2	0.6156	0.25	0.025	. . +	Hnf1b	Hnf1b,2.36,0.36
V$HNF6.01	V$HNF6	Liver enriched Cut - Homeodomain transcription factor HNF6 ONECUT	Onecut homeodomain factor HNF6	hnaarTCAAtawnn	51	46	53	0.96	0.62	49.6	1.03	0.7195	0.98	0.49	. . .
V$OC2.01	V$HNF6	CUT-homeodomain transcription factor Onecut-2	Onecut homeodomain factor HNF6	rnawawAATCaawadht	30	30	35	0.86	0.77	29.4	1.02	0.7002	0.21	0.76	. . .
V$MIZF.01	V$HNFP	MBD2 methyl-CpG-binding protein-interacting zinc finger protein, histone nuclear factor P HiNF-P	Histone nuclear factor P	anCGGAcgttnn	0	0	0	NA	1	1	0	1	0.093	NA	. . .
V$BARHL1.01	V$HOMF	BarH-like homeobox 1	Homeodomain transcription factors	nnyTAATtggttnt	51	49	28	1.82	0.0064	17	3.01	<0.0001	3e-18	2.2e-19	+ X X	Barhl1	Barhl1,0.75,0.5
V$BARHL2.01	V$HOMF	BarH-like homeobox 2	Homeodomain transcription factors	nntTAATtgnttktn	58	52	31	1.87	0.0028	22.8	2.55	0.0001	4e-13	5.9e-16	+ + X	Barhl2	Barhl2,0,0
V$BARX1.01	V$HOMF	BARX homeobox 1	Homeodomain transcription factors	rnyAATTrsynnaw	117	68	77	1.52	0.0025	41.4	2.82	<0.0001	6.9e-17	2.4e-20	+ X X	Barx1	Barx1,0,0.06
V$BARX2.01	V$HOMF	Barx2, homeobox transcription factor that preferentially binds to paired TAAT motifs	Homeodomain transcription factors	nnwTAATkrnk	93	75	58	1.6	0.0027	44.6	2.09	<0.0001	2e-11	4.4e-22	+ X X	Barx2	Barx2,0.05,0.9
V$BARX2.02	V$HOMF	BARX homeobox 2	Homeodomain transcription factors	antAATTantknt	134	67	108	1.24	0.054	51	2.63	<0.0001	4.6e-07	3.8e-13	. X X	Barx2	Barx2,0.05,0.9
V$BSX.01	V$HOMF	Brain specific homeobox	Homeodomain transcription factors	rnyAATTrny	129	65	68	1.9	8.3e-06	40.7	3.17	<0.0001	2.3e-17	1.4e-24	X X X	Bsx	Bsx,0,0.23
V$HHEX.01	V$HOMF	Hematopoietically expressed homeobox, proline-rich homeodomain protein	Homeodomain transcription factors	nnttTAATwrnn	94	82	67	1.4	0.02	46.1	2.04	<0.0001	0.12	2.4e-06	+ X X	Hhex	Hhex,0.05,0.11
V$HMX1.01	V$HOMF	H6 family homeobox 1 / NKX5-3	Homeodomain transcription factors	cntTAATtgctnn	86	71	60	1.43	0.019	44	1.95	0.0007	1.9e-05	6.2e-14	+ + X	Hmx1	Hmx1,0.06,0.13
V$HMX2.01	V$HOMF	Hmx2/Nkx5-2 homeodomain transcription factor	Homeodomain transcription factors	wsmwCTTAagnks	33	20	26	1.27	0.22	28.4	1.16	0.564	0.59	0.74	. . .	Hmx2	Hmx2,0,0.07
V$HMX2.02	V$HOMF	Hmx2/Nkx5-2 homeodomain transcription factor	Homeodomain transcription factors	rnAAACgtttn	42	27	34	1.24	0.21	19.9	2.12	0.0178	1	0.97	. + .	Hmx2	Hmx2,0,0.07
V$HMX2.03	V$HOMF	Hmx2/Nkx5-2 homeodomain transcription factor	Homeodomain transcription factors	nnTTAAttgcttnn	95	83	69	1.38	0.025	50.1	1.9	0.001	3.5e-07	6.8e-07	+ + X	Hmx2	Hmx2,0,0.07
V$HMX3.01	V$HOMF	H6 homeodomain HMX3/Nkx5.1 transcription factor	Homeodomain transcription factors	cvyAAGTgggnv	17	17	14	1.21	0.36	12.8	1.32	0.4335	0.82	0.62	. . .	Hmx3	Hmx3,0,0
V$HMX3.02	V$HOMF	Hmx3/Nkx5-1 homeodomain transcription factor	Homeodomain transcription factors	ncwmTTAAkwgn	61	37	53	1.15	0.26	47	1.3	0.4682	0.0017	0.024	. . +	Hmx3	Hmx3,0,0
V$HMX3.03	V$HOMF	H6 homeodomain HMX3/Nkx5.1 transcription factor	Homeodomain transcription factors	nntTAATtgctnn	83	71	60	1.38	0.033	44.7	1.86	0.0043	7e-07	8.5e-18	+ + X	Hmx3	Hmx3,0,0
V$LBX2.01	V$HOMF	Ladybird homeobox 2	Homeodomain transcription factors	nnytAATTarnn	150	68	84	1.79	9.5e-06	62.5	2.4	<0.0001	2.6e-05	2.3e-10	X X X	Lbx2	Lbx2,0,0
V$MSX.01	V$HOMF	Homeodomain proteins MSX-1 and MSX-2	Homeodomain transcription factors	wyTAATtdn	97	78	47	2.06	1.9e-05	37.6	2.58	<0.0001	0.0003	3.8e-09	X X X	Msx1 Msx2	Msx1,0.07,1.74;Msx2,0.02,0
V$MSX1.01	V$HOMF	Muscle-segment homeobox 1, msh homeobox 1	Homeodomain transcription factors	antAATTant	162	83	106	1.53	0.00038	53	3.06	<0.0001	4.3e-06	1.4e-16	+ X X	Msx1	Msx1,0.07,1.74
V$MSX2.01	V$HOMF	Muscle segment homeo box 2, homologue of Drosophila HOX 8	Homeodomain transcription factors	mCTAAttnn	46	44	26	1.77	0.012	24.4	1.88	0.0176	1.3e-05	2.5e-07	+ + X	Msx2	Msx2,0.02,0
V$MSX2.02	V$HOMF	Muscle-segment homeobox 2, msh homeobox 2	Homeodomain transcription factors	nnrctAATTrgtcnn	94	72	48	1.96	7e-05	31.2	3.01	<0.0001	2.7e-22	4e-28	+ X X	Msx2	Msx2,0.02,0
V$MSX3.01	V$HOMF	Homeobox, msh-like 3	Homeodomain transcription factors	nntTAATtrgttnt	64	55	39	1.64	0.0088	23.3	2.75	<0.0001	1.2e-09	2.9e-16	+ X X	Msx3	Msx3,0,0
V$NOBOX.01	V$HOMF	Homeobox containing germ cell-specific transcription factor NOBOX	Homeodomain transcription factors	hTAATtrsy	167	105	96	1.74	7.1e-06	57.1	2.92	<0.0001	1.5e-23	1.5e-40	X X X	Nobox	Nobox,0,0.04
V$NOBOX.02	V$HOMF	NOBOX oogenesis homeobox	Homeodomain transcription factors	nnyyAATTrrnn	156	70	73	2.14	2.2e-08	61.6	2.53	<0.0001	1.4e-09	1.4e-19	X X X	Nobox	Nobox,0,0.04
V$TLX1.01	V$HOMF	T-cell leukemia homeobox 1	Homeodomain transcription factors	CGRTaaktng	3	3	5	0.6	0.86	4.3	0.7	0.6807	0.16	0.06	. . .	Tlx1	Tlx1,0,0
V$TLX2.01	V$HOMF	T-cell leukemia, homeobox 2	Homeodomain transcription factors	wwnttaTTAAttnattn	56	38	45	1.24	0.16	22.5	2.48	0.0007	0.89	0.27	. + .	Tlx2	NA,NA,NA
V$HOX_PBX.01	V$HOXC	HOX/PBX binding sites	HOX - PBX complexes	nswyKGATkgatkgsy	35	33	41	0.85	0.79	36.2	0.97	0.7199	0.89	0.62	. . .
V$PBX1.01	V$HOXC	Homeo domain factor Pbx-1	HOX - PBX complexes	nnttGATTgatnn	36	36	33	1.09	0.4	45.9	0.78	0.7286	0.95	0.97	. . .
V$PBX_HOXA9.01	V$HOXC	PBX - HOXA9 binding site	HOX - PBX complexes	aTGATttatgnn	66	58	69	0.96	0.63	46.1	1.43	0.2756	0.84	0.84	. . .
V$HOX1-3.01	V$HOXF	Hox-1.3, vertebrate homeobox protein	Paralog hox genes 1-8 from the four hox clusters A, B, C, D	nnamTAATgrggrwnn	68	58	49	1.39	0.048	44.5	1.53	0.1515	0.0028	2.2e-07	+ . X	Hoxa5	Hoxa5,0,0
V$HOXA1.01	V$HOXF	Homeobox A1	Paralog hox genes 1-8 from the four hox clusters A, B, C, D	nnktAATTagctna	126	69	79	1.59	0.00063	40.3	3.13	<0.0001	1.4e-07	1.5e-16	+ X X	Hoxa1	Hoxa1,0,0.01
V$HOXA2.01	V$HOXF	Homeobox A2	Paralog hox genes 1-8 from the four hox clusters A, B, C, D	anggTAATtanc	132	66	84	1.57	0.00066	42.8	3.08	<0.0001	0.00034	4.6e-11	+ X X	Hoxa2	Hoxa2,0,0
V$HOXA3.01	V$HOXF	Homeobox A3	Paralog hox genes 1-8 from the four hox clusters A, B, C, D	ryTAATtany	147	83	81	1.81	7.3e-06	48.1	3.05	<0.0001	1.7e-08	4e-18	X X X	Hoxa3	Hoxa3,0,0.01
V$HOXA4.01	V$HOXF	Homeobox A4	Paralog hox genes 1-8 from the four hox clusters A, B, C, D	nmgttAATTaatna	179	92	125	1.43	0.0012	63.9	2.8	<0.0001	0.0048	4.4e-11	+ X X	Hoxa4	Hoxa4,0,0
V$HOXA5.01	V$HOXF	Homeobox A5 / Hox-1.3	Paralog hox genes 1-8 from the four hox clusters A, B, C, D	gntAATTanc	180	87	102	1.76	2e-06	64.9	2.77	<0.0001	6.8e-11	1.8e-22	X X X	Hoxa5	Hoxa5,0,0
V$HOXA6.01	V$HOXF	Homeobox A6 / Hox 1beta	Paralog hox genes 1-8 from the four hox clusters A, B, C, D	amgktAATTaccnn	135	68	89	1.52	0.0013	45.2	2.99	<0.0001	0.00014	1.3e-11	+ X X	Hoxa6	Hoxa6,0,0
V$HOXB3.01	V$HOXF	Homeobox B3 / Hox 2-gamma	Paralog hox genes 1-8 from the four hox clusters A, B, C, D	wrancTAATtagynn	182	93	115	1.58	6e-05	63.3	2.88	<0.0001	4.7e-07	2.5e-21	X X X	Hoxb3	Hoxb3,0,0.11
V$HOXB4.01	V$HOXF	Homeobox B4 / Hox-2phi	Paralog hox genes 1-8 from the four hox clusters A, B, C, D	nrttAATTaatn	171	80	119	1.44	0.0013	65.6	2.61	<0.0001	0.00064	1.5e-10	+ X X	Hoxb4	Hoxb4,0,0.06
V$HOXB5.01	V$HOXF	Homeobox B5 / Hox-2alpha	Paralog hox genes 1-8 from the four hox clusters A, B, C, D	gnTAATtanc	133	60	91	1.46	0.003	45.6	2.92	<0.0001	9.4e-05	3.3e-10	+ X X	Hoxb5	Hoxb5,0,0
V$HOXB6.01	V$HOXF	Homeobox B6 / Hox2-beta	Paralog hox genes 1-8 from the four hox clusters A, B, C, D	nngtAATTacnnaww	100	67	64	1.56	0.0031	35.2	2.84	<0.0001	7.2e-07	2.1e-14	+ X X	Hoxb6	Hoxb6,0,0
V$HOXB7.01	V$HOXF	Homeobox B7 / Hox2c	Paralog hox genes 1-8 from the four hox clusters A, B, C, D	antAATTantgnn	152	73	113	1.35	0.0097	49.4	3.08	<0.0001	5.7e-06	4e-12	+ X X	Hoxb7	Hoxb7,0,0
V$HOXB8.01	V$HOXF	Homeobox B8 / Hox-2delta	Paralog hox genes 1-8 from the four hox clusters A, B, C, D	nngyaATTAatanw	110	91	74	1.49	0.0048	45.4	2.43	<0.0001	0.00022	4.4e-18	+ X X	Hoxb8	Hoxb8,0,0.02
V$HOXC4.01	V$HOXF	Homeobox C4 / Hox-3epsilon	Paralog hox genes 1-8 from the four hox clusters A, B, C, D	nnttAATTaann	168	77	119	1.41	0.0023	66.9	2.51	<0.0001	0.0054	2e-09	+ X X	Hoxc4	Hoxc4,0,0.02
V$HOXC5.01	V$HOXF	Homeobox C5 / Hox-3delta	Paralog hox genes 1-8 from the four hox clusters A, B, C, D	cnmrttAATTaatna	145	75	93	1.56	0.00045	48.8	2.97	<0.0001	0.00048	3.2e-10	+ X X	Hoxc5	Hoxc5,0,0
V$HOXC6.01	V$HOXF	Homeobox C6 / Hox-3C	Paralog hox genes 1-8 from the four hox clusters A, B, C, D	nnktAATTamnn	176	78	123	1.43	0.0013	60.7	2.9	<0.0001	0.0017	1.7e-09	+ X X	Hoxc6	Hoxc6,0,0
V$HOXC8.01	V$HOXF	Homeobox C8 / Hox-3alpha	Paralog hox genes 1-8 from the four hox clusters A, B, C, D	nntaATTAcnn	158	84	104	1.52	0.00051	58.5	2.7	<0.0001	1.9e-06	3.3e-15	+ X X	Hoxc8	Hoxc8,12.16,5.86
V$HOXD1.01	V$HOXF	Homeobox D1 / Hox-4gamma	Paralog hox genes 1-8 from the four hox clusters A, B, C, D	nnrntAATTanctnn	100	48	62	1.61	0.0018	31.7	3.15	<0.0001	1.5e-05	8.8e-13	+ X X	Hoxd1	Hoxd1,0,0
V$HOXD3.01	V$HOXF	Homeobox D3 / Hox-4alpha	Paralog hox genes 1-8 from the four hox clusters A, B, C, D	nntAATTannncar	156	88	103	1.51	0.0006	53.5	2.92	<0.0001	4.1e-12	2.4e-25	+ X X	Hoxd3	Hoxd3,0,0.04
V$HOXD8.01	V$HOXF	Homeobox D8	Paralog hox genes 1-8 from the four hox clusters A, B, C, D	taantaATTAatrgntn	121	70	72	1.68	0.00026	44.3	2.73	<0.0001	0.13	3.8e-06	+ X X	Hoxd8	Hoxd8,0,0.02
V$NANOG.01	V$HOXF	Homeobox transcription factor Nanog	Paralog hox genes 1-8 from the four hox clusters A, B, C, D	nnkkAATGgknn	36	36	31	1.16	0.31	28.7	1.26	0.5261	0.011	0.033	. . +	Nanog	Nanog,0,0.11
V$MEIS1A_HOXA9.01	V$HOXH	Meis1a and Hoxa9 form heterodimeric binding complexes on target DNA	HOX - MEIS1 heterodimers	TGACagkttwayga	26	24	25	1.04	0.5	18	1.45	0.3133	0.12	0.79	. . .
V$MEIS1B_HOXA9.01	V$HOXH	Meis1b and Hoxa9 form heterodimeric binding complexes on target DNA	HOX - MEIS1 heterodimers	TGACastttwaygr	38	33	57	0.67	0.98	31.7	1.2	0.5934	0.82	0.5	. . .
V$HOMEZ.01	V$HZIP	Homeobox and leucine zipper encoding transcription factor	Homeodomain-leucine zipper transcription factors	anwwmATCGttttna	5	5	4	1.25	0.5	3.5	1.42	0.3826	0.75	0.81	. . .
V$IK1.01	V$IKRS	Ikaros 1, potential regulator of lymphocyte differentiation	Ikaros zinc finger family	hntGGGAatrcc	17	17	17	1	0.57	13.3	1.28	0.4688	0.15	0.044	. . +	Ikzf1	Ikzf1,0.02,0.09
V$IK2.01	V$IKRS	Ikaros 2, potential regulator of lymphocyte differentiation	Ikaros zinc finger family	nnyGGGAwnn	20	19	20	1	0.56	11.5	1.74	0.1281	0.93	0.72	. . .	Ikzf2	Ikzf2,6.32,1.53
V$IK3.01	V$IKRS	Ikaros 3, potential regulator of lymphocyte differentiation	Ikaros zinc finger family	tnytgGGAAtacc	23	22	19	1.21	0.32	18.4	1.25	0.5076	0.17	0.017	. . +	Ikzf3	Ikzf3,0.06,0.09
V$LYF1.01	V$IKRS	LyF-1 Ikaros 1, enriched in B and T lymphocytes	Ikaros zinc finger family	yyTGGGagr	1	1	4	0.25	0.97	1.9	0.54	0.6708	0.066	0.05	. . +	Ikzf1	Ikzf1,0.02,0.09
V$INSM1.01	V$INSM	Zinc finger protein insulinoma-associated 1 IA-1 functions as a transcriptional repressor	Insulinoma associated factors	tgycwGGGGnnr	9	9	11	0.82	0.75	11.4	0.79	0.7098	0.059	0.00014	. . +
V$IRF1.01	V$IRFF	Interferon regulatory factor 1	Interferon regulatory factors	raaagyGAAAcc	22	22	22	1	0.56	8.4	2.61	0.0023	1	1	. + .
V$IRF2.01	V$IRFF	Interferon regulatory factor 2	Interferon regulatory factors	gaaagyGAAAsyn	25	23	22	1.14	0.39	9	2.77	0.0007	0.91	0.96	. + .
V$IRF3.01	V$IRFF	Interferon regulatory factor 3 IRF-3	Interferon regulatory factors	gaaaccGAAAny	36	34	37	0.97	0.59	17	2.11	0.0065	1	0.84	. + .
V$IRF4.01	V$IRFF	Interferon regulatory factor IRF-related protein NF-EM5, PIP, LSIRF, ICSAT	Interferon regulatory factors	aannGAAAvyadma	14	12	12	1.17	0.42	4.4	3.21	0.0021	1	0.89	. + .
V$IRF4.02	V$IRFF	Interferon regulatory factor 4	Interferon regulatory factors	cmccGAAAccgaawccakg	9	8	7	1.29	0.4	5.3	1.7	0.2234	0.95	0.48	. . .
V$IRF7.01	V$IRFF	Interferon regulatory factor 7 IRF-7	Interferon regulatory factors	GAAWnygaaant	49	43	41	1.2	0.23	19.8	2.47	0.0001	0.46	0.9	. + .
V$ISRE.01	V$IRFF	Interferon-stimulated response element	Interferon regulatory factors	ggraaagwGAAActg	28	28	30	0.93	0.65	12.8	2.18	0.0115	0.82	0.57	. + .
V$IRX2.01	V$IRXF	Iroquois homeobox 2	Iroquois homeobox transcription factors	nntaCATGtann	33	19	58	0.57	1	18.6	1.78	0.1088	0.42	0.93	. . .
V$IRX3.01	V$IRXF	Iroquois homeobox 3	Iroquois homeobox transcription factors	nntaCATGtann	33	18	61	0.54	1	20.1	1.64	0.1671	0.82	0.95	. . .
V$IRX4.01	V$IRXF	Iroquois homeobox 4	Iroquois homeobox transcription factors	nnwaCATGtwawa	38	20	74	0.51	1	23.3	1.63	0.1605	0.74	0.89	. . .
V$IRX5.01	V$IRXF	Iroquois homeobox 5	Iroquois homeobox transcription factors	nnwaCATGtwnn	30	14	59	0.51	1	19.3	1.56	0.2311	0.6	0.78	. . .
V$IRX6.01	V$IRXF	Iroquois homeobox 6	Iroquois homeobox transcription factors	nntaCATGtann	40	21	110	0.36	1	27.1	1.48	0.278	0.41	0.92	. . .
V$BKLF.01	V$KLFS	Basic krueppel-like factor KLF3	Krueppel like transcription factors	snGGGTgkggcn	0	0	1	0	1	2	0	1	0.85	NA	. . .
V$BTEB3.01	V$KLFS	Basic transcription element BTE binding protein, BTEB3, FKLF-2	Krueppel like transcription factors	drrrgGGAGtnkyn	5	5	2	2.5	0.23	4.4	1.13	0.5271	1	0.95	. . .
V$EKLF.01	V$KLFS	Erythroid krueppel like factor EKLF	Krueppel like transcription factors	cvsvbaGGGTd	4	4	4	1	0.64	7.7	0.52	0.7242	0.088	0.0091	. . +
V$GKLF.01	V$KLFS	Gut-enriched Krueppel-like factor	Krueppel like transcription factors	aanrarrgaAGGG	15	14	30	0.5	0.99	14.9	1.01	0.6566	0.47	0.1	. . .
V$GKLF.02	V$KLFS	Gut-enriched Krueppel-like factor	Krueppel like transcription factors	htyAAAGgnn	25	24	23	1.09	0.44	19.9	1.26	0.5092	0.071	0.037	. . +
V$GKLF.03	V$KLFS	Gut-enriched Krueppel-like factor / KLF4	Krueppel like transcription factors	nngggyGTGGnnn	0	0	0	NA	1	0.3	0	1	NA	NA	. . .
V$KKLF.01	V$KLFS	Kidney-enriched kruppel-like factor, KLF15	Krueppel like transcription factors	gnggnGGGGmgkknn	2	2	10	0.2	1	3.7	0.55	0.6948	0.16	0.0084	. . +
V$KLF6.01	V$KLFS	Kruppel-like factor 6	Krueppel like transcription factors	gnaGGGGstgsnh	1	1	2	0.5	0.88	3.1	0.32	0.7188	0.68	0.89	. . .
V$LEF1.01	V$LEFF	TCF/LEF-1, involved in the Wnt signal transduction pathway	LEF1/TCF	vgdrbawCAAAggrnd	44	42	38	1.16	0.29	25.1	1.75	0.0469	0.086	0.19	. + .
V$LEF1.02	V$LEFF	TCF/LEF-1, involved in the Wnt signal transduction pathway	LEF1/TCF	nnnwtCAAAgn	35	32	32	1.09	0.4	27.3	1.28	0.4916	0.33	0.22	. . .
V$ISL1.01	V$LHXF	Pancreatic and intestinal lim-homeodomain factor	Lim homeodomain factors	ttrwsasnnTAATgrnscnw	75	65	52	1.44	0.025	39.2	1.91	0.0026	0.045	1.1e-07	+ + X	Isl1	Isl1,0.07,0.65
V$ISL2.01	V$LHXF	ISL LIM homeobox 2	Lim homeodomain factors	nnaayymATTAanw	106	78	79	1.34	0.028	48.2	2.2	<0.0001	0.00016	1.8e-12	+ X X	Isl2	Isl2,0.55,0.34
V$LHX1.01	V$LHXF	LIM homeobox 1	Lim homeodomain factors	nntwwttAATTaatnn	128	63	91	1.41	0.0074	51.1	2.5	<0.0001	0.00029	2.2e-09	+ X X	Lhx1	Lhx1,0.02,0.13
V$LHX2.01	V$LHXF	LIM homeobox 2	Lim homeodomain factors	nnctAATTagtnn	97	51	52	1.87	0.00014	30.8	3.15	<0.0001	1.2e-06	1.1e-13	+ X X	Lhx2	Lhx2,130.96,434.05
V$LHX3.01	V$LHXF	Homeodomain binding site in LIM/Homeodomain factor LHX3	Lim homeodomain factors	waaTTAAttaa	144	79	88	1.64	0.00014	53.3	2.7	<0.0001	0.0096	8.4e-05	+ X +	Lhx3	Lhx3,0.01,0.08
V$LHX3.02	V$LHXF	LIM-homeodomain transcription factor LHX3	Lim homeodomain factors	ddywtatwTAATtwgn	111	78	71	1.56	0.0019	49.4	2.25	<0.0001	0.1	1.6e-07	+ X X	Lhx3	Lhx3,0.01,0.08
V$LHX3.03	V$LHXF	LIM homeobox 3	Lim homeodomain factors	nnaattAATTaaww	121	56	96	1.26	0.052	57.9	2.09	0.0012	0.1	0.00016	. + +	Lhx3	Lhx3,0.01,0.08
V$LHX4.01	V$LHXF	LIM homeobox 4, Gsh4	Lim homeodomain factors	nnctAATTagntwtg	106	65	47	2.26	1e-06	32.3	3.28	<0.0001	2.9e-09	7.6e-16	X X X	Lhx4	Lhx4,0,0.06
V$LHX5.01	V$LHXF	LIM homeobox 5	Lim homeodomain factors	nnattAATTaaawnn	116	59	97	1.2	0.11	55	2.11	0.0015	0.22	4.9e-05	. + X	Lhx5	Lhx5,3.2,4.16
V$LHX6.01	V$LHXF	LIM homeobox 6	Lim homeodomain factors	nncryTAATtarkn	180	91	121	1.49	0.0004	66.4	2.71	<0.0001	3.9e-08	5.8e-19	+ X X	Lhx6	Lhx6,0.02,0.5
V$LHX8.01	V$LHXF	LIM homeobox 8	Lim homeodomain factors	nnctAATTagcnn	93	48	36	2.58	2.7e-07	26.9	3.46	<0.0001	6.6e-09	1.3e-16	X X X	Lhx8	Lhx8,0,0
V$LHX9.01	V$LHXF	LIM homeobox 9	Lim homeodomain factors	cnnattAATTaatnm	131	65	94	1.39	0.0081	48	2.73	<0.0001	8.3e-06	1.1e-09	+ X X	Lhx9	Lhx9,0,0.01
V$LMX1A.01	V$LHXF	LIM homeobox transcription factor 1, alpha	Lim homeodomain factors	nnttAATTaawwwnn	135	68	100	1.35	0.013	55.1	2.45	<0.0001	0.0048	2.6e-09	+ X X	Lmx1a	Lmx1a,0,0.05
V$LMX1B.01	V$LHXF	LIM-homeodomain transcription factor	Lim homeodomain factors	nnamawTAATwahnd	59	45	49	1.2	0.19	19.7	2.99	<0.0001	0.44	7.4e-06	. X X	Lmx1b	Lmx1b,0,0.11
V$LMX1B.02	V$LHXF	LIM homeobox transcription factor 1, beta	Lim homeodomain factors	nwwwttAATTaatnn	125	62	98	1.28	0.041	53.2	2.35	0.0001	0.019	1.5e-07	+ + X	Lmx1b	Lmx1b,0,0.11
V$MAZ.01	V$MAZF	Myc associated zinc finger protein MAZ	Myc associated zinc fingers	kgsGAGGggag	3	3	7	0.43	0.95	4.8	0.62	0.6998	0.16	0.59	. . .
V$MAZR.01	V$MAZF	MYC-associated zinc finger protein related transcription factor	Myc associated zinc fingers	nsggggGGGGmcn	2	1	8	0.25	0.99	4.4	0.45	0.7103	0.76	0.81	. . .
V$MEF2.01	V$MEF2	Myocyte-specific enhancer factor 2	MEF2, myocyte-specific enhancer binding factor	TAAAaataacycy	28	24	47	0.6	0.99	19.5	1.44	0.3094	0.83	0.55	. . .
V$MEF2.02	V$MEF2	Myocyte-specific enhancer factor 2	MEF2, myocyte-specific enhancer binding factor	nnkctawaAATAgmnn	4	4	5	0.8	0.75	2.3	1.73	0.2837	0.27	0.9	. . .
V$MEF2.03	V$MEF2	Myocyte-specific enhancer factor 2	MEF2, myocyte-specific enhancer binding factor	nnnwkctawaaATAGmnn	2	2	3	0.67	0.81	1.5	1.31	0.4491	0.58	0.62	. . .
V$MEF2.04	V$MEF2	Myocyte-specific enhancer factor 2	MEF2, myocyte-specific enhancer binding factor	nntgttactaaAAATagaamnn	1	1	1	1	0.75	0.8	1.23	0.4917	0.79	0.67	. . .
V$MEF2.05	V$MEF2	Myocyte-specific enhancer factor 2	MEF2, myocyte-specific enhancer binding factor	kctawaAATAgm	2	2	5	0.4	0.94	1.9	1.07	0.5169	0.44	0.94	. . .
V$MEF2.06	V$MEF2	Myocyte-specific enhancer factor 2	MEF2, myocyte-specific enhancer binding factor	ytaaAAATadcbch	14	12	29	0.48	0.99	7.5	1.86	0.1171	0.56	0.39	. . .
V$MEF2.07	V$MEF2	Myocyte-specific enhancer factor 2	MEF2, myocyte-specific enhancer binding factor	nkctaaAAATarcyc	1	1	9	0.11	1	1.7	0.6	0.65	0.79	0.67	. . .
V$RSRFC4.01	V$MEF2	Related to serum response factor, C4	MEF2, myocyte-specific enhancer binding factor	nwkctawaaATAGmnn	9	8	11	0.82	0.75	4.3	2.07	0.1146	0.46	0.18	. . .
V$SL1.01	V$MEF2	Member of the RSRF related to serum response factor protein family from Xenopus laevis	MEF2, myocyte-specific enhancer binding factor	CTATwwwtag	43	34	61	0.7	0.97	30.4	1.42	0.3251	0.93	0.013	. . +
V$MEF3.01	V$MEF3	MEF3 binding site, present in skeletal muscle-specific transcriptional enhancers	MEF3 binding sites	kgsTCAGgbtdcn	2	2	3	0.67	0.81	3.2	0.63	0.6784	0.11	0.014	. . +
V$SIX.01	V$MEF3	Binding sites for Six1, Six4 and Six5	MEF3 binding sites	nnTCAGgttnc	15	14	11	1.36	0.28	11.6	1.29	0.4558	0.096	0.17	. . .
V$MIT.01	V$MITF	MIT Microphthalmia transcription factor and TFE3	Microphthalmia transcription factor	nnrvkCATGtgmynn	17	16	18	0.94	0.63	9.5	1.79	0.119	0.69	0.013	. . +
V$MOK2.01	V$MOKF	Ribonucleoprotein associated zinc finger protein MOK-2 mouse	Mouse Krueppel like factor	rvcctyrtcagngCCTTkanb	20	20	7	2.86	0.0096	9.6	2.08	0.035	0.039	0.045	+ + +	Zfp239	Zfp239,1.43,2.47
V$MOK2.02	V$MOKF	Ribonucleoprotein associated zinc finger protein MOK-2 human	Mouse Krueppel like factor	gnrCCTTn	16	15	20	0.8	0.8	19.3	0.83	0.7203	0.0034	0.17	. . +	Zfp239	Zfp239,1.43,2.47
V$MTF-1.01	V$MTF1	Metal transcription factor 1, MRE	Metal induced transcription factor	syytGCRCncggccy	1	1	0	Inf	0.5	1	1.03	0.5346	0.055	0.33	. . .
V$CMYB.01	V$MYBL	c-Myb, important in hematopoesis, cellular equivalent to avian myoblastosis virus oncogene v-myb	Cellular and viral myb-like transcriptional regulators	CAACygycnn	16	15	16	1	0.57	12.7	1.26	0.4835	0.93	0.46	. . .
V$CMYB.02	V$MYBL	c-Myb, important in hematopoesis, cellular equivalent to avian myoblastosis virus oncogene v-myb	Cellular and viral myb-like transcriptional regulators	wnYAACsgnc	22	20	20	1.1	0.44	16.1	1.37	0.389	0.0093	0.094	. . +
V$VMYB.01	V$MYBL	v-Myb	Cellular and viral myb-like transcriptional regulators	aatAACGgaw	26	26	32	0.81	0.82	20.6	1.27	0.5026	0.0074	0.25	. . +
V$VMYB.02	V$MYBL	v-Myb	Cellular and viral myb-like transcriptional regulators	nsyAACGgh	7	7	9	0.78	0.77	7.2	0.98	0.6269	0.85	0.65	. . .
V$VMYB.03	V$MYBL	v-Myb, viral myb variant from transformed BM2 cells	Cellular and viral myb-like transcriptional regulators	nntAACGgyan	5	5	8	0.62	0.87	5.1	0.98	0.6039	0.9	0.86	. . .
V$VMYB.04	V$MYBL	v-Myb, AMV v-myb	Cellular and viral myb-like transcriptional regulators	wntAACGghc	15	15	9	1.67	0.15	8.7	1.73	0.1589	0.005	0.16	. . +
V$VMYB.05	V$MYBL	v-Myb, variant of AMV v-myb	Cellular and viral myb-like transcriptional regulators	nntAACGgnn	5	5	9	0.56	0.91	5.2	0.97	0.6066	0.9	0.86	. . .
V$E47.01	V$MYOD	MyoD/E47 and MyoD/E12 dimers	Myoblast determining factors	vsnGCAGgtgknc	2	2	5	0.4	0.94	2.2	0.92	0.5784	0.014	0.095	. . +	Tcf3	Tcf3,1.36,5.39
V$E47.02	V$MYOD	E47 homodimer	Myoblast determining factors	nnmrcaGGTGttmnn	3	3	2	1.5	0.5	2.3	1.28	0.4522	0.045	0.49	. . +	Tcf3	Tcf3,1.36,5.39
V$MYF5.01	V$MYOD	Myf5 myogenic bHLH protein	Myoblast determining factors	mrgCARCwgswg	7	5	1	7	0.035	2.4	2.92	0.0519	0.83	0.84	+ . .	Myf5	Myf5,0,0.02
V$MYOD.01	V$MYOD	Myogenic regulatory factor MyoD myf3	Myoblast determining factors	bswGRCAgstggng	6	6	3	2	0.25	2.1	2.91	0.0474	0.064	0.28	. + .	Myod1	Myod1,0,0.28
V$MYOGENIN.01	V$MYOD	Myogenic bHLH protein myogenin myf4	Myoblast determining factors	acaACAGgtgcan	3	3	3	1	0.66	2	1.5	0.3807	0.42	0.88	. . .	Myog	Myog,0,0.05
V$MYOGENIN.02	V$MYOD	Myogenic bHLH protein myogenin myf4	Myoblast determining factors	rnkynmCAGCtgbnsbn	12	9	0	Inf	0.00024	2.8	4.26	0.0015	0.012	0.47	+ + +	Myog	Myog,0,0.05
V$MYT1.01	V$MYT1	MyT1 zinc finger transcription factor involved in primary neurogenesis	MYT1 C2HC zinc finger protein	naAAGTttactt	70	55	89	0.79	0.94	54.7	1.28	0.519	0.99	0.97	. . .
V$MYT1.02	V$MYT1	MyT1 zinc finger transcription factor involved in primary neurogenesis	MYT1 C2HC zinc finger protein	nnaAAGTttnn	74	69	80	0.92	0.71	50.1	1.48	0.1942	0.8	0.3	. . .
V$MYT1L.01	V$MYT1	Myelin transcription factor 1-like, neuronal C2HC zinc finger factor 1	MYT1 C2HC zinc finger protein	ngaaAGYTb	54	48	39	1.38	0.073	31.7	1.71	0.0502	0.99	0.96	. . .
V$MZF1.01	V$MZF1	Myeloid zinc finger protein MZF1	Myeloid zinc finger 1 factors	gnGGGGa	7	7	13	0.54	0.94	11.1	0.63	0.7248	0.39	0.12	. . .
V$MZF1.02	V$MZF1	Myeloid zinc finger protein MZF1	Myeloid zinc finger 1 factors	ddGGGGan	16	15	30	0.53	0.99	20.5	0.78	0.7254	0.23	0.038	. . +
V$MZF1.03	V$MZF1	Myeloid zinc finger protein MZF1	Myeloid zinc finger 1 factors	gnGGGGannn	5	5	13	0.38	0.98	10.4	0.48	0.7277	0.17	0.14	. . .
V$NBRE.01	V$NBRE	Monomers of the nur subfamily of nuclear receptors nur77, nurr1, nor-1	NGFI-B response elements, nur subfamily of nuclear receptors	nnraAAGGtcamrnn	18	18	17	1.06	0.5	12.7	1.41	0.3489	0.6	0.71	. . .
V$MASH1.01	V$NEUR	Mammalian achaete scute homolog 1 Ascl1	NeuroD, Beta2, HLH domain	vncabCTGCwn	11	10	4	2.75	0.059	4.7	2.35	0.0458	0.3	0.76	. + .
V$NEUROD1.01	V$NEUR	DNA binding site for NEUROD1 BETA-2 / E47 dimer	NeuroD, Beta2, HLH domain	yrgcCATCtgcyn	13	13	10	1.3	0.34	8.2	1.59	0.2459	0.011	0.0041	. . +
V$NEUROG.01	V$NEUR	Neurogenin 1 and 3 ngn1/3 binding sites	NeuroD, Beta2, HLH domain	svCCATmtgkyn	17	16	15	1.13	0.43	11.6	1.47	0.309	0.25	0.11	. . .
V$NGN_NEUROD.01	V$NEUR	Neurogenin and NeuroD binding sites	NeuroD, Beta2, HLH domain	CAKCtgnn	17	16	12	1.42	0.23	7.8	2.18	0.0343	0.25	0.38	. + .
V$NF1.01	V$NF1F	Nuclear factor 1	Nuclear factor 1	nnhTTGGcwnmntkccarnn	16	12	6	2.67	0.026	6.7	2.39	0.0279	0.33	0.65	+ + .
V$NF1.02	V$NF1F	Nuclear factor 1 CTF1	Nuclear factor 1	TGGCasnnngccaann	8	7	2	4	0.055	3.3	2.4	0.094	0.89	0.84	. . .
V$NF1.03	V$NF1F	Non-palindromic nuclear factor I binding sites	Nuclear factor 1	sntGCCArdna	18	18	11	1.64	0.13	11.9	1.51	0.2665	1	0.96	. . .
V$NFAT.01	V$NFAT	Nuclear factor of activated T-cells	Nuclear factor of activated T-cells	nrwGGAAana	38	37	38	1	0.55	20.8	1.82	0.0379	0.88	0.87	. + .
V$NFAT5.01	V$NFAT	Nuclear factor of activated T-cells 5	Nuclear factor of activated T-cells	mrtGGAAamawwmnkvsy	45	38	37	1.22	0.22	23.5	1.91	0.0133	0.98	0.98	. + .
V$NFAT5.02	V$NFAT	Nuclear factor of activated T-cells 5	Nuclear factor of activated T-cells	tGGAAaattny	51	45	49	1.04	0.46	27.3	1.87	0.0139	0.99	1	. + .
V$CREL.01	V$NFKB	c-Rel	Nuclear factor kappa B/c-rel	bgggntTTCC	11	9	6	1.83	0.17	10.8	1.02	0.6263	0.0014	0.21	. . +
V$HIVEP1.01	V$NFKB	ZAS domain transcription factor: human immunodeficiency virus type 1 enhancer-binding protein-1 HIVEP1, major histocompatibility complex-binding protein-1 MBP-1, positive regulatory domain II-binding factor 1 PRDII-BF1	Nuclear factor kappa B/c-rel	wdGGGAmtttccn	9	8	7	1.29	0.4	11.9	0.76	0.7097	0.13	0.21	. . .
V$NFKAPPAB.01	V$NFKB	NF-kappaB	Nuclear factor kappa B/c-rel	GGGAntyycc	5	5	4	1.25	0.5	8	0.62	0.7137	0.028	0.0044	. . +
V$NFKAPPAB.02	V$NFKB	NF-kappaB	Nuclear factor kappa B/c-rel	nGGGActttccn	12	11	8	1.5	0.25	12.5	0.96	0.6647	0.19	0.16	. . .
V$NFKAPPAB50.01	V$NFKB	NF-kappaB p50	Nuclear factor kappa B/c-rel	gGGGAtyccc	2	2	3	0.67	0.81	6.1	0.33	0.7236	0.5	0.95	. . .
V$NFKAPPAB65.01	V$NFKB	NF-kappaB p65	Nuclear factor kappa B/c-rel	bggrrtTTCC	10	8	11	0.91	0.67	12.8	0.78	0.7117	0.06	0.33	. . .
V$NKX11.01	V$NKX1	NK1 homeobox 1, SAX2	NK1 homeobox transcription factors	wgnrcyAATTrgygsnn	62	46	31	2	0.00086	22.9	2.71	0.0002	9e-09	8.8e-12	+ + X	Nkx1-1	NA,NA,NA
V$NKX12.01	V$NKX1	NK1 homeobox 2, Sax1-like	NK1 homeobox transcription factors	nnrytAATTartncw	119	69	82	1.45	0.0055	40.8	2.91	<0.0001	1.9e-12	5.7e-20	+ X X	Nkx1-2	Nkx1-2,0,0
V$NKX61.01	V$NKX6	NK6 homeobox 1	NK6 homeobox transcription factors	TTAAttac	138	100	86	1.6	0.00031	60.5	2.28	<0.0001	0.0008	6.1e-05	+ X X	Nkx6-1	Nkx6-1,0,0.09
V$NKX61.02	V$NKX6	NK6 homeobox 1	NK6 homeobox transcription factors	tTTAAttgntw	66	56	41	1.61	0.01	33.9	1.95	0.003	0.026	0.035	+ + +	Nkx6-1	Nkx6-1,0,0.09
V$NKX61.03	V$NKX6	NK6 homeobox 1, NKX6 ALPHA	NK6 homeobox transcription factors	nnaatTAATtamy	143	81	94	1.52	0.00088	51.8	2.76	<0.0001	0.00014	3.1e-10	+ X X	Nkx6-1	Nkx6-1,0,0.09
V$NKX63.01	V$NKX6	NK6 homeobox 3	NK6 homeobox transcription factors	nnwatTAATtant	187	104	123	1.52	0.00017	67.4	2.77	<0.0001	1.5e-06	3.2e-17	+ X X	Nkx6-3	Nkx6-3,0,0.02
V$BAPX1.01	V$NKXH	Bagpipe homeobox homolog 1 homeodomain protein Nkx-3.2	NKX homeodomain factors	nnttAAGTggtt	31	30	31	1	0.55	27	1.15	0.6283	0.69	0.33	. . .	Nkx3-2	Nkx3-2,0,0.08
V$NKX22.01	V$NKXH	NK2 homeobox 2, NKX2BETA	NKX homeodomain factors	nntytcaAGTGgyn	8	8	7	1.14	0.5	6	1.34	0.419	0.083	0.084	. . .	Nkx2-2	Nkx2-2,0,0
V$NKX23.01	V$NKXH	NK2 homeobox 3, CSX 3	NKX homeodomain factors	yyttaaGTACttaann	29	17	42	0.69	0.95	24.4	1.19	0.5324	0.92	0.99	. . .	Nkx2-3	Nkx2-3,0,0.06
V$NKX24.01	V$NKXH	NK2 homeobox 4, NKX 2 DELTA	NKX homeodomain factors	aawktyaAGTGgnt	10	10	15	0.67	0.89	8.4	1.18	0.5256	0.46	0.52	. . .	Nkx2-4	Nkx2-4,0,0.11
V$NKX25.01	V$NKXH	Homeo domain factor Nkx-2.5/Csx, tinman homolog, high affinity sites	NKX homeodomain factors	tyAAGTg	10	10	7	1.43	0.31	5.5	1.82	0.1638	0.35	0.31	. . .	Nkx2-5	Nkx2-5,0,0
V$NKX25.02	V$NKXH	Homeo domain factor Nkx-2.5/Csx, tinman homolog low affinity sites	NKX homeodomain factors	cwTAATtg	94	80	70	1.34	0.036	53.1	1.77	0.0061	2.6e-16	1.1e-22	+ + X	Nkx2-5	Nkx2-5,0,0
V$NKX25.03	V$NKXH	Homeodomain factor Nkx-2.5/Csx	NKX homeodomain factors	cnsaAGTGnb	3	3	0	Inf	0.13	0.9	3.18	0.1012	0.041	0.014	. . +	Nkx2-5	Nkx2-5,0,0
V$NKX25.04	V$NKXH	NK2 homeobox 5, cardiac-specific homeo box 1 Csx1	NKX homeodomain factors	aawttyaAGTGgnt	10	10	12	0.83	0.74	9.7	1.04	0.62	0.77	0.73	. . .	Nkx2-5	Nkx2-5,0,0
V$NKX26.01	V$NKXH	NK2 homeobox 6, Csx2	NKX homeodomain factors	aannttaAGTGgnt	15	15	19	0.79	0.8	14.2	1.05	0.6378	0.89	0.14	. . .	Nkx2-6	Nkx2-6,0,0
V$NKX29.01	V$NKXH	NK2 homeobox 9, NKX2H	NKX homeodomain factors	tttnaaGTACttnaann	26	18	33	0.79	0.85	19.9	1.31	0.4285	0.61	0.83	. . .	Nkx2-9	Nkx2-9,0,0
V$NKX31.01	V$NKXH	Prostate-specific homeodomain protein NKX3.1	NKX homeodomain factors	nwwtAAGTatwnd	72	63	93	0.77	0.96	44.9	1.6	0.0764	1	0.99	. . .	Nkx3-1	Nkx3-1,0,0.01
V$NKX31.02	V$NKXH	NK3 homeobox 1, NKX-3 ALPHA, BAPX2	NKX homeodomain factors	nntttaaGTACttnn	30	19	35	0.86	0.77	18.2	1.64	0.1701	0.67	0.87	. . .	Nkx3-1	Nkx3-1,0,0.01
V$NKX32.01	V$NKXH	Homeodomain protein NKX3.2 BAPX1, NKX3B, Bagpipe homolog	NKX homeodomain factors	nntrAGTGnnn	15	15	14	1.07	0.5	13.9	1.08	0.6208	0.93	0.38	. . .	Nkx3-2	Nkx3-2,0,0.08
V$TTF1.01	V$NKXH	Thyroid transcription factor-1 TTF1 binding site	NKX homeodomain factors	nnctCAAGwg	5	5	2	2.5	0.23	1.3	3.88	0.0252	0.25	0.45	. + .	Nkx2-1	NA,NA,NA
V$TTF1.02	V$NKXH	Thyroid transcription factor-1, NK2 homeobox 1 Nkx2-1	NKX homeodomain factors	aanktcaAGTGgnt	10	10	10	1	0.59	7.8	1.28	0.4605	0.75	0.52	. . .	Nkx2-1	NA,NA,NA
V$OLF1.01	V$NOLF	Olfactory neuron-specific factor	Neuron-specific-olfactory factor	nncdabTCCCyngrgarbnkgn	0	0	9	0	1	7.5	0	1	NA	NA	. . .	Ebf1 Ebf2 Ebf3 Ebf4	Ebf1,41.56,84.08;Ebf2,152.95,258.41;Ebf3,199.94,254.22;Ebf4,160.07,131.43
V$OLF1.02	V$NOLF	Olfactory neuron-specific factor	Neuron-specific-olfactory factor	nnTCCCyngrggcyynnn	0	0	12	0	1	6.7	0	1	NA	NA	. . .	Ebf1 Ebf2 Ebf3 Ebf4	Ebf1,41.56,84.08;Ebf2,152.95,258.41;Ebf3,199.94,254.22;Ebf4,160.07,131.43
V$ARP1.01	V$NR2F	Apolipoprotein AI regulatory protein 1, NR2F2, DR1 sites	Nuclear receptor subfamily 2 factors	rrgkycarrGGTCa	17	15	6	2.83	0.017	8.9	1.9	0.0878	0.043	0.3	+ . +
V$COUP.01	V$NR2F	Chicken ovalbumin upstream promoter 1 COUP-TFI and chicken ovalbumin upstream promoter 2 COUP-TFII, DR1 sites	Nuclear receptor subfamily 2 factors	nnrggycaaAGGTcang	13	13	12	1.08	0.5	8.3	1.56	0.2589	0.08	0.44	. . .
V$COUP.02	V$NR2F	Chicken ovalbumin upstream promoter COUP-TF, DR0 sites	Nuclear receptor subfamily 2 factors	wnaggTCAAggymrrvn	0	0	7	0	1	5.1	0	1	0.63	0.75	. . .
V$HNF4.01	V$NR2F	Hepatic nuclear factor 4, DR1 sites	Nuclear receptor subfamily 2 factors	rggnCAAAgktcan	21	21	17	1.24	0.31	12.4	1.7	0.1377	0.48	0.65	. . .
V$HNF4.02	V$NR2F	Hepatic nuclear factor 4, DR2 sites	Nuclear receptor subfamily 2 factors	srggtcmAAAGgtcvh	11	10	1	11	0.0032	9.1	1.21	0.5127	0.00024	0.046	+ . +
V$HNF4.03	V$NR2F	Hepatic nuclear factor 4, DR1 sites	Nuclear receptor subfamily 2 factors	nngggCAAAgkyca	14	14	12	1.17	0.42	7.4	1.88	0.1129	0.069	0.81	. . .
V$HNF4A.01	V$NR2F	Hepatic nuclear factor 4alpha, DR1 sites	Nuclear receptor subfamily 2 factors	rknCAAAgknca	8	8	2	4	0.055	5.1	1.56	0.3022	0.91	0.91	. . .
V$HPF1.01	V$NR2F	HepG2-specific P450 2C factor-1, DR1 sites	Nuclear receptor subfamily 2 factors	nnrrgrvcAAAGkscanccnk	21	21	15	1.4	0.2	12.3	1.71	0.1323	0.97	0.81	. . .
V$PNR.01	V$NR2F	Photoreceptor-specific nuclear receptor subfamily 2, group E, member 3 Nr2e3, DR1 sites	Nuclear receptor subfamily 2 factors	ragrTCAAarrtca	19	18	18	1.06	0.5	19.5	0.98	0.6895	0.64	0.83	. . .
V$TR2.01	V$NR2F	Nuclear hormone receptor TR2, DR5 binding sites	Nuclear receptor subfamily 2 factors	dnaggtcannnnnaGGTCaba	9	9	6	1.5	0.3	9.2	0.98	0.6429	0.59	0.49	. . .
V$TR2_TR4.01	V$NR2F	DR1 binding sites for TR2 homodimers or TR2/TR4 heterodimers	Nuclear receptor subfamily 2 factors	hnvaggncabaGGTCann	10	8	10	1	0.59	10.4	0.96	0.6572	0.0036	0.47	. . +
V$TR4.01	V$NR2F	TR4 homodimer, DR1 site	Nuclear receptor subfamily 2 factors	nagaggtcaaAGGTcahnn	19	19	19	1	0.56	13.8	1.37	0.3855	0.24	0.51	. . .
V$TR4.02	V$NR2F	TR4 homodimer, DR1 site	Nuclear receptor subfamily 2 factors	habAGGTcaaaggtcand	13	12	19	0.68	0.89	11	1.19	0.5332	0.8	0.028	. . +
V$NRF1.01	V$NRF1	Nuclear respiratory factor 1 NRF1, bZIP transcription factor that acts on nuclear genes encoding mitochondrial proteins	Nuclear respiratory factor 1	vncGCGCabgcgcvnv	0	0	0	NA	1	0.1	0	1	NA	NA	. . .
V$NRSE.01	V$NRSF	Neural-restrictive-silencer-element	Neuron-restrictive silencer factor	ttyagcwccdCGGAcagyrcc	0	0	0	NA	1	0.6	0	1	NA	NA	. . .
V$NRSF.01	V$NRSF	Neuron-restrictive silencer factor	Neuron-restrictive silencer factor	ttcAGCAccacggacagmgsc	3	3	2	1.5	0.5	1.9	1.58	0.3516	0.054	0.52	. . .
V$NRSF.02	V$NRSF	Neuron-restrictive silencer factor 11 bp spacer between half sites	Neuron-restrictive silencer factor	nnttcaGCACcanggacagcnccnn	4	4	6	0.67	0.83	3.5	1.13	0.5208	0.45	0.72	. . .
V$NRSF.03	V$NRSF	Neuron-restrictive silencer factor 17 bp spacer between half sites	Neuron-restrictive silencer factor	nnttCAGCaccnnnnnngtggacagckccn	4	4	1	4	0.19	3.4	1.19	0.4923	0.9	0.6	. . .
V$ROAZ.01	V$OAZF	Rat C2H2 Zn finger protein involved in olfactory neuronal differentiation	Olfactory associated zinc finger protein	nvGCACccawgggtgm	3	3	7	0.43	0.95	5.4	0.55	0.7083	0.58	0.45	. . .
V$OCT.01	V$OCT1	Octamer binding site OCT1/OCT2	Octamer binding protein	rtATGCaaatnag	77	66	78	0.99	0.56	43.2	1.78	0.0121	0.78	0.46	. + .	Pou2f1 Pou2f2	Pou2f1,3.04,7.5;Pou2f2,3.97,2.79
V$OCT1.01	V$OCT1	Octamer-binding factor 1	Octamer binding protein	nwTATGcaaatnt	55	49	71	0.77	0.94	35.1	1.57	0.1333	0.39	0.21	. . .	Pou2f1	Pou2f1,3.04,7.5
V$OCT1.02	V$OCT1	Octamer-binding factor 1	Octamer binding protein	nATGCaaatn	41	39	51	0.8	0.87	29.7	1.38	0.3681	0.76	0.2	. . .	Pou2f1	Pou2f1,3.04,7.5
V$OCT1.03	V$OCT1	Octamer-binding transcription factor-1, POU class 2 homeobox 1 POU2F1	Octamer binding protein	wanytaATTAnyn	165	85	130	1.27	0.024	60	2.75	<0.0001	0.00011	1.1e-14	+ X X	Pou2f1	Pou2f1,3.04,7.5
V$OCT1.04	V$OCT1	Octamer-binding factor 1	Octamer binding protein	rrTATGcaaatbmk	68	61	72	0.94	0.66	39.7	1.71	0.0328	0.97	0.84	. + .	Pou2f1	Pou2f1,3.04,7.5
V$OCT1.05	V$OCT1	Octamer-binding factor 1	Octamer binding protein	nrCATSwmawtwmb	48	45	54	0.89	0.76	33.9	1.42	0.3131	0.79	0.16	. . .	Pou2f1	Pou2f1,3.04,7.5
V$OCT1.06	V$OCT1	Octamer-binding factor 1	Octamer binding protein	nntatgstAATT	91	72	95	0.96	0.64	54	1.69	0.0247	0.26	2.3e-05	. + X	Pou2f1	Pou2f1,3.04,7.5
V$OCT2.01	V$OCT1	Octamer-binding transcription factor-2, POU class 2 homeobox 2 POU2F2	Octamer binding protein	nntATGCaaatnn	73	65	89	0.82	0.91	45.6	1.6	0.0775	0.62	0.097	. . .	Pou2f2	Pou2f2,3.97,2.79
V$OCT3_4.01	V$OCT1	POU domain, class 5, transcription factor 1	Octamer binding protein	gtnATGCwaawgrr	42	39	35	1.2	0.25	20.9	2.01	0.007	0.19	0.021	. + +	Pou5f1	Pou5f1,0,0.09
V$OCT3_4.02	V$OCT1	POU domain, class 5, transcription factor 1	Octamer binding protein	tntGCATnwnaawn	46	44	56	0.82	0.86	24.6	1.87	0.0192	0.94	0.058	. + .	Pou5f1	Pou5f1,0,0.09
V$POU2F3.01	V$OCT1	POU class 2 homeobox 3 POU2F3	Octamer binding protein	nntATGCaaatnn	73	65	87	0.84	0.88	45.6	1.6	0.0763	0.72	0.031	. . +	Pou2f3	Pou2f3,3.03,0.92
V$POU3F3.01	V$OCT1	POU class 3 homeobox 3 POU3F3, OTF8	Octamer binding protein	nntatGCATaatn	80	48	104	0.77	0.97	40.4	1.98	0.0041	0.79	0.59	. + .	Pou3f3	Pou3f3,0.04,0.05
V$OVOL1.01	V$OVOL	Zinc finger transcription factor OVO homolog-like 1	OVO homolog-like transcription factors	rwmwccGTTAnbtnb	41	38	32	1.28	0.17	29.8	1.38	0.3775	0.6	0.96	. . .
V$P53.01	V$P53F	Tumor suppressor p53	p53 tumor suppressor	rgaCATGcccgggcatgtyy	3	3	6	0.5	0.91	2.7	1.1	0.4937	0.73	0.39	. . .
V$P53.02	V$P53F	Tumor suppressor p53 5' half site	p53 tumor suppressor	nnggrCATGycc	5	4	7	0.71	0.81	6.3	0.8	0.6589	1	0.78	. . .
V$P53.03	V$P53F	Tumor suppressor p53 3' half site	p53 tumor suppressor	rgrCAWGtynn	18	16	11	1.64	0.13	10.2	1.77	0.141	0.2	0.32	. . .
V$P53.04	V$P53F	Tumor suppressor p53	p53 tumor suppressor	ngrCATGycnggrcatgyyy	6	4	3	2	0.25	1.8	3.29	0.055	0.67	0.14	. . .
V$P53.05	V$P53F	Tumor suppressor p53	p53 tumor suppressor	rrrCAAGbyhnngacawgyyy	9	9	11	0.82	0.75	6.2	1.46	0.3419	0.032	0.19	. . +
V$P53.06	V$P53F	Tumor suppressor p53	p53 tumor suppressor	nngrrCAWGyccrgrcatgtynn	5	3	3	1.67	0.36	2.5	1.97	0.2123	0.088	0.018	. . +
V$DBP.01	V$PARF	Albumin D-box binding protein	PAR/bZIP family	ybnkrTTATgcaabh	37	34	46	0.8	0.86	27.9	1.32	0.4485	0.46	0.12	. . .
V$HLF.01	V$PARF	Hepatic leukemia factor	PAR/bZIP family	attryGTAAc	43	36	49	0.88	0.77	29.4	1.46	0.2623	0.76	0.83	. . .
V$TEF.01	V$PARF	Thyrotrophic embryonic factor	PAR/bZIP family	dtkayGTAAw	69	53	116	0.59	1	52.9	1.3	0.4845	0.86	0.19	. . .
V$TEF_HLF.01	V$PARF	Thyrotrophic embryonic factor / hepatic leukemia factor	PAR/bZIP family	nnaTTACgtaacnn	56	43	80	0.7	0.98	44.8	1.25	0.5409	0.1	0.0099	. . +
V$VBP.01	V$PARF	PAR-type chicken vitellogenin promoter-binding protein	PAR/bZIP family	ntdayGTAAc	49	44	79	0.62	1	37.9	1.29	0.4906	0.62	0.7	. . .
V$PAX1.01	V$PAX1	Pax1 paired domain protein, expressed in the developing vertebral column of mouse embryos	PAX-1 binding sites	cCGTTccgctctagatat	9	9	3	3	0.073	3.9	2.3	0.0683	0.77	0.26	. . .
V$PAX2.01	V$PAX2	Zebrafish PAX2 paired domain protein	PAX-2 binding sites	trsastgtncmgwsstkAAACks	39	34	29	1.34	0.14	26.9	1.45	0.2826	1	1	. . .
V$PAX3.01	V$PAX3	Pax-3 paired domain protein, expressed in embryogenesis, mutations correlate to Waardenburg Syndrome	PAX-3 binding sites	TCGTcacrctthm	1	1	3	0.33	0.94	2.3	0.44	0.6972	0.99	0.62	. . .
V$PAX3.02	V$PAX3	Pax-3 paired domain protein	PAX-3 binding sites	bnwgTCACactdvynwtn	16	16	13	1.23	0.36	5.3	3.02	0.0017	0.9	0.85	. + .
V$PAX5.01	V$PAX5	B-cell-specific activator protein	PAX-5 B-cell-specific activator protein	bcnnnrNKCAnbgnwgnrkrgcsrshnb	9	9	2	4.5	0.033	3	3	0.019	0.99	0.99	+ + .	Pax5	Pax5,0,0.03
V$PAX5.02	V$PAX5	B-cell-specific activator protein	PAX-5 B-cell-specific activator protein	gamsrganwybtnrAGCGkracsrynsm	0	0	0	NA	1	0.7	0	1	0.13	NA	. . .	Pax5	Pax5,0,0.03
V$PAX5.03	V$PAX5	PAX5 paired domain protein	PAX-5 B-cell-specific activator protein	nvgkgKCACngtcrnnbanwkcc	3	3	2	1.5	0.5	1.9	1.59	0.3466	0.063	0.4	. . .	Pax5	Pax5,0,0.03
V$PAX4_PD.01	V$PAX6	PAX4 paired domain binding site	PAX-4/PAX-6 paired domain binding sites	GCASbswtgmgtgmn	3	3	2	1.5	0.5	1.3	2.26	0.1985	0.39	0.48	. . .	Pax4	Pax4,0,0.12
V$PAX6.01	V$PAX6	Pax-6 paired domain binding site	PAX-4/PAX-6 paired domain binding sites	nnttcACGCwtsantkn	18	13	16	1.12	0.43	13.4	1.34	0.404	0.98	0.75	. . .	Pax6	Pax6,0.97,1.37
V$PAX6.02	V$PAX6	PAX6 paired domain and homeodomain are required for binding to this site	PAX-4/PAX-6 paired domain binding sites	ndakkkCCAGgncag	9	9	10	0.9	0.68	5.9	1.53	0.3037	0.82	0.82	. . .	Pax6	Pax6,0.97,1.37
V$PAX6.03	V$PAX6	Pax-6 paired domain binding site	PAX-4/PAX-6 paired domain binding sites	ynttcACGCwtcantkmc	17	16	22	0.77	0.83	17.5	0.97	0.6867	1	0.79	. . .	Pax6	Pax6,0.97,1.37
V$PAX6.04	V$PAX6	PAX6 paired domain binding site	PAX-4/PAX-6 paired domain binding sites	wtCCMCnratsnstkcns	20	19	22	0.91	0.68	12.7	1.57	0.2192	0.026	0.011	. . +	Pax6	Pax6,0.97,1.37
V$PAX2.02	V$PAX8	Paired box protein 2	PAX-2/5/8 binding sites	wNTCAngcntmnn	15	14	16	0.94	0.64	9.8	1.54	0.269	0.71	0.63	. . .
V$PAX8.01	V$PAX8	PAX 2/5/8 binding site	PAX-2/5/8 binding sites	cwnTSAAgydtnm	32	30	30	1.07	0.45	24.2	1.32	0.4395	0.46	0.88	. . .
V$PAX9.01	V$PAX9	Zebrafish PAX9 binding sites	PAX-9 binding sites	sgCACCgatgsgtgannrcy	1	1	1	1	0.75	0.8	1.26	0.4762	0.17	0.69	. . .
V$PAX4.01	V$PAXH	Pax-4 homeodomain binding site, together with PAX-6 involved in pancreatic development	PAX homeodomain binding sites	aawaATTAnn	0	0	0	NA	1	0.6	0	1	NA	NA	. . .	Pax4	Pax4,0,0.12
V$PAX4.02	V$PAXH	Paired box 4, homeodomain binding site	PAX homeodomain binding sites	nnytAATTaryns	138	63	81	1.7	7.1e-05	48.6	2.84	<0.0001	3.2e-05	1.3e-13	+ X X	Pax4	Pax4,0,0.12
V$PAX6_HD.01	V$PAXH	Paired box 6, homeodomain binding site	PAX homeodomain binding sites	tnaytAATTartknn	81	46	53	1.53	0.0097	29	2.79	<0.0001	0.11	4.2e-05	+ X X	Pax6	Pax6,0.97,1.37
V$PBX1_MEIS1.01	V$PBXC	Binding site for a Pbx1/Meis1 heterodimer	PBX1 - MEIS1 complexes	wTGATtgacagst	29	28	26	1.12	0.39	25.1	1.16	0.6131	1	0.19	. . .
V$PBX1_MEIS1.02	V$PBXC	Binding site for a Pbx1/Meis1 heterodimer	PBX1 - MEIS1 complexes	nnTGATtgacagsb	33	31	27	1.22	0.26	28.5	1.16	0.622	0.95	0.19	. . .
V$PBX1_MEIS1.03	V$PBXC	Binding site for a Pbx1/Meis1 heterodimer	PBX1 - MEIS1 complexes	nndwtgatTGACagg	27	26	28	0.96	0.61	26.5	1.02	0.6957	0.36	0.46	. . .
V$PREB.01	V$PCBE	Prolactin regulatory element-binding protein	PREB core-binding element	ymynaTCAGnsmnc	16	14	11	1.45	0.22	12.6	1.27	0.4717	0.49	0.84	. . .
V$IPF1.01	V$PDX1	Insulin promoter factor 1, pancreatic and duodenal homeobox 1 Pdx1	Pancreatic and intestinal homeodomain transcription factor	rnTAATtagync	149	76	94	1.59	0.00025	46.7	3.19	<0.0001	1.6e-11	2.8e-19	+ X X	Pdx1	Pdx1,0,0.16
V$PDX1.01	V$PDX1	Pdx1 IDX1/IPF1 pancreatic and intestinal homeodomain TF	Pancreatic and intestinal homeodomain transcription factor	ttwakahwmTAATkaccbd	64	56	55	1.16	0.23	38.4	1.67	0.0548	0.64	0.0056	. . +	Pdx1	Pdx1,0,0.16
V$PPARA.01	V$PERO	PPAR/RXR heterodimers, DR1 sites	Peroxisome proliferator-activated receptor	cwrawctaggncAAAGgtca	16	16	22	0.73	0.87	13	1.24	0.5083	0.98	0.98	. . .
V$PPARG.02	V$PERO	Peroxisome proliferator-activated receptor gamma	Peroxisome proliferator-activated receptor	nnrggncAAAGgtcann	18	17	15	1.2	0.36	10.6	1.71	0.1518	0.62	0.77	. . .
V$PPARG.03	V$PERO	Peroxisome proliferator-activated receptor gamma, DR1 sites	Peroxisome proliferator-activated receptor	nnggncAAAGgtcann	24	23	18	1.33	0.22	20.4	1.17	0.5853	0.87	0.85	. . .
V$PPAR_RXR.01	V$PERO	PPAR/RXR heterodimers, DR1 sites	Peroxisome proliferator-activated receptor	wasnrggncaaAGGTca	20	18	18	1.11	0.44	16.3	1.23	0.523	0.063	0.71	. . .
V$PPAR_RXR.02	V$PERO	PPAR/RXR heterodimers, DR1 sites	Peroxisome proliferator-activated receptor	nngrggtcAAAGgtcann	19	19	15	1.27	0.3	14.2	1.34	0.4167	0.59	0.71	. . .
V$PIT1.01	V$PIT1	Pit1, GHF-1 pituitary specific pou domain transcription factor	GHF-1 pituitary specific pou domain transcription factor	nnawTTATncat	29	22	44	0.66	0.97	14.9	1.94	0.0341	0.8	0.37	. + .	Pou1f1	Pou1f1,0.01,0
V$PIT1.02	V$PIT1	POU domain, class 1, transcription factor 1 POU1F1 / Pituitary transcription factor-1	GHF-1 pituitary specific pou domain transcription factor	nntaaTTAAttann	118	60	82	1.44	0.0066	50.3	2.34	<0.0001	0.032	0.012	+ X +	Pou1f1	Pou1f1,0.01,0
V$PLAG1.01	V$PLAG	Pleomorphic adenoma gene PLAG 1, a developmentally regulated C2H2 zinc finger protein	Pleomorphic adenoma gene	GRGGsncnnnnnrggggknr	4	4	4	1	0.64	2.6	1.56	0.3418	0.037	0.5	. . +
V$PLZF.01	V$PLZF	Promyelocytic leukemia zink finger TF with nine Krueppel-like zink fingers	C2H2 zinc finger protein PLZF	ansTAMAgthynmd	20	19	39	0.51	1	22.5	0.89	0.7188	0.8	0.79	. . .
V$PPARG.01	V$PPAR	Pal3 motif, bound by a PPAR-gamma homodimer, IR3 sites	Peroxisome proliferator activated receptor homodimers	aagTAGGtcacngtgaccyactt	8	8	14	0.57	0.93	9.2	0.87	0.6667	0.26	0.6	. . .
V$BLIMP1.01	V$PRDF	Transcriptional repressor B lymphocyte-induced maturation protein-1 Blimp-1, prdm1	Positive regulatory domain I binding factor	gnaagtGAAAgtkgnr	42	41	39	1.08	0.41	21.5	1.95	0.0126	0.98	0.96	. + .
V$PRDM1.01	V$PRDF	PRDI binding factor 1	Positive regulatory domain I binding factor	aagtGAAAgtgartkn	26	25	34	0.76	0.88	16.8	1.55	0.212	1	0.91	. . .
V$PRDM5.01	V$PRDM	PR domain containing 5	PRDI-BF1 and RIZ homologous PR domain proteins PRDM	tgggnkbymARGGnncnnrnggwgatcag	6	5	3	2	0.25	3.4	1.78	0.2394	0.8	0.54	. . .
V$PTF1.01	V$PTF1	PTF1 binding sites are bipartite with an E-box and a TC-box RBP-J/L spaced one helical turn apart	Pancreas transcription factor 1, heterotrimeric transcription factor	bmcaCCTGyvktkttycccrw	9	9	8	1.12	0.5	6.9	1.31	0.437	0.37	0.43	. . .	Ptf1a	Ptf1a,0,0
V$PURALPHA.01	V$PURA	Purine-rich element binding protein A	Pur-alpha binds both single-stranded and douple-stranded DNA in a sequence-specific manner	ggAGGSvrngrnn	0	0	0	NA	1	0.3	0	1	NA	NA	. . .
V$PLU1_JARID1B.01	V$RBP2	Jumonji, AT rich interactive domain 1B	Retinoblastoma-binding proteins with demethylase activity	GCACarync	8	8	2	4	0.055	3.2	2.51	0.0535	0.97	0.89	. . .
V$RBPJK.01	V$RBPF	Mammalian transcriptional repressor RBP-Jkappa/CBF1	RBPJ - kappa	nncgTGGGaahn	22	21	7	3.14	0.0041	11.5	1.91	0.0607	0.52	0.49	+ . .
V$RBPJK.02	V$RBPF	Mammalian transcriptional repressor RBP-Jkappa/CBF1	RBPJ - kappa	nngTGGGaaann	28	26	17	1.65	0.068	13.7	2.04	0.0189	0.89	0.43	. + .
V$REV-ERBA.01	V$RORA	Orphan nuclear receptor rev-erb alpha NR1D1	v-ERB and RAR-related orphan receptor alpha	nwawntrgGTCAnn	10	10	10	1	0.59	11.5	0.87	0.6947	0.12	0.066	. . .
V$REV-ERBA.02	V$RORA	Orphan nuclear receptor rev-erb alpha NR1D1, monomer binding site	v-ERB and RAR-related orphan receptor alpha	nrwwawrtrgGTCAsrg	20	19	21	0.95	0.62	14.4	1.39	0.3717	0.51	0.091	. . .
V$REV-ERBA.03	V$RORA	Orphan nuclear receptor rev-erb alpha NR1D1, homodimer DR2 binding site	v-ERB and RAR-related orphan receptor alpha	aastagGTCAstrggnca	12	11	6	2	0.12	7.9	1.53	0.2885	0.00011	0.004	. . +
V$RORA.01	V$RORA	RAR-related orphan receptor alpha	v-ERB and RAR-related orphan receptor alpha	nnwawntagGTCAgkgn	7	7	10	0.7	0.83	8.8	0.8	0.6953	0.067	0.084	. . .
V$RORA1.01	V$RORA	RAR-related orphan receptor alpha1	v-ERB and RAR-related orphan receptor alpha	nwawnnaGGTCan	7	7	8	0.88	0.7	8.8	0.79	0.6976	0.13	0.082	. . .
V$RORA2.01	V$RORA	RAR-related orphan receptor alpha2	v-ERB and RAR-related orphan receptor alpha	nwawntaGGTCan	18	18	22	0.82	0.79	22.8	0.79	0.7262	0.42	0.26	. . .
V$RORGAMMA.01	V$RORA	RAR-related orphan receptor gamma	v-ERB and RAR-related orphan receptor alpha	gntaantaGGTCann	18	18	22	0.82	0.79	20	0.9	0.7128	0.097	0.11	. . .
V$VERBA.01	V$RORA	vErbA, viral homolog of thyroid hormone receptor alpha1	v-ERB and RAR-related orphan receptor alpha	nntraGGTCacgsnn	2	2	3	0.67	0.81	1.8	1.08	0.5229	0.89	0.66	. . .
V$RP58.01	V$RP58	Zinc finger protein RP58 ZNF238, associated preferentially with heterochromatin	RP58 ZFP238 zinc finger protein	nnaaCATCtgga	17	17	13	1.31	0.29	10	1.7	0.1617	0.75	0.9	. . .
V$RREB1.01	V$RREB	Ras-responsive element binding protein 1	Ras-responsive element binding protein	cCCCAaacmmcccc	7	7	14	0.5	0.96	6.9	1.02	0.5992	2.8e-08	0.01	. . X
V$RU49.01	V$RU49	Zinc finger transcription factor RU49 zinc finger proliferation 1 - Zipro 1. RU49 exhibits a strong preference for binding to tandem repeats of the minimal RU49 consensus binding site.	Zinc finger transcription factor RU49, zinc finger proliferation 1 - Zipro1	nAGTAcy	31	24	17	1.82	0.03	16.5	1.88	0.056	0.96	0.97	+ . .
V$SMARCA3.01	V$RUSH	SWI/SNF related, matrix associated, actin dependent regulator of chromatin, subfamily a, member 3	SWI/SNF related nucleophosphoproteins with a RING finger DNA binding motif	ynMCATwtrnn	52	46	79	0.66	0.99	38.5	1.35	0.4103	0.72	0.57	. . .
V$SMARCA3.02	V$RUSH	SWI/SNF related, matrix associated, actin dependent regulator of chromatin, subfamily a, member 3	SWI/SNF related nucleophosphoproteins with a RING finger DNA binding motif	dnACTTnk	44	38	63	0.7	0.97	35	1.26	0.5437	1	1	. . .
V$CAR_RXR.01	V$RXRF	Constitutive androstane receptor / retinoid X receptor heterodimer, DR4 sites	RXR heterodimer binding sites	hdaGGTCanknaagttcann	18	18	12	1.5	0.18	14.8	1.22	0.5272	0.17	0.12	. . .
V$LXRE.01	V$RXRF	Nuclear receptor involved in the regulation of lipid homeostasis, DR4 element	RXR heterodimer binding sites	rGGTYactnnmggtca	0	0	0	NA	1	0.2	0	1	NA	NA	. . .
V$LXRE.02	V$RXRF	Highly conserved DR1 element selected by LXRbeta/RXR heterodimers	RXR heterodimer binding sites	tnraGGTCaaaggtcavyk	8	8	11	0.73	0.82	11.9	0.67	0.7236	0.15	0.88	. . .
V$PXR_RXR.01	V$RXRF	Pregnane X receptor / retinoid X receptor heterodimer, DR4 sites	RXR heterodimer binding sites	nnrGGTCaknnaagttca	6	6	4	1.5	0.38	6.5	0.92	0.6442	0.04	0.013	. . +
V$RAR_RXR.01	V$RXRF	Retinoic acid receptor / retinoid X receptor heterodimer, DR1 sites	RXR heterodimer binding sites	vgggycarAGGTcatrn	13	13	9	1.44	0.26	9.2	1.42	0.3586	0.015	0.038	. . +
V$RAR_RXR.02	V$RXRF	Retinoic acid receptor / retinoid X receptor heterodimer, DR2 sites	RXR heterodimer binding sites	rggtcanraGKTCa	0	0	0	NA	1	0.1	0	1	NA	NA	. . .
V$RAR_RXR.03	V$RXRF	Retinoic acid receptor / retinoid X receptor heterodimer, DR5 sites	RXR heterodimer binding sites	nnrGKTCacnsavagktcann	3	3	2	1.5	0.5	3.9	0.76	0.6573	0.52	0.96	. . .
V$RXR_RXR.01	V$RXRF	Retinoid X receptor homodimer, DR1 sites	RXR heterodimer binding sites	wmrrggtcanaGGTCagnn	10	9	4	2.5	0.09	5.9	1.7	0.2157	0.051	0.3	. . .
V$THR.01	V$RXRF	THR/RXR heterodimer and THR homodimer DR4 binding sites	RXR heterodimer binding sites	nnrggtyannnRAGGwcan	3	3	1	3	0.31	1.1	2.65	0.1486	0.7	0.68	. . .
V$VDR_RXR.01	V$RXRF	VDR/RXR Vitamin D receptor RXR heterodimer, DR3 sites	RXR heterodimer binding sites	rggtsannGAGGnca	3	3	3	1	0.66	2.4	1.28	0.4588	0.027	0.13	. . +
V$VDR_RXR.03	V$RXRF	Bipartite binding site of VDR/RXR heterodimers, DR1 sites	RXR heterodimer binding sites	gaawGGTTyaarggasrcts	15	15	10	1.5	0.21	8.7	1.72	0.163	0.25	0.5	. . .
V$VDR_RXR.04	V$RXRF	Bipartite binding site of VDR/RXR heterodimers, DR3 sites	RXR heterodimer binding sites	ngadrGKTCannargktcann	11	11	8	1.38	0.32	7.7	1.42	0.3568	0.0043	0.15	. . +
V$VDR_RXR.05	V$RXRF	Bipartite binding site of VDR/RXR heterodimers, DR4 sites	RXR heterodimer binding sites	gnGRRGtbnmmgarggdyrakn	2	2	2	1	0.69	3.9	0.51	0.7069	1	0.93	. . .
V$VDR_RXR.06	V$RXRF	Bipartite binding site of VDR/RXR heterodimers, DR5 sites	RXR heterodimer binding sites	ntnkgggtcacmgnnAGGWsaggg	3	3	7	0.43	0.95	4.8	0.63	0.6981	0.82	0.72	. . .
V$SALL1.01	V$SALL	Spalt-like transcription factor 1	Spalt-like transcription factors	hmATAAawawha	13	12	31	0.42	1	5.7	2.29	0.0386	0.99	0.62	. + .
V$SATB1.01	V$SATB	Special AT-rich sequence-binding protein 1, predominantly expressed in thymocytes, binds to matrix attachment regions MARs	Special AT-rich sequence binding protein	wntAATAnwnnwnn	48	41	73	0.66	0.99	29.1	1.65	0.091	1	0.17	. . .
V$FTF.01	V$SF1F	Alpha 1-fetoprotein transcription factor FTF, liver receptor homologue-1 LRH-1	Vertebrate steroidogenic factor	nntsCAAGgtnn	12	11	12	1	0.58	10.2	1.18	0.5385	0.22	0.78	. . .
V$SF1.01	V$SF1F	SF1 steroidogenic factor 1	Vertebrate steroidogenic factor	nCAAGgyca	11	11	6	1.83	0.17	10.3	1.07	0.6061	0.23	0.81	. . .
V$SIX3.02	V$SIX3	SIX3 / SIXdomain SD and Homeodomain HD transcription factor	Sine oculis homeobox homolog 3	nnrhnknTAATswcwncnstv	0	0	2	0	1	0.7	0	1	0.68	NA	. . .	Six3	Six3,0.38,4.17
V$SIX3.03	V$SIX3	SIX3 / SIXdomain SD and Homeodomain HD transcription factor	Sine oculis homeobox homolog 3	nnTAATsnn	0	0	0	NA	1	0.3	0	1	NA	NA	. . .	Six3	Six3,0.38,4.17
V$SIX1.01	V$SIXF	Sine oculis homeobox homolog 1	Sine oculis SIX homeodomain factors	nnrgggTATCann	24	22	35	0.69	0.94	21.6	1.11	0.6323	0.86	0.96	. . .
V$SIX2.01	V$SIXF	Sine oculis homeobox homolog 2	Sine oculis SIX homeodomain factors	nakrgggTATCacnw	7	7	6	1.17	0.5	5.5	1.27	0.4633	0.98	1	. . .
V$SIX3.01	V$SIXF	Sine oculis homeobox homolog 3	Sine oculis SIX homeodomain factors	natrgggTATCann	6	6	7	0.86	0.71	6.6	0.91	0.6456	0.83	0.95	. . .
V$SIX4.01	V$SIXF	Sine oculis homeobox homolog 4	Sine oculis SIX homeodomain factors	nngGTGTcatnn	11	11	14	0.79	0.79	10.5	1.05	0.6153	0.98	0.39	. . .
V$SIX6.01	V$SIXF	Sine oculis homeobox homolog 6, optic homeobox 2 OPTX2	Sine oculis SIX homeodomain factors	natrgggTATCann	12	12	12	1	0.58	10.4	1.16	0.551	0.89	1	. . .
V$SMAD.01	V$SMAD	Sma- and Mad-related proteins	Vertebrate SMAD family of transcription factors	tGTCTgnmy	15	15	18	0.83	0.76	7.5	1.99	0.0773	0.98	0.99	. . .
V$SMAD3.01	V$SMAD	Smad3 transcription factor involved in TGF-beta signaling	Vertebrate SMAD family of transcription factors	GTCTggnn	5	5	5	1	0.62	6.5	0.76	0.6852	0.28	0.61	. . .
V$SMAD4.01	V$SMAD	Smad4 transcription factor involved in TGF-beta signaling	Vertebrate SMAD family of transcription factors	GTCTmgnc	3	3	6	0.5	0.91	8	0.37	0.7276	0.035	0.11	. . +
V$PSE.01	V$SNAP	Proximal sequence element PSE of RNA polymerase II-transcribed snRNA genes	snRNA-activating protein complex	sTCRCcrtgastdwaaa	21	21	8	2.62	0.012	11.1	1.89	0.0689	0.89	0.71	+ . .
V$PSE.02	V$SNAP	Proximal sequence element PSE of RNA polymerase III-transcribed genes	snRNA-activating protein complex	tyacCSTAavyrdaaart	62	54	44	1.41	0.049	39	1.59	0.1039	1	0.98	+ . .
V$HBP1.01	V$SORY	HMG box-containing protein 1	SOX/SRY-sex/testis determinig and related HMG box factors	dbaatgAATGar	36	34	40	0.9	0.72	31.2	1.15	0.6324	0.76	0.19	. . .
V$HMGA.01	V$SORY	HMGA family of architectural transcription factors HMGA1, HMGA2	SOX/SRY-sex/testis determinig and related HMG box factors	ndkcsnnrtnAATKank	68	55	54	1.26	0.12	38.3	1.78	0.0204	0.99	0.11	. + .
V$HMGIY.01	V$SORY	HMGIY high-mobility-group protein I Y, architectural transcription factor organizing the framework of a nuclear protein-DNA transcriptional complex	SOX/SRY-sex/testis determinig and related HMG box factors	rnrAATTtncsnn	26	20	38	0.68	0.95	19	1.37	0.3844	0.45	0.56	. . .
V$SOX2.01	V$SORY	SRY-box containing gene 2	SOX/SRY-sex/testis determinig and related HMG box factors	nnaACAAaggnn	34	34	36	0.94	0.64	20.1	1.69	0.0918	0.83	0.79	. . .
V$SOX5.01	V$SORY	Sox-5	SOX/SRY-sex/testis determinig and related HMG box factors	nnaaCAATnn	74	69	85	0.87	0.83	46.2	1.6	0.0732	0.82	0.044	. . +
V$SOX9.01	V$SORY	SOX SRY-related HMG box	SOX/SRY-sex/testis determinig and related HMG box factors	nnaaCAATrgnn	62	58	63	0.98	0.57	32.5	1.91	0.0054	0.42	0.07	. + .
V$SOX9.02	V$SORY	SRY sex-determining region Y box 9	SOX/SRY-sex/testis determinig and related HMG box factors	rvmACAAwggnh	16	16	17	0.94	0.64	9.9	1.62	0.2058	0.53	0.75	. . .
V$SOX9.03	V$SORY	SRY sex determining region Y-box 9 homodimer	SOX/SRY-sex/testis determinig and related HMG box factors	bkhkvaaagvsykcchTTGTnn	13	13	25	0.52	0.98	19.3	0.67	0.7277	0.58	0.73	. . .
V$SRY.01	V$SORY	Sex-determining region Y gene product	SOX/SRY-sex/testis determinig and related HMG box factors	nnwaACAAtnn	59	55	63	0.94	0.67	25.7	2.29	0.0002	0.99	0.66	. + .
V$GC.01	V$SP1F	GC box elements	GC-Box factors SP1/GC	nrggGGCGgggcnk	2	2	4	0.5	0.89	2.3	0.85	0.5967	0.84	0.38	. . .
V$SP1.01	V$SP1F	Stimulating protein 1, ubiquitous zinc finger transcription factor	GC-Box factors SP1/GC	sgGGGCggggn	2	2	3	0.67	0.81	1.4	1.38	0.4267	0.87	0.29	. . .
V$SP1.02	V$SP1F	Stimulating protein 1, ubiquitous zinc finger transcription factor	GC-Box factors SP1/GC	nvkGGGCggrgybn	1	1	1	1	0.75	0.6	1.71	0.4039	0.94	0.31	. . .
V$SP1.03	V$SP1F	Stimulating protein 1, ubiquitous zinc finger transcription factor	GC-Box factors SP1/GC	nngGGGCggggnn	1	1	1	1	0.75	0.6	1.81	0.3871	0.94	0.31	. . .
V$SP2.01	V$SP1F	Sp2, member of the Sp/XKLF transcription factors with three C2H2 zinc fingers in a conserved carboxyl-terminal domain	GC-Box factors SP1/GC	tgggcgGGACta	1	1	2	0.5	0.88	4.3	0.23	0.7274	0.94	0.98	. . .
V$TIEG.01	V$SP1F	TGFbeta-inducible early gene TIEG / Early growth response gene alpha EGRalpha	GC-Box factors SP1/GC	GGGGtgtgt	4	3	4	1	0.64	5.3	0.76	0.6725	0.027	0.033	. . +
V$SPZ1.01	V$SPZ1	Spermatogenic Zip 1 transcription factor	Testis-specific bHLH-Zip transcription factors	nGGRGggwwnn	9	9	11	0.82	0.75	9.6	0.94	0.664	0.18	0.18	. . .
V$SREBP.01	V$SREB	Sterol regulatory element binding protein 1 and 2	Sterol regulatory element binding proteins	nnaTCACcccasbnn	4	4	5	0.8	0.75	3.2	1.24	0.4732	0.64	0.37	. . .
V$SREBP.02	V$SREB	Sterol regulatory element binding protein	Sterol regulatory element binding proteins	kaTCACcccac	4	4	3	1.33	0.5	4.7	0.85	0.6433	0.8	0.65	. . .
V$SREBP.03	V$SREB	Sterol regulatory element binding protein	Sterol regulatory element binding proteins	naTCACgtgay	2	2	0	Inf	0.25	0.5	4.21	0.1039	0.25	0.066	. . .
V$SRF.01	V$SRFF	Serum response factor	Serum response element binding factor	atgcccaTATAtggwnn	43	30	52	0.83	0.85	34.9	1.23	0.5398	0.76	0.73	. . .
V$SRF.02	V$SRFF	Serum response factor	Serum response element binding factor	nnccCATAtwwggnsa	16	14	16	1	0.57	16.2	0.99	0.6708	0.48	0.3	. . .
V$SRF.03	V$SRFF	Serum response factor	Serum response element binding factor	nccwtatATGGncak	21	16	16	1.31	0.26	17.3	1.21	0.5056	0.19	0.12	. . .
V$SRF.04	V$SRFF	Serum response factor	Serum response element binding factor	nnccwwaTATGgnn	19	15	14	1.36	0.24	19.7	0.96	0.6882	0.11	0.087	. . .
V$STAF.01	V$STAF	Se-Cys tRNA gene transcription activating factor	Selenocysteine tRNA activating factor	nttwCCCAnmatgcayyrcgny	11	10	6	1.83	0.17	6.9	1.6	0.2485	0.014	0.065	. . +	Zfp143 Zfp523	Zfp143,9.39,7.75;Zfp523,96.42,76.73
V$STAF.02	V$STAF	Se-Cys tRNA gene transcription activating factor	Selenocysteine tRNA activating factor	anttCCCAkmatkcmwtgmga	7	7	2	3.5	0.09	2.5	2.76	0.0444	0.043	0.54	. + +	Zfp143 Zfp523	Zfp143,9.39,7.75;Zfp523,96.42,76.73
V$ZNF76_143.01	V$STAF	ZNF143 is the human ortholog of Xenopus Staf, ZNF76 is a DNA binding protein related to ZNF143 and Staf	Selenocysteine tRNA activating factor	yytCCCRgsaknccyygngg	3	3	2	1.5	0.5	2.5	1.2	0.4814	0.86	0.52	. . .
V$STAT.01	V$STAT	Signal transducers and activators of transcription	Signal transducer and activator of transcription	ttmygGGAA	39	34	36	1.08	0.41	29.9	1.3	0.4629	0.69	0.53	. . .	Stat1 Stat2 Stat3 Stat4 Stat5a Stat5b Stat6	Stat1,1.08,1.56;Stat2,5.73,14.17;Stat3,18.78,22.58;Stat4,0.14,0.25;Stat5a,0.04,0.11;Stat5b,1.51,2.3;Stat6,0.67,0.36
V$STAT1.01	V$STAT	Signal transducer and activator of transcription 1	Signal transducer and activator of transcription	anttccgGGAAntgns	20	15	24	0.83	0.77	14.6	1.37	0.3723	0.92	0.76	. . .	Stat1	Stat1,1.08,1.56
V$STAT1.02	V$STAT	Signal transducer and activator of transcription 1	Signal transducer and activator of transcription	nnttccaGGAAnn	24	20	23	1.04	0.5	17.2	1.39	0.3584	0.67	0.57	. . .	Stat1	Stat1,1.08,1.56
V$STAT3.01	V$STAT	Signal transducer and activator of transcription 3	Signal transducer and activator of transcription	nnatTTCCsggaartgnn	23	16	25	0.92	0.67	14.5	1.58	0.2299	0.98	0.46	. . .	Stat3	Stat3,18.78,22.58
V$STAT3.02	V$STAT	Signal transducer and activator of transcription 3	Signal transducer and activator of transcription	nnTTCCwggwmnn	19	18	16	1.19	0.37	9.4	2.01	0.059	0.36	0.29	. . .	Stat3	Stat3,18.78,22.58
V$STAT5.01	V$STAT	STAT5: signal transducer and activator of transcription 5	Signal transducer and activator of transcription	nnTTCYnrgaarwnn	36	19	30	1.2	0.27	21.8	1.65	0.1664	0.78	0.99	. . .	Stat5a Stat5b	Stat5a,0.04,0.11;Stat5b,1.51,2.3
V$STAT6.01	V$STAT	STAT6: signal transducer and activator of transcription 6	Signal transducer and activator of transcription	rnyTTCCyrrgaann	56	33	30	1.87	0.0033	25.6	2.19	0.0033	0.97	0.48	+ + .	Stat6	Stat6,0.67,0.36
V$MEIS1.01	V$TALE	Binding site for monomeric Meis1 homeodomain protein	TALE homeodomain class recognizing TG motifs	ascTGTCan	16	16	10	1.6	0.16	11.9	1.34	0.4127	0.54	0.35	. . .
V$MEIS1.02	V$TALE	Meis homeobox 1	TALE homeodomain class recognizing TG motifs	nnasctGTCAawnn	24	24	23	1.04	0.5	16.5	1.45	0.3025	0.61	0.72	. . .
V$MRG1.01	V$TALE	Meis homeobox 2 Meis2	TALE homeodomain class recognizing TG motifs	nnasctGTCAawnn	25	25	21	1.19	0.33	15.6	1.6	0.1785	0.43	0.59	. . .
V$MRG2.01	V$TALE	Meis homeobox 3 Meis3	TALE homeodomain class recognizing TG motifs	nnasctGTCAann	17	17	18	0.94	0.63	14.6	1.16	0.5714	0.83	0.93	. . .
V$PKNOX1.01	V$TALE	PBX/knotted 1 homeobox 1	TALE homeodomain class recognizing TG motifs	rnsasctGTCAawnn	20	20	15	1.33	0.25	14.3	1.4	0.3565	0.1	0.52	. . .
V$PKNOX2.01	V$TALE	PBX/knotted 1 homeobox 2	TALE homeodomain class recognizing TG motifs	ansrsctGTCAatnn	14	14	11	1.27	0.35	10.8	1.29	0.4535	0.024	0.43	. . +
V$TGIF.01	V$TALE	TG-interacting factor belonging to TALE class of homeodomain factors	TALE homeodomain class recognizing TG motifs	tGTCAnn	24	23	33	0.73	0.91	24.8	0.97	0.7076	0.21	0.051	. . .
V$TGIF1.01	V$TALE	TGFB-induced factor homeobox 1, TALE homeobox TG-interacting factor 1	TALE homeodomain class recognizing TG motifs	nnagctGTCAwwnt	19	18	14	1.36	0.24	12.6	1.51	0.2732	0.23	0.82	. . .
V$TGIF2.01	V$TALE	TGFB-induced factor homeobox 2, TALE homeobox TG-interacting factor 2	TALE homeodomain class recognizing TG motifs	aannagctGTCAawnn	24	24	21	1.14	0.38	19.3	1.24	0.522	0.89	0.9	. . .
V$TCF11.01	V$TCFF	TCF11/LCR-F1/Nrf1 homodimers	TCF11 transcription factor	GTCAtnn	9	9	7	1.29	0.4	6.4	1.4	0.3739	0.54	0.91	. . .
V$TEAD.01	V$TEAF	TEA domain-containing factors, transcriptional enhancer factors 1,3,4,5	TEA/ATTS DNA binding domain factors	nnwCATTccwsnn	20	19	24	0.83	0.77	20.3	0.98	0.6937	0.42	0.061	. . .
V$TEF1.01	V$TEAF	TEF-1 related muscle factor	TEA/ATTS DNA binding domain factors	yaCATTccwsng	21	20	21	1	0.56	18.4	1.14	0.6065	0.2	0.15	. . .
V$THAP1.01	V$THAP	THAP domain containing, apoptosis associated protein	THAP domain containing protein	astrykGGCAa	14	14	10	1.4	0.27	7.3	1.91	0.1006	0.06	0.032	. . +
V$WHN.01	V$WHNF	Winged helix protein, involved in hair keratinization and thymus epithelium differentiation	Winged helix binding sites	nngACGCtnn	4	4	1	4	0.19	1.6	2.54	0.1231	0.97	0.78	. . .
V$MIF1.01	V$XBBF	MIBP1 / RFX1 complex	X-box binding factors	nngttgcdhrGYAAcngs	15	13	12	1.25	0.35	10.8	1.38	0.3784	0.62	0.6	. . .
V$RFX1.01	V$XBBF	X-box binding protein RFX1	X-box binding factors	nngtnrcnhrGYAAcnn	10	8	9	1.11	0.5	6.7	1.48	0.3247	0.3	0.22	. . .
V$RFX1.02	V$XBBF	X-box binding protein RFX1	X-box binding factors	nngtnrcnnhrGYAAcnn	4	4	6	0.67	0.83	3.1	1.29	0.4419	0.98	0.96	. . .
V$XBOX.01	V$XBBF	Motif bound by regulatory factor X RFX proteins	X-box binding factors	gknSCCTnggnrac	5	5	8	0.62	0.87	2.3	2.17	0.1644	0.64	0.87	. . .
V$YB1.01	V$YBXF	Y box binding protein 1, has a preference for binding ssDNA	Y-box binding transcription factors, multifunctional proteins involved in transcriptional and translational regulation, mRNA splicing, DNA replication and repair	cwgatTGGCymv	13	11	8	1.62	0.19	11	1.18	0.5371	0.0011	0.18	. . +
V$REX1.01	V$YY1F	REX1 transcription factor; zinc finger protein 42	Activator/repressor binding to transcription initiation site	gCCATtannamna	18	16	13	1.38	0.24	12.2	1.47	0.3042	0.83	0.25	. . .
V$YY1.01	V$YY1F	Yin and Yang 1 activator sites	Activator/repressor binding to transcription initiation site	nncggCCATcttsnntsnw	6	6	6	1	0.61	5.9	1.02	0.595	0.27	0.2	. . .
V$YY1.02	V$YY1F	Yin and Yang 1 repressor sites	Activator/repressor binding to transcription initiation site	nnCCATnttnnran	18	18	22	0.82	0.79	16.8	1.07	0.6427	0.78	0.58	. . .
V$YY2.01	V$YY1F	Transcription factor yin yang 2	Activator/repressor binding to transcription initiation site	bCCAThttnv	16	16	19	0.84	0.75	12.5	1.28	0.4719	0.95	0.59	. . .
V$YY2.02	V$YY1F	Transcription factor yin yang 2	Activator/repressor binding to transcription initiation site	CCATtancnmnccata	28	27	25	1.12	0.39	19.8	1.42	0.3375	0.45	0.0086	. . +
V$ZBP89.01	V$ZBPF	Zinc finger transcription factor ZBP-89	Zinc binding protein factors	bhcchCCCCchh	3	3	11	0.27	0.99	5.5	0.55	0.7041	0.63	0.089	. . .
V$ZF9.01	V$ZBPF	Core promoter-binding protein CPBP with 3 Krueppel-type zinc fingers	Zinc binding protein factors	grnsCCRCcccybn	1	1	1	1	0.75	1.7	0.58	0.6545	0.94	0.78	. . .
V$ZKSCAN3.01	V$ZBPF	Zinc finger with KRAB and SCAN domains 3	Zinc binding protein factors	CCCCmyc	2	2	3	0.67	0.81	2.1	0.93	0.5833	0.028	0.18	. . +
V$ZNF202.01	V$ZBPF	Transcriptional repressor, binds to elements found predominantly in genes that participate in lipid metabolism	Zinc binding protein factors	ccnsccCCCAcccccaccccmmc	0	0	1	0	1	0.6	0	1	0.39	0.12	. . .
V$ZNF219.01	V$ZBPF	Kruppel-like zinc finger protein 219	Zinc binding protein factors	cnCCCCcnmccc	0	0	10	0	1	3.7	0	1	0.7	0.63	. . .
V$ZNF300.01	V$ZBPF	KRAB-containing zinc finger protein 300	Zinc binding protein factors	cnCCCCng	0	0	4	0	1	2.9	0	1	NA	NA	. . .
V$ZNF35.01	V$ZF35	Human zinc finger protein ZNF35	Zinc finger protein ZNF35	vssnssAAKAnn	7	7	10	0.7	0.83	5.5	1.27	0.4622	0.24	0.54	. . .
V$ZF5.01	V$ZF5F	Zinc finger / POZ domain transcription factor	ZF5 POZ domain zinc finger	gtgnGCGCbn	0	0	0	NA	1	0.3	0	1	NA	NA	. . .
V$AREB6.01	V$ZFHX	AREB6 Atp1a1 regulatory element binding factor 6	Two-handed zinc finger homeodomain transcription factors	nnynyACCTgwvt	9	9	7	1.29	0.4	7.6	1.18	0.5209	0.52	0.58	. . .	Zeb1	NA,NA,NA
V$AREB6.02	V$ZFHX	AREB6 Atp1a1 regulatory element binding factor 6	Two-handed zinc finger homeodomain transcription factors	wnwCACCtgwnn	5	5	4	1.25	0.5	3.7	1.35	0.4189	0.98	0.99	. . .	Zeb1	NA,NA,NA
V$AREB6.03	V$ZFHX	AREB6 Atp1a1 regulatory element binding factor 6	Two-handed zinc finger homeodomain transcription factors	vnrCACCtgknn	0	0	0	NA	1	1.1	0	1	NA	NA	. . .	Zeb1	NA,NA,NA
V$AREB6.04	V$ZFHX	AREB6 Atp1a1 regulatory element binding factor 6	Two-handed zinc finger homeodomain transcription factors	nbGTTTsnn	20	20	19	1.05	0.5	12	1.67	0.1581	0.74	0.98	. . .	Zeb1	NA,NA,NA
V$DELTAEF1.01	V$ZFHX	deltaEF1	Two-handed zinc finger homeodomain transcription factors	nncACCTna	3	3	2	1.5	0.5	2.9	1.03	0.5543	0.47	0.83	. . .	Zeb1	NA,NA,NA
V$DELTAEF1.02	V$ZFHX	Delta-crystallin enhancer binding factor, transcription factor 8, zinc finger homeobox 1a	Two-handed zinc finger homeodomain transcription factors	vncACCTdknn	2	2	1	2	0.5	1	2.08	0.2753	0.18	0.25	. . .	Zeb1	NA,NA,NA
V$SIP1.01	V$ZFHX	Smad-interacting protein	Two-handed zinc finger homeodomain transcription factors	nnswcACCTgnn	2	2	0	Inf	0.25	0.5	4.29	0.0983	0.65	0.24	. . .
V$ZID.01	V$ZFIA	Zinc finger with interaction domain	Zinc finger with interaction domain factors	ngGCTCyatcayc	7	7	4	1.75	0.27	5.3	1.31	0.4369	0.091	0.27	. . .
V$ZNF217.01	V$ZFTR	Zinc finger protein 217	Zinc finger transcriptional repressor	GAAYnstgknnkw	44	42	33	1.33	0.13	27.5	1.6	0.1254	0.19	0.27	. . .
V$ZFX.01	V$ZFXY	X-linked zinc finger protein	Zfx and Zfy - transcription factors implicated in mammalian sex determination	nnGGCCtggnn	2	2	2	1	0.69	3	0.67	0.6651	0.17	0.24	. . .
V$SZF1.01	V$ZNFP	SZF1, hematopoietic progenitor-restricted KRAB-zinc finger protein	Zinc finger proteins	ccaGGGTatcagccg	6	6	5	1.2	0.5	2.5	2.4	0.0954	0.73	0.0041	. . +
V$ZBRK1.01	V$ZNFP	Transcription factor with 8 central zinc fingers and an N-terminal KRAB domain	Zinc finger proteins	vgggsmGCAGnnctttktkknc	6	5	3	2	0.25	2.6	2.27	0.1159	0.93	0.79	. . .
