# Supplementary material for: Rigorous and thorough bioinformatic analyses of olfactory receptor promoters confirm enrichment of O/E and homeodomain binding sites but reveal no new common motifs
Source: BMC Genomics. 2011 Nov 15;12:561. doi: 10.1186/1471-2164-12-561 (PMC3247239; doi:10.1186/1471-2164-12-561)
Supplement: Additional file 11 — Table summarizing statistical tests on individual matrices for 200-bp promoter region (less stringent MatInspector parameters). Results of our statistical tests for enrichment and conservation for individual matrices after masking O/E sites and TATA boxes using less stringent MatInspector parameters. See legend to Table 1 and Additional File 10. [file 1471-2164-12-561-S11.XLSX]

## Sheet: Sheet1
Additional Data File 11							Comparison to previous 200bp region			Comparison to shuffled sequences			Conservation tests
MatBase matrix	MatBase family	MatBase matrix description	MatBase family description	Consensus	Number of predicted sites in 200bp promoter region	Number of 200bp promoters containing >=1 site	Number of sites expected	Enrichment compared to expected number	Enrichment p-value*	Number of sites expected	Enrichment compared to expected number	Enrichment p-value+	p-value: whether whole sites are more conserved than local background	p-value: whether core nucleotides are more conserved than local background	Significance levels of three tests	Gene Symbol(s)	RNAseq data
After O/E and VTBP site masking, 200bp promoters, less stringent MatInspector parameters, individual matrices
O$DMTE.01	O$MTEN	Drosophila motif ten element	Core promoter motif ten elements	anccgARCGsamssgtnn	16	16	15	1.07	0.5	14.3	1.12	0.6028	0.14	0.65	. . .
O$HMTE.01	O$MTEN	Human motif ten element	Core promoter motif ten elements	snAGCSsrgcgs	7	7	3	2.33	0.17	7.1	0.99	0.6168	0.89	0.61	. . .
O$BRE.01	O$TF2B	Transcription factor II B (TFIIB) recognition element	RNA polymerase II transcription factor II B	ccrCGCC	2	2	5	0.4	0.94	2.7	0.74	0.6313	0.29	0.69	. . .
O$INR_DPE.01	O$TF2D	Initiator (INR) and downstream promoter element (DPE) with strictly maintained spacing	General transcription factor IID, GTF2D	nyagtnsnnnyynnacnytcnwmgngarmaGWCGtgcny	15	15	9	1.67	0.15	11.2	1.34	0.414	0.36	0.49	. . .
O$TFIIIA.01	O$TF3A	General transcription factor IIIA, GTF3A	General transcription factor IIIA, GTF3A	agctaagcagggtcgggcctggttAGTActtggatgggag	1	1	2	0.5	0.88	0.5	1.85	0.3782	0.012	0.085	. . +
O$TFIIIC.01	O$TF3C	RNA polymerase III transcription initiation factor complex (TFIIIC)	General transcription factor IIIC, GTF3C	GGTTcgarmcy	24	23	19	1.26	0.27	23.7	1.01	0.689	0.17	0.33	. . .
O$ATATA.01	O$VTBP	Avian C-type LTR TATA box	Vertebrate TATA binding protein factor	gtattTAAGt	515	236	595	0.87	0.99	378	1.36	0.4103	1	0.99	. . .
O$LTATA.01	O$VTBP	Lentivirus LTR TATA box	Vertebrate TATA binding protein factor	aTATAaryagmnsyn	310	173	542	0.57	1	217.6	1.42	0.1988	1	0.79	. . .
O$MTATA.01	O$VTBP	Muscle TATA box	Vertebrate TATA binding protein factor	nbntwTAAAncnbnvss	497	210	859	0.58	1	402.5	1.23	0.7181	0.99	0.94	. . .
O$VTATA.01	O$VTBP	Cellular and viral TATA box elements	Vertebrate TATA binding protein factor	staTAAAwrnn	411	191	784	0.52	1	275.7	1.49	0.0421	1	1	. + .
O$VTATA.02	O$VTBP	Mammalian C-type LTR TATA box	Vertebrate TATA binding protein factor	nctaTAAAag	271	171	407	0.67	1	206	1.32	0.5605	1	1	. . .
O$XCPE1.01	O$XCPE	X gene core promoter element 1	Activator-, mediator- and TBP-dependent core promoter element for RNA polymerase II transcription from TATA-less promoters	ggGCGGgasc	21	19	19	1.11	0.44	23.6	0.89	0.7186	0.37	0.24	. . .
V$AARE.01	V$AARF	Amino acid response element, ATF4 binding site	AARE binding factors	rTTKCatca	72	66	79	0.91	0.74	54.3	1.33	0.4551	0.68	0.68	. . .
V$HOXA10.01	V$ABDB	Homeobox A10 / Hox1.8	Abdominal-B type homeodomain transcription factors	nngyaaTAAAatnn	397	198	430	0.92	0.88	228.6	1.74	<0.0001	0.98	0.49	. X .	Hoxa10	Hoxa10,0,0.02
V$HOXA11.01	V$ABDB	Homeobox A11	Abdominal-B type homeodomain transcription factors	angtcgTAAAann	212	149	237	0.89	0.89	175.8	1.21	0.7098	0.96	0.82	. . .	Hoxa11	Hoxa11,0,0
V$HOXA13.01	V$ABDB	Homeobox A13	Abdominal-B type homeodomain transcription factors	nnctcgTAAAawn	163	129	190	0.86	0.93	140.2	1.16	0.7216	0.34	0.094	. . .	Hoxa13	Hoxa13,0,0.03
V$HOXA9.01	V$ABDB	Member of the vertebrate HOX - cluster of homeobox factors	Abdominal-B type homeodomain transcription factors	rcmataAATCan	195	139	205	0.95	0.71	153.1	1.27	0.6215	0.53	0.58	. . .	Hoxa9	Hoxa9,0,0.02
V$HOXA9.02	V$ABDB	Homeobox A9 / Hox1-gamma	Abdominal-B type homeodomain transcription factors	ncggycaTWAAawta	477	222	556	0.86	0.99	314.4	1.52	0.0075	1	0.99	. + .	Hoxa9	Hoxa9,0,0.02
V$HOXB13.01	V$ABDB	Homeobox B13	Abdominal-B type homeodomain transcription factors	rnccaaTAAAawn	237	158	292	0.81	0.99	157.5	1.5	0.0514	0.9	0.99	. . .	Hoxb13	Hoxb13,0.1,0.18
V$HOXB9.01	V$ABDB	Abd-B-like homeodomain protein Hoxb-9	Abdominal-B type homeodomain transcription factors	ggtckTAAAnn	461	229	612	0.75	1	360.4	1.28	0.6966	1	1	. . .	Hoxb9	Hoxb9,0,0.01
V$HOXB9.02	V$ABDB	Homeobox B9	Abdominal-B type homeodomain transcription factors	nrrgcmaTAAAann	289	172	354	0.82	1	191.9	1.51	0.0376	0.99	0.99	. + .	Hoxb9	Hoxb9,0,0.01
V$HOXC10.01	V$ABDB	Homeobox C10/ Hox-3iota	Abdominal-B type homeodomain transcription factors	nngtcgTAAAnn	215	151	230	0.93	0.78	177.5	1.21	0.7056	0.92	0.81	. . .	Hoxc10	Hoxc10,0,0
V$HOXC11.01	V$ABDB	Homeobox C11/ Hox-3H	Abdominal-B type homeodomain transcription factors	angtcgTAAAann	231	157	251	0.92	0.83	185.4	1.25	0.6808	0.9	0.77	. . .	Hoxc11	Hoxc11,0,0
V$HOXC12.01	V$ABDB	Homeobox C12/ Hox-3phi	Abdominal-B type homeodomain transcription factors	nnrggtcgTAAAwnn	257	161	318	0.81	1	200.9	1.28	0.6392	0.89	0.86	. . .	Hoxc12	Hoxc12,0,0
V$HOXC13.01	V$ABDB	Homeodomain transcription factor HOXC13	Abdominal-B type homeodomain transcription factors	hnycyawTAAAnb	484	223	522	0.93	0.89	322.7	1.5	0.0229	0.86	0.95	. + .	Hoxc13	Hoxc13,0,0
V$HOXC13.02	V$ABDB	Homeobox C13 / Hox-3gamma	Abdominal-B type homeodomain transcription factors	nnctcrTAAAawn	277	179	340	0.81	1	212	1.31	0.5842	0.75	0.46	. . .	Hoxc13	Hoxc13,0,0
V$HOXC9.01	V$ABDB	Homeobox C9 / Hox-3beta	Abdominal-B type homeodomain transcription factors	nnggtcaTTAAnn	557	234	579	0.96	0.75	372.3	1.5	0.019	0.96	0.88	. + .	Hoxc9	Hoxc9,0,0.02
V$HOXD10.01	V$ABDB	Homeobox D10	Abdominal-B type homeodomain transcription factors	knyaaTAAAatnn	216	137	247	0.87	0.93	131.4	1.64	0.0028	1	1	. + .	Hoxd10	Hoxd10,0,0
V$HOXD11.01	V$ABDB	Homeobox D11 / Hox-4phi	Abdominal-B type homeodomain transcription factors	nngtcgTAAAann	197	143	219	0.9	0.87	164.8	1.2	0.7129	0.83	0.66	. . .	Hoxd11	Hoxd11,0,0.04
V$HOXD12.01	V$ABDB	Homeobox D12 / Hox-4H	Abdominal-B type homeodomain transcription factors	nngtcgTAAAann	229	157	263	0.87	0.94	182.7	1.25	0.6736	0.72	0.55	. . .	Hoxd12	Hoxd12,0,0
V$HOXD13.01	V$ABDB	Homeobox D13 / Hox-4I	Abdominal-B type homeodomain transcription factors	nnyyaaTAAAann	167	118	236	0.71	1	119.8	1.39	0.3064	1	1	. . .	Hoxd13	Hoxd13,0,0.02
V$AHR.01	V$AHRR	Aryl hydrocarbon / dioxin receptor	AHR-arnt heterodimers and AHR-related factors	cyycnrrstnGCGTgasaasn	36	34	40	0.9	0.72	28.3	1.27	0.5116	0.85	0.71	. . .
V$AHRARNT.01	V$AHRR	Aryl hydrocarbon receptor / Arnt heterodimers	AHR-arnt heterodimers and AHR-related factors	nntygCGTGcms	5	5	9	0.56	0.91	4.3	1.16	0.5133	0.93	0.44	. . .
V$AHRARNT.02	V$AHRR	Aryl hydrocarbon / Arnt heterodimers, fixed core	AHR-arnt heterodimers and AHR-related factors	grgkatyGCGTgmswnscc	42	36	44	0.95	0.63	38.1	1.1	0.6841	0.68	0.34	. . .
V$AHRARNT.03	V$AHRR	DRE dioxin response elements, XRE xenobiotic response elements bound by AHR/ARNT heterodimers	AHR-arnt heterodimers and AHR-related factors	nnkGCGTgcrnw	4	4	5	0.8	0.75	2	1.98	0.2184	0.81	0.19	. . .
V$NXF_ARNT.01	V$AHRR	bHLH-PAS type transcription factors NXF/ARNT heterodimer	AHR-arnt heterodimers and AHR-related factors	nnvdnrnnnnCGTGnnnnnsvns	17	17	22	0.77	0.83	9.6	1.77	0.1295	0.042	0.31	. . +
V$AIRE.01	V$AIRE	Autoimmune regulator	Autoimmune regulatory element binding factor	nwntnwnykggwwnnwnWGGNywwwn	285	179	310	0.92	0.86	250.5	1.14	0.7291	1.2e-09	0.00061	. . X
V$AP1.01	V$AP1F	Activator protein 1	AP1, Activating protein 1	rtgAGTCan	182	127	151	1.21	0.05	125.4	1.45	0.1905	0.041	0.49	. . +
V$AP1.02	V$AP1F	Activator protein 1	AP1, Activating protein 1	gntGAGTcaks	243	166	182	1.34	0.0018	161.8	1.5	0.0777	0.035	0.33	+ . +
V$AP1.03	V$AP1F	Activator protein 1	AP1, Activating protein 1	vvTGAStcabs	196	138	158	1.24	0.025	129.7	1.51	0.0873	0.031	0.82	+ . +
V$BACH1.01	V$AP1R	BTB/POZ-bZIP transcription factor BACH1 forms heterodimers with the small Maf protein family	MAF and AP1 related factors	nsaTGAGtcatgny	212	138	207	1.02	0.42	150.6	1.41	0.2717	0.05	0.43	. . +
V$BACH2.01	V$AP1R	Bach2 bound TRE	MAF and AP1 related factors	nrTGAGtcann	127	99	129	0.98	0.57	83.7	1.52	0.098	0.021	0.37	. . +
V$MAFA.01	V$AP1R	Lens-specific Maf/MafA-sites	MAF and AP1 related factors	TGCWgmnynngcn	65	58	67	0.97	0.6	47.2	1.38	0.367	0.11	0.26	. . .
V$MARE.01	V$AP1R	Maf response elements, half sites	MAF and AP1 related factors	nntGCTGacnn	71	60	68	1.04	0.43	60.2	1.18	0.666	0.095	0.54	. . .
V$MARE.02	V$AP1R	Binding sites for homodimers of large Maf-proteins	MAF and AP1 related factors	TGCTranncwgca	57	45	54	1.06	0.42	37.6	1.52	0.1797	0.0055	0.11	. . +
V$MARE.03	V$AP1R	Binding sites for heterodimers with small Maf-proteins	MAF and AP1 related factors	tGCTGagtcayns	63	53	57	1.11	0.32	50	1.26	0.5605	0.033	0.28	. . +
V$MARE_ARE.01	V$AP1R	Antioxidant response elements	MAF and AP1 related factors	tcasmrTGACwmagcarwwt	136	104	130	1.05	0.38	96.1	1.42	0.266	0.084	0.01	. . +
V$NFE2.01	V$AP1R	NF-E2 p45	MAF and AP1 related factors	hgCTGAgtcay	85	60	80	1.06	0.38	62.7	1.36	0.393	0.015	0.21	. . +
V$NRL.01	V$AP1R	Neural retinal basic leucine zipper factor bZIP	MAF and AP1 related factors	vgmwGCTGantcagcchbd	20	18	18	1.11	0.44	13.6	1.48	0.2937	0.21	0.088	. . .
V$TCF11MAFG.01	V$AP1R	TCF11/MafG heterodimers, binding to subclass of AP1 sites	MAF and AP1 related factors	nnaTGACtcagcanttnn	136	106	141	0.96	0.64	110.1	1.24	0.654	0.92	0.12	. . .
V$VMAF.01	V$AP1R	v-Maf	MAF and AP1 related factors	nntgcTGACtcagcann	64	57	59	1.08	0.36	53.6	1.19	0.6405	0.42	0.076	. . .
V$AP2.01	V$AP2F	Activator protein 2	Activator protein 2	tnGCCTgsggssnb	51	42	37	1.38	0.083	46.6	1.1	0.6888	6.2e-06	2.8e-05	. . X
V$AP2.02	V$AP2F	Activator protein 2 alpha	Activator protein 2	annGCCTnaggsnn	33	26	25	1.32	0.18	29.3	1.13	0.6392	0.0031	0.00011	. . +
V$AP4.01	V$AP4R	Activator protein 4	AP4 and related proteins	wgaryCAGCtgyggnc	55	38	25	2.2	0.00053	37.5	1.47	0.2448	0.00011	0.12	+ . +	Tcfap4	Tcfap4,0.86,5.04
V$AP4.02	V$AP4R	Activator protein 4	AP4 and related proteins	hcwcAGCTgskgn	91	63	44	2.07	3.2e-05	47	1.94	0.0033	0.00023	0.11	X + +	Tcfap4	Tcfap4,0.86,5.04
V$BRIGHT.01	V$ARID	Bright, B cell regulator of IgH transcription	AT rich interactive domain factor	nnytaATTAawnw	490	212	493	0.99	0.55	276.3	1.77	<0.0001	0.95	0.00018	. X +	Arid3a Arid1b	Arid3a,12,12.71;Arid1b,15.47,26.59
V$JARID2.01	V$ARID	Jumonji, AT rich interactive domain 2 JMJ	AT rich interactive domain factor	nnyanTTTAntnkgntann	743	272	924	0.8	1	440.7	1.69	<0.0001	1	1	. X .	Jarid2	Jarid2,35.83,76.45
V$MRF2.01	V$ARID	Modulator recognition factor 2 MRF2, ARID5B	AT rich interactive domain factor	AATAccvm	221	162	316	0.7	1	148.3	1.49	0.0742	0.99	0.74	. . .	Arid5b	Arid5b,1.56,5.04
V$ATBF1.01	V$ATBF	AT-binding transcription factor 1	AT-binding transcription factor	hhwkrttantAATTahh	547	217	551	0.99	0.56	318.7	1.72	<0.0001	0.0067	8.1e-08	. X X	Zfhx3	Zfhx3,2.17,4.28
V$BARBIE.01	V$BARB	Barbiturate-inducible element	Barbiturate-inducible element box from pro+eukaryotic genes	atnnAAAGcngrngg	427	227	462	0.92	0.89	301.8	1.42	0.1813	1	1	. . .
V$CRX.01	V$BCDF	Cone-rod homeobox-containing transcription factor / otx-like homeobox gene	Bicoid-like homeodomain transcription factors	abnyTAATcmnv	131	103	113	1.16	0.14	96.8	1.35	0.4211	0.075	0.00057	. . +	Crx	Crx,0.06,0.09
V$CRX.02	V$BCDF	Cone-rod homeobox-containing transcription factor	Bicoid-like homeodomain transcription factors	nggytAATCcccnw	57	53	55	1.04	0.46	58.4	0.98	0.7264	0.01	0.064	. . +	Crx	Crx,0.06,0.09
V$DMBX1.01	V$BCDF	Diencephalon/mesencephalon homeobox 1	Bicoid-like homeodomain transcription factors	mntAATCcknwynw	57	49	50	1.14	0.28	46.2	1.23	0.5837	0.73	0.44	. . .	Dmbx1	Dmbx1,0.01,0.14
V$GSC.01	V$BCDF	Vertebrate bicoid-type homeodomain protein Goosecoid	Bicoid-like homeodomain transcription factors	nksTAATcccnn	58	51	59	0.98	0.57	52.8	1.1	0.703	0.76	0.32	. . .	Gsc	Gsc,0,0.13
V$GSC.02	V$BCDF	Vertebrate bicoid-type homeodomain protein Goosecoid	Bicoid-like homeodomain transcription factors	wnryTAATccsynn	86	75	67	1.28	0.073	69.1	1.24	0.6046	0.69	0.03	. . +	Gsc	Gsc,0,0.13
V$OBOX1.01	V$BCDF	Oocyte specific homeobox 1	Bicoid-like homeodomain transcription factors	nngttAATCcccytnn	88	73	74	1.19	0.15	75.3	1.17	0.6909	0.041	0.032	. . +	Obox1	Obox1,0,0
V$OBOX2.01	V$BCDF	Oocyte specific homeobox 2	Bicoid-like homeodomain transcription factors	ntakttAATCccccyn	82	72	70	1.17	0.19	73.1	1.12	0.7091	0.034	0.012	. . +	Obox2	NA,NA,NA
V$OBOX3.01	V$BCDF	Oocyte specific homeobox 3	Bicoid-like homeodomain transcription factors	nnwgttAATCccccnn	103	82	86	1.2	0.12	90.3	1.14	0.7127	0.028	0.003	. . +	Obox3	Obox3,0,0.02
V$OBOX5.01	V$BCDF	Oocyte specific homeobox 5	Bicoid-like homeodomain transcription factors	anttAATCccyn	121	96	104	1.16	0.14	100	1.21	0.6754	0.023	0.0012	. . +	Obox5	Obox5,0,0.06
V$OBOX6.01	V$BCDF	Oocyte specific homeobox 6	Bicoid-like homeodomain transcription factors	nnwtAATCcgnttnt	102	85	111	0.92	0.75	98.8	1.03	0.7283	0.55	0.28	. . .	Obox6	Obox6,0,0.03
V$OTX1.01	V$BCDF	Orthodenticle homeobox 1	Bicoid-like homeodomain transcription factors	nnwattAATCccynn	96	76	101	0.95	0.67	95.5	1.01	0.7287	0.071	0.067	. . .	Otx1	Otx1,0.15,2.89
V$OTX2.01	V$BCDF	Homeodomain transcription factor Otx2 homolog of Drosophila orthodenticle	Bicoid-like homeodomain transcription factors	nnwtTAATccnn	87	70	68	1.28	0.074	69.3	1.25	0.5904	0.27	0.0034	. . +	Otx2	Otx2,1.59,11.53
V$OTX2.02	V$BCDF	Orthodenticle homeobox 2	Bicoid-like homeodomain transcription factors	nnattAATCccynn	99	78	83	1.19	0.13	85.4	1.16	0.7007	0.14	0.036	. . +	Otx2	Otx2,1.59,11.53
V$PCE1.01	V$BCDF	Photoreceptor conserved element 1	Bicoid-like homeodomain transcription factors	nscTAATtgrnn	375	200	259	1.45	2.3e-06	209.5	1.79	<0.0001	1.2e-11	2.1e-20	X X X
V$PITX2.01	V$BCDF	Pituitary homeo box 2, Ptx2, paired-like homeodomain 2	Bicoid-like homeodomain transcription factors	nnattAATCcynn	136	103	119	1.14	0.16	120.7	1.13	0.7252	0.014	0.0019	. . +	Pitx2	Pitx2,0,0
V$PITX3.01	V$BCDF	Paired-like homeodomain 3, CTPP 4, Ptx3	Bicoid-like homeodomain transcription factors	nngctAATCccccn	30	29	35	0.86	0.77	37.9	0.79	0.7292	0.14	0.58	. . .	Pitx3	Pitx3,0,0.06
V$PTX1.01	V$BCDF	Pituitary Homeobox 1 Ptx1, Pitx-1	Bicoid-like homeodomain transcription factors	nnCTAAkcyynk	182	139	178	1.02	0.44	147.9	1.23	0.6853	0.37	0.51	. . .	Pitx1	Pitx1,1.49,11.74
V$PTX1.02	V$BCDF	Pituitary homeo box 1 Pitx1, paired-like homeodomain 1	Bicoid-like homeodomain transcription factors	nnkttAATCccynn	51	49	46	1.11	0.34	48.5	1.05	0.7162	0.092	0.11	. . .	Pitx1	Pitx1,1.49,11.74
V$BCL6.01	V$BCL6	POZ/zinc finger protein, transcriptional repressor, translocations observed in diffuse large cell lymphoma	POZ domain zinc finger expressed in B-Cells	nwaTTCCtagaaag	145	111	153	0.95	0.7	115.5	1.26	0.6272	0.075	0.13	. . .
V$BCL6.02	V$BCL6	POZ/zinc finger protein, transcriptional repressor, translocations observed in diffuse large cell lymphoma	POZ domain zinc finger expressed in B-Cells	cntttccTAGAaabnc	194	146	190	1.02	0.44	148	1.31	0.5448	0.22	0.46	. . .
V$BNC.01	V$BNCF	Basonuclin, cooperates with UBF1 in rDNA PolI transcription	Basonuclein rDNA transcription factor PolI	srkgsmycnnTGTCccyg	77	69	71	1.08	0.34	40	1.93	0.0019	0.00064	0.14	. + +
V$FAC1.01	V$BPTF	Fetal Alz-50 clone 1 FAC1	Bromodomain and PHD domain transcription factors	nnmacAACAmn	340	201	364	0.93	0.83	193.8	1.75	<0.0001	0.99	0.99	. X .
V$BRACH.01	V$BRAC	Brachyury	Brachyury gene, mesoderm developmental factor	ntgacacctAGGTgtgaaatt	251	159	257	0.98	0.62	200.2	1.25	0.6721	0.55	0.98	. . .
V$SPT.01	V$BRAC	T-box gene 16 tbx16 of zebrafish	Brachyury gene, mesoderm developmental factor	agGTGTka	26	26	32	0.81	0.82	20.8	1.25	0.5148	0.53	0.69	. . .
V$TBOX.01	V$BRAC	T-box transcription factor binding sites	Brachyury gene, mesoderm developmental factor	mnagGTGTgann	69	60	68	1.01	0.5	38.6	1.79	0.0141	0.79	0.77	. + .
V$TBX5.01	V$BRAC	T-Box factor 5 site TBX5, mutations related to Holt-Oram syndrome	Brachyury gene, mesoderm developmental factor	nnaGGTGtna	32	30	35	0.91	0.69	27.9	1.15	0.6303	0.91	0.99	. . .
V$TBX6.01	V$BRAC	T-Box family transcription factor	Brachyury gene, mesoderm developmental factor	AGGTgtnann	32	29	31	1.03	0.5	25.9	1.24	0.5425	0.99	0.95	. . .
V$BRN5.01	V$BRN5	Brn-5, POU-VI protein class also known as emb and CNS-1	Brn-5 POU domain factors	gCATAawttat	516	232	620	0.83	1	330.5	1.56	0.0022	1	0.7	. + .	Pou6f1	Pou6f1,16.2,18.57
V$BRN5.02	V$BRN5	Brn-5, POU-VI protein class also known as emb and CNS-1	Brn-5 POU domain factors	nnctcATTAtgwtaat	357	159	394	0.91	0.92	209.7	1.7	0.0004	1	0.019	. + +	Pou6f1	Pou6f1,16.2,18.57
V$BRN5.03	V$BRN5	Brn-5, POU-VI protein class also known as emb and CNS-1	Brn-5 POU domain factors	nTAATgagctsytaat	687	251	681	1.01	0.45	423.7	1.62	<0.0001	0.59	7e-06	. X X	Pou6f1	Pou6f1,16.2,18.57
V$BRN5.04	V$BRN5	POU class 6 homeobox 1 POU6F1	Brn-5 POU domain factors	nnasctcATTAwnn	518	237	421	1.23	0.00086	313.2	1.65	0.0001	0.015	1e-14	+ + X	Pou6f1	Pou6f1,16.2,18.57
V$BRN2.01	V$BRNF	Brn-2, POU-III protein class	Brn POU domain factors	yyNATYnkaawkry	966	273	1011	0.96	0.85	665.6	1.45	0.0265	0.99	4.5e-05	. + X	Pou3f2	Pou3f2,0,0.12
V$BRN2.02	V$BRNF	Brn-2, POU-III protein class	Brn POU domain factors	atgmat.watTCAT	124	88	147	0.84	0.93	77.8	1.59	0.0515	1	0.84	. . .	Pou3f2	Pou3f2,0,0.12
V$BRN2.03	V$BRNF	Brn-2, POU-III protein class	Brn POU domain factors	vhmtthATTWnmwtn	465	202	496	0.94	0.85	265.2	1.75	<0.0001	1	0.72	. X .	Pou3f2	Pou3f2,0,0.12
V$BRN2.04	V$BRNF	POU class 3 homeobox 2 POU3F2, OTF7	Brn POU domain factors	nnaatTAATtarnn	883	231	770	1.15	0.0029	452.1	1.95	<0.0001	4.3e-09	8.4e-29	+ X X	Pou3f2	Pou3f2,0,0.12
V$BRN3.01	V$BRNF	Brn-3, POU-IV protein class	Brn POU domain factors	vvstcatwaATTAt	560	218	592	0.95	0.83	332.5	1.68	<0.0001	0.99	0.0009	. X +	Pou4f1	Pou4f1,0.09,0.23
V$BRN3.02	V$BRNF	Brn-3, POU-IV protein class	Brn POU domain factors	nncywtTAATtanwt	1201	287	1224	0.98	0.69	799.7	1.5	0.0007	0.12	2.7e-09	. + X	Pou4f1	Pou4f1,0.09,0.23
V$BRN3.03	V$BRNF	POU class 4 homeobox 3 POU4F3, BRN3C	Brn POU domain factors	nnttatTAATkank	480	204	455	1.05	0.22	270.4	1.78	<0.0001	0.65	2.3e-10	. X X	Pou4f3	Pou4f3,0,0
V$BRN4.01	V$BRNF	POU domain transcription factor brain 4	Brn POU domain factors	yhsackwaasTAAT	471	215	451	1.04	0.27	259.5	1.82	<0.0001	0.014	4.2e-10	. X X	Pou3f4	Pou3f4,0,0
V$BRN4.02	V$BRNF	POU class 3 homeobox 4 POU3F4	Brn POU domain factors	nntaaTTAAttann	729	201	720	1.01	0.42	384.1	1.9	<0.0001	0.49	4.6e-05	. X X	Pou3f4	Pou3f4,0,0
V$TST1.01	V$BRNF	POU-factor Tst-1/Oct-6	Brn POU domain factors	nngwWWTAmvmnk	716	271	721	0.99	0.56	477.2	1.5	0.004	0.12	3.1e-05	. + X	Pou3f1	Pou3f1,0.03,0.05
V$TST1.02	V$BRNF	POU class 3 homeobox 1 POU3F1, OCT6	Brn POU domain factors	nntaaTTAAttaant	730	198	717	1.02	0.38	412.1	1.77	<0.0001	0.68	0.00033	. X +	Pou3f1	Pou3f1,0.03,0.05
V$KAISO.01	V$BTBF	Transcription factor Kaiso, ZBTB33	BTB/POZ broad complex, TramTrack, Bric-a-brac/pox viruses and zinc fingers transcription factor	nntcCTGCna	127	112	97	1.31	0.026	88.6	1.43	0.2298	0.45	0.6	+ . .
V$ACAAT.01	V$CAAT	Avian C-type LTR CCAAT box	CCAAT binding factors	ccaCCAAtc	89	81	86	1.03	0.44	88	1.01	0.7287	0.35	0.7	. . .	NonMouseFactor	NA,NA,NA
V$CAAT.01	V$CAAT	Cellular and viral CCAAT box	CCAAT binding factors	nnrrCCAAtsa	344	198	285	1.21	0.01	284.4	1.21	0.7238	0.029	0.0021	+ . +
V$NFY.01	V$CAAT	Nuclear factor Y Y-box binding factor	CCAAT binding factors	nnrrCCAAtsrgnn	110	91	80	1.38	0.018	95.7	1.15	0.7107	2.9e-06	0.0002	+ . X	Nfya Nfyb Nfyc	Nfya,5.46,12.69;Nfyb,5.81,5.87;Nfyc,3.88,4.21
V$NFY.02	V$CAAT	Nuclear factor Y Y-box binding factor	CCAAT binding factors	arCCAAtcag	266	178	191	1.39	0.00026	210.8	1.26	0.6758	3.8e-06	0.00018	+ . X	Nfya Nfyb Nfyc	Nfya,5.46,12.69;Nfyb,5.81,5.87;Nfyc,3.88,4.21
V$NFY.03	V$CAAT	Nuclear factor Y Y-box binding factor	CCAAT binding factors	narCCAAtcagn	250	169	208	1.2	0.028	204.8	1.22	0.7107	3.4e-05	1.1e-05	+ . X	Nfya Nfyb Nfyc	Nfya,5.46,12.69;Nfyb,5.81,5.87;Nfyc,3.88,4.21
V$NFY.04	V$CAAT	Nuclear factor Y Y-box binding factor	CCAAT binding factors	nnrgCCAAtcann	200	148	177	1.13	0.13	187.5	1.07	0.7294	0.00053	0.0014	. . +	Nfya Nfyb Nfyc	Nfya,5.46,12.69;Nfyb,5.81,5.87;Nfyc,3.88,4.21
V$CABL.01	V$CABL	Multifunctional c-Abl src type tyrosine kinase	C-abl DNA binding sites	aaAACAamaa	194	144	230	0.84	0.96	95.5	2.03	<0.0001	1	1	. X .
V$ALX3.01	V$CART	Aristaless-like homeobox 3	Cart-1 cartilage homeoprotein 1	nnaytAATTarytnn	835	228	692	1.21	0.00014	431.3	1.94	<0.0001	1.2e-07	6.6e-25	+ X X	Alx3	Alx3,0,0.02
V$ALX4.01	V$CART	Aristaless-like homeobox 4	Cart-1 cartilage homeoprotein 1	cgnnytAATTarnn	929	235	822	1.13	0.0056	514.2	1.81	<0.0001	5.9e-06	8.4e-21	+ X X	Alx4	Alx4,0.11,0.18
V$ARX.01	V$CART	Aristaless related homeobox	Cart-1 cartilage homeoprotein 1	nnaytAATTarygna	836	231	721	1.16	0.0019	467.7	1.79	<0.0001	2.3e-08	3e-25	+ X X	Arx	Arx,0,0.03
V$CART1.01	V$CART	Cart-1 cartilage homeoprotein 1	Cart-1 cartilage homeoprotein 1	nnTAATtnnattanc	342	175	327	1.05	0.29	193.1	1.77	<0.0001	0.4	1.5e-05	. X X	Alx1	Alx1,0.03,0.09
V$CART1.02	V$CART	Cartilage homeo protein 1	Cart-1 cartilage homeoprotein 1	mnttAATTaann	741	213	603	1.23	9.2e-05	373.9	1.98	<0.0001	1.9e-08	1.1e-26	+ X X	Alx1	Alx1,0.03,0.09
V$ESX1.01	V$CART	ESX homeobox 1	Cart-1 cartilage homeoprotein 1	nnaytAATTarynn	874	230	732	1.19	0.00022	455.2	1.92	<0.0001	8.6e-09	4.4e-26	+ X X	Esx1	Esx1,0,0.02
V$ISX.01	V$CART	Intestine-specific homeobox	Cart-1 cartilage homeoprotein 1	nncyAATTrgnn	644	204	416	1.55	1.3e-12	359.5	1.79	<0.0001	9.1e-15	1.1e-19	X X X	Isx	Isx,0,0
V$OTP.01	V$CART	Orthopedia homeobox	Cart-1 cartilage homeoprotein 1	nnrttAATTaaynn	681	189	661	1.03	0.3	389.4	1.75	<0.0001	0.068	3.6e-13	. X X	Otp	Otp,0.04,0.13
V$PHOX2.01	V$CART	Phox2a ARIX and Phox2b	Cart-1 cartilage homeoprotein 1	cncTAATbrand	584	250	489	1.19	0.002	335.8	1.74	<0.0001	5.1e-12	8.6e-29	+ X X	Phox2a Phox2b	Phox2a,0.06,0.55;Phox2b,0,0.18
V$PHOX2A.01	V$CART	Paired-like homeobox 2a Arix	Cart-1 cartilage homeoprotein 1	nnnctAATTartnn	789	228	600	1.31	2.2e-07	396.9	1.99	<0.0001	1.6e-07	8e-25	X X X	Phox2a	Phox2a,0.06,0.55
V$PHOX2B.01	V$CART	Paired-like homeobox 2b, PMX2 B	Cart-1 cartilage homeoprotein 1	nnttAATTaattnn	801	221	720	1.11	0.02	422	1.9	<0.0001	0.00023	8.4e-21	+ X X	Phox2b	Phox2b,0,0.18
V$PROP1.01	V$CART	Prophet of Pit 1, PROP paired-like homeobox 1	Cart-1 cartilage homeoprotein 1	nnttAATTaann	604	186	534	1.13	0.02	318.3	1.9	<0.0001	0.018	2.1e-14	+ X X	Prop1	Prop1,0,0.43
V$PRRX1.01	V$CART	Paired related homeobox 1, paired mesoderm homeo box 1 PMX1	Cart-1 cartilage homeoprotein 1	nnaactAATTarytnn	690	221	487	1.42	1.8e-09	329.5	2.09	<0.0001	2e-11	6.8e-30	X X X	Prrx1	Prrx1,0.03,0.02
V$PRRX2.01	V$CART	Paired related homeobox 2, paired mesoderm homeo box 1 PMX1, S8	Cart-1 cartilage homeoprotein 1	nngctAATTagynn	741	225	545	1.36	2.5e-08	368.6	2.01	<0.0001	5.7e-13	2.2e-27	X X X	Prrx2	Prrx2,0.03,0.06
V$RAX.01	V$CART	Retina and anterior neural fold homeobox	Cart-1 cartilage homeoprotein 1	wscnytAATTaryns	639	214	480	1.33	1.1e-06	348.3	1.83	<0.0001	1.5e-11	6.3e-24	X X X	Rax	Rax,0,0.02
V$RHOX6.01	V$CART	Reproductive homeobox 6, placenta specific homeobox 1	Cart-1 cartilage homeoprotein 1	nnyTAATtartns	861	233	648	1.33	2.3e-08	449.7	1.91	<0.0001	1.7e-06	7.7e-26	X X X	Rhox6	Rhox6,0,0.09
V$S8.01	V$CART	Binding site for S8 type homeodomains	Cart-1 cartilage homeoprotein 1	TAATtrnn	461	226	332	1.39	2.6e-06	227.8	2.02	<0.0001	7.4e-13	7.3e-33	X X X	Prrx2	Prrx2,0.03,0.06
V$SHOX2.01	V$CART	Short stature homeobox 2	Cart-1 cartilage homeoprotein 1	nnytAATTarnn	924	235	819	1.13	0.0064	496.9	1.86	<0.0001	1e-06	1e-23	+ X X	Shox2	Shox2,1.03,2.75
V$UNCX4.01	V$CART	UNC homeobox UNCX	Cart-1 cartilage homeoprotein 1	nnttAATTaatnn	717	208	686	1.05	0.21	404.8	1.77	<0.0001	0.05	3.9e-15	. X X	Uncx4.1	Uncx4.1,124.68,318.64
V$VSX1.01	V$CART	Visual system homeobox 1	Cart-1 cartilage homeoprotein 1	nnrttAATTaann	786	220	696	1.13	0.01	423.7	1.86	<0.0001	5.3e-06	6.5e-21	+ X X	Vsx1	Vsx1,0.04,0.01
V$XVENT2.01	V$CART	Xenopus homeodomain factor Xvent-2; early BMP signaling response	Cart-1 cartilage homeoprotein 1	cTAATtrnsynattan	278	140	334	0.83	0.99	172	1.62	0.0135	2.4e-05	4.5e-09	. + X
V$CDE.01	V$CDEF	Cell cycle-dependent element, CDF-1 binding site CDE/CHR tandem elements regulate cell cycle dependent repression	Cell cycle regulators: Cell cycle dependent element	kcnkCGCGgtwt	4	4	8	0.5	0.93	6.2	0.65	0.705	0.15	0.41	. . .
V$CDX1.01	V$CDXF	Intestine specific homeodomain factor CDX-1	Vertebrate caudal related homeodomain protein	yntTTTAykanh	274	167	377	0.73	1	192.1	1.43	0.183	1	1	. . .
V$CDX1.02	V$CDXF	Caudal type homeo box 1	Vertebrate caudal related homeodomain protein	mntTTTAtkaccnn	471	228	534	0.88	0.98	299	1.58	0.0008	0.99	0.74	. + .
V$CDX2.01	V$CDXF	Cdx-2 mammalian caudal related intestinal transcr. factor	Vertebrate caudal related homeodomain protein	wdmnwrtTTTAtkrymhnd	461	213	600	0.77	1	300.9	1.53	0.0053	1	1	. + .
V$CDX2.02	V$CDXF	Caudal type homeobox transcription factor 2	Vertebrate caudal related homeodomain protein	nnttTTATkrccnn	423	211	452	0.94	0.84	253.7	1.67	<0.0001	1	0.0078	. X +
V$CEBP.02	V$CEBP	CCAAT/enhancer binding protein	Ccaat/Enhancer Binding Protein	ngwvtkwbGYAAknm	355	211	374	0.95	0.77	242.6	1.46	0.0826	0.82	0.94	. . .
V$CEBPA.01	V$CEBP	CCAAT/enhancer binding protein alpha	Ccaat/Enhancer Binding Protein	nnttgtGMAAnn	155	117	183	0.85	0.94	110.5	1.4	0.2909	0.91	0.98	. . .
V$CEBPB.01	V$CEBP	CCAAT/enhancer binding protein beta	Ccaat/Enhancer Binding Protein	rnrttdnGMAAknn	434	227	442	0.98	0.62	292.5	1.48	0.0343	0.71	0.94	. + .
V$CHOP.01	V$CHOP	Heterodimers of CHOP and C/EBPalpha	C/EBP homologous protein CHOP	nnrtGCAAtmccc	104	81	97	1.07	0.34	69.5	1.5	0.147	0.59	0.46	. . .
V$CHOP.02	V$CHOP	Heterodimers of CHOP and C/EBPalpha	C/EBP homologous protein CHOP	mnyTGCAaycys	24	23	15	1.6	0.1	15.6	1.53	0.2336	0.3	0.83	. . .
V$CHREBP_MLX.01	V$CHRE	Carbohydrate response element binding protein CHREBP and Max-like protein X Mlx bind as heterodimers to glucose-responsive promoters	Carbohydrate response elements, consist of two E box motifs separated by 5 bp	CACGnggnvnncncgtg	42	38	50	0.84	0.83	38.1	1.1	0.6735	0.85	0.28	. . .
V$CHR.01	V$CHRF	Cell cycle gene homology region CDE/CHR tandem elements regulate cell cycle dependent repression	Cell cycle regulators: Cell cycle homology element	nnrtTTGAaybn	356	176	436	0.82	1	283.5	1.26	0.6751	0.98	1	. . .
V$NMP4.01	V$CIZF	NMP4 nuclear matrix protein 4 / CIZ Cas-interacting zinc finger protein	CAS interating zinc finger protein	gsAAAAannn	310	138	431	0.72	1	219.3	1.41	0.2446	1	1	. . .
V$CDP.02	V$CLOX	Transcriptional repressor CDP	CLOX and CLOX homology CDP factors	knryCAATnn	530	252	520	1.02	0.39	465.6	1.14	0.7294	0.18	0.00035	. . +
V$CDPCR3HD.01	V$CLOX	Cut-like homeodomain protein Cut Repeat III / homeodomain	CLOX and CLOX homology CDP factors	natyGATSss	107	90	119	0.9	0.81	109.1	0.98	0.7294	0.36	0.23	. . .
V$CLOX.01	V$CLOX	Cut-like homeodomain protein	CLOX and CLOX homology CDP factors	rntaATCGatann	228	152	227	1	0.5	197.8	1.15	0.728	1	0.82	. . .
V$CPHX.01	V$CLOX	Cytoplasmic polyadenylated homeobox	CLOX and CLOX homology CDP factors	ntTGATknnatcan	210	127	186	1.13	0.12	152.6	1.38	0.3527	0.0009	0.081	. . +
V$CP2.01	V$CP2F	CP2	CP2-erythrocyte Factor related to drosophila Elf1	CTKGkthkdgc	76	62	60	1.27	0.099	60.1	1.27	0.5631	0.13	0.25	. . .	Tcfcp2 Tcfcp2l1 Ubp1	Tcfcp2,4.26,6.82;NA,NA,NA;Ubp1,27.07,26.64
V$CP2.02	V$CP2F	LBP-1c leader-binding protein-1c, LSF late SV40 factor, CP2, SEF SAA3 enhancer factor	CP2-erythrocyte Factor related to drosophila Elf1	hACTGsnhmtnhctdgnt	159	126	148	1.07	0.28	94.8	1.68	0.0059	0.064	0.58	. + .	Tcfcp2 Tcfcp2l1 Ubp1	Tcfcp2,4.26,6.82;NA,NA,NA;Ubp1,27.07,26.64
V$TCFCP2L1.01	V$CP2F	Transcription factor CP2-like 1 LBP-9	CP2-erythrocyte Factor related to drosophila Elf1	nnCYGGytcnnncyrgnn	97	79	52	1.87	0.00014	70.8	1.37	0.3742	0.61	0.37	+ . .
V$ATF.01	V$CREB	Activating transcription factor	cAMP-responsive element binding proteins	cnsTGACgtnnnyc	18	17	23	0.78	0.83	15.2	1.18	0.5556	0.082	0.74	. . .
V$ATF.02	V$CREB	Activating transcription factor	cAMP-responsive element binding proteins	nTGACgtcwyns	180	142	182	0.99	0.56	133.4	1.35	0.4304	0.9	0.97	. . .
V$ATF2.01	V$CREB	Activating transcription factor 2	cAMP-responsive element binding proteins	kvTGACgtmabb	125	97	145	0.86	0.9	97.5	1.28	0.5655	0.8	0.49	. . .
V$ATF6.02	V$CREB	Activating transcription factor 6, member of b-zip family, induced by ER stress	cAMP-responsive element binding proteins	bntGACGtg	35	34	44	0.8	0.87	34.4	1.02	0.7109	0.018	0.16	. . +
V$CJUN_ATF2.01	V$CREB	c-Jun/ATF2 heterodimers	cAMP-responsive element binding proteins	nncTGACntman	70	66	68	1.03	0.47	57.1	1.23	0.6177	0.11	0.052	. . .
V$CREB.02	V$CREB	cAMP-responsive element binding protein	cAMP-responsive element binding proteins	nkgrTGACgynn	22	21	24	0.92	0.67	17.3	1.27	0.4856	0.29	0.28	. . .
V$CREB.03	V$CREB	cAMP-response element-binding protein	cAMP-responsive element binding proteins	nndbTGACgtvmwbgn	242	175	241	1	0.5	170.2	1.42	0.2134	0.65	0.95	. . .
V$CREB1.01	V$CREB	cAMP-responsive element binding protein 1	cAMP-responsive element binding proteins	TGACgtma	79	71	84	0.94	0.68	67.8	1.16	0.6848	0.27	0.15	. . .
V$CREB2.01	V$CREB	cAMP-responsive element binding protein 2	cAMP-responsive element binding proteins	TGACgtaa	87	75	115	0.76	0.98	83.8	1.04	0.7274	0.85	0.73	. . .
V$CREB2CJUN.01	V$CREB	CRE-binding protein 2/c-Jun heterodimer	cAMP-responsive element binding proteins	tgACGTya	22	21	22	1	0.56	20.9	1.05	0.6632	0.29	0.31	. . .
V$E4BP4.01	V$CREB	E4BP4, bZIP domain, transcriptional repressor	cAMP-responsive element binding proteins	nrttayGTAAyn	299	172	429	0.7	1	232.9	1.28	0.6387	0.85	0.11	. . .
V$TAXCREB.01	V$CREB	Tax/CREB complex	cAMP-responsive element binding proteins	gggggtTGACgyana	15	15	20	0.75	0.84	19.1	0.79	0.7248	0.12	0.16	. . .
V$TAXCREB.02	V$CREB	Tax/CREB complex	cAMP-responsive element binding proteins	rTGACgcataycccc	106	85	96	1.1	0.26	72.1	1.47	0.1822	0.075	0.26	. . .
V$XBP1.01	V$CREB	X-box-binding protein 1	cAMP-responsive element binding proteins	gntgACGTgknn	23	16	34	0.68	0.94	15.4	1.49	0.2768	0.79	0.63	. . .
V$DREAM.01	V$CSEN	Downstream regulatory element-antagonist modulator, Ca2+-binding protein of the neuronal calcium sensors family that binds DRE downstream regulatory element sites as a tetramer	Calsenilin, presenilin binding protein, EF hand transcription factor	vnGTCAgggn	133	108	135	0.99	0.57	115.9	1.15	0.7177	0.0084	0.15	. . +
V$CTCF.01	V$CTCF	CCCTC-binding factor	CTCF and BORIS gene family, transcriptional regulators with 11 highly conserved zinc finger domains	ncscnnsgccgckrGGGGnngsbn	24	22	26	0.92	0.66	25.1	0.96	0.7022	0.026	0.01	. . +
V$CTCF.02	V$CTCF	Insulator protein CTCF CCCTC-binding factor	CTCF and BORIS gene family, transcriptional regulators with 11 highly conserved zinc finger domains	gtkgccgcgyggyGGCAgtrna	31	28	28	1.11	0.4	25	1.24	0.5367	0.43	0.6	. . .
V$CTCF.03	V$CTCF	Insulator protein CTCF CCCTC-binding factor	CTCF and BORIS gene family, transcriptional regulators with 11 highly conserved zinc finger domains	ntgyccagcagrGGGCrs	39	35	28	1.39	0.11	37.8	1.03	0.708	0.5	0.0034	. . +
V$CTCF.04	V$CTCF	Insulator protein CTCF CCCTC-binding factor	CTCF and BORIS gene family, transcriptional regulators with 11 highly conserved zinc finger domains	nnrccaccaggKGGCrnn	34	31	23	1.48	0.092	25.8	1.32	0.4443	0.0011	0.003	. . +
V$NUDR.01	V$DEAF	NUDR nuclear DEAF-1 related transcriptional regulator protein	Homolog to deformed epidermal autoregulatory factor-1 from D. melanogaster	nntTCGGgnrtttccgnn	11	11	9	1.22	0.41	10	1.1	0.5961	0.56	0.84	. . .
V$DICE.01	V$DICE	Downstream Immunoglobulin Control Element, interacting factor: BEN also termed Mus-TRD1 and WBSCR11	Downstream Immunoglobulin Control Element, critical for B cell activity and specificity	kgtySTCTccacag	186	134	135	1.38	0.0026	100.7	1.85	<0.0001	0.0026	0.2	+ X +	Gtf2i Gtf2ird1	Gtf2i,53.58,91.88;Gtf2ird1,15.13,17.88
V$DLX1.01	V$DLXF	DLX-1, -2, and -5 binding sites	Distal-less homeodomain transcription factors	nntAATTan	709	237	500	1.42	1e-09	362.5	1.96	<0.0001	6.5e-13	5.5e-26	X X X	Dlx1	Dlx1,0.04,0.03
V$DLX1.02	V$DLXF	Distal-less homeobox 1	Distal-less homeodomain transcription factors	rntAATTany	896	231	797	1.12	0.0086	456.8	1.96	<0.0001	6.5e-09	3.9e-26	+ X X	Dlx1	Dlx1,0.04,0.03
V$DLX2.01	V$DLXF	Distal-less homeobox 2	Distal-less homeodomain transcription factors	nntAATTaynn	683	211	522	1.31	2e-06	389.1	1.76	<0.0001	1.7e-08	1.7e-16	X X X	Dlx2	Dlx2,0,0.1
V$DLX3.01	V$DLXF	Distal-less 3 homeodomain transcription factor	Distal-less homeodomain transcription factors	nnTAATtgcw	431	218	307	1.4	2.8e-06	224	1.92	<0.0001	2.4e-07	3.4e-19	X X X	Dlx3	Dlx3,0.15,3.87
V$DLX3.02	V$DLXF	Distal-less homeobox 3	Distal-less homeodomain transcription factors	wynnrrngmTAATtnv	287	163	193	1.49	1e-05	121.9	2.35	<0.0001	2.3e-15	5e-24	X X X	Dlx3	Dlx3,0.15,3.87
V$DLX3.03	V$DLXF	Distal-less homeobox 3	Distal-less homeodomain transcription factors	nnatAATTacmnn	539	204	409	1.32	1.4e-05	265.6	2.03	<0.0001	6.1e-10	3.2e-19	X X X	Dlx3	Dlx3,0.15,3.87
V$DLX4.01	V$DLXF	Distal-less homeobox 4	Distal-less homeodomain transcription factors	nnatAATTacm	709	218	532	1.33	2.8e-07	353.7	2	<0.0001	7.8e-09	2.1e-23	X X X	Dlx4	Dlx4,0,0.06
V$DLX5.01	V$DLXF	Distal-less homeobox 5	Distal-less homeodomain transcription factors	rnyAATTrcynn	704	216	541	1.3	2.1e-06	403.4	1.74	<0.0001	3.3e-09	1.5e-18	X X X	Dlx5	Dlx5,1.46,45.59
V$DMRT1.01	V$DMRT	Doublesex and mab-3 related transcription factor 1	DM domain-containing transcription factors	wnttgmtacaWTGTtkc	173	135	187	0.93	0.79	98.4	1.76	0.0013	0.4	0.061	. + .
V$DMRT2.01	V$DMRT	Doublesex and mab-3 related transcription factor 2	DM domain-containing transcription factors	nawwttgaTACAttgwnn	458	228	550	0.83	1	311.1	1.47	0.0487	0.7	0.22	. + .
V$DMRT3.01	V$DMRT	Doublesex and mab-3 related transcription factor 3	DM domain-containing transcription factors	nnwwttgwTACAwtkt	236	163	259	0.91	0.86	150.7	1.57	0.0128	1	0.98	. + .
V$DMRT4.01	V$DMRT	Doublesex and mab-3 related transcription factor 4	DM domain-containing transcription factors	nnaawttgyTACAttnn	282	181	303	0.93	0.82	180.4	1.56	0.0102	1	0.89	. + .
V$DMRT5.01	V$DMRT	Doublesex and mab-3 related transcription factor 5	DM domain-containing transcription factors	nwttGTTAcwktktcnm	257	156	214	1.2	0.026	141.8	1.81	<0.0001	0.75	0.58	+ X .
V$DMRT7.01	V$DMRT	Doublesex and mab-3 related transcription factor 7	DM domain-containing transcription factors	wwWTTGytacawtktnk	260	159	261	1	0.53	176.9	1.47	0.1024	0.038	0.076	. . +
V$DMP1.01	V$DMTF	Cyclin D-interacting myb-like protein, DMTF1 - cyclin D binding myb-like transcription factor 1	Cyclin D binding myb-like transcription factor	kncccGGATgtnr	101	85	88	1.15	0.19	71.5	1.41	0.2902	0.1	0.0066	. . +
V$E2F.01	V$E2FF	E2F, involved in cell cycle regulation, interacts with Rb p107 protein	E2F-myc activator/cell cycle regulator	twsgcgcGAAAaykr	264	174	255	1.04	0.36	175	1.51	0.0473	1	1	. + .
V$E2F.02	V$E2FF	E2F, involved in cell cycle regulation, interacts with Rb p107 protein	E2F-myc activator/cell cycle regulator	gcgcSAAA	105	93	97	1.08	0.31	81.2	1.29	0.5447	0.98	0.99	. . .
V$E2F.03	V$E2FF	E2F, involved in cell cycle regulation, interacts with Rb p107 protein	E2F-myc activator/cell cycle regulator	nnkgGCGCgvaann	21	19	28	0.75	0.87	20.1	1.05	0.6653	0.0029	0.0091	. . +
V$E2F1_DP1.01	V$E2FF	E2F-1/DP-1 heterodimeric complex	E2F-myc activator/cell cycle regulator	aawGGCGsgaaan	44	41	33	1.33	0.13	29.2	1.51	0.204	0.78	0.94	. . .
V$E2F1_DP2.01	V$E2FF	E2F-1/DP-2 heterodimeric complex	E2F-myc activator/cell cycle regulator	aanGGCGsgaaaan	10	10	8	1.25	0.41	7.7	1.3	0.4484	0.94	0.47	. . .
V$E2F4_DP1.01	V$E2FF	E2F-4/DP-1 heterodimeric complex	E2F-myc activator/cell cycle regulator	tkkCGCGmma	20	10	4	5	0.00077	6.7	2.98	0.0132	0.99	0.99	+ + .
V$E2F4_DP2.01	V$E2FF	E2F-4/DP-2 heterodimeric complex	E2F-myc activator/cell cycle regulator	aaawgGCGSgaaa	16	14	12	1.33	0.29	10.9	1.47	0.3115	0.99	0.68	. . .
V$RB_E2F1_DP1.01	V$E2FF	RB/E2F-1/DP-1 heterotrimeric complex	E2F-myc activator/cell cycle regulator	tttsGCGCsaaa	25	12	22	1.14	0.39	12.4	2.01	0.0691	0.99	0.64	. . .
V$E4F.01	V$E4FF	GLI-Krueppel-related transcription factor, regulator of adenovirus E4 promoter	Ubiquitous GLI - Krueppel like zinc finger involved in cell cycle regulation	vtgACGTmacvv	177	137	192	0.92	0.8	125.6	1.41	0.2674	1	0.7	. . .
V$ATF6.01	V$EBOX	Member of b-zip family, induced by ER damage/stress, binds to the ERSE in association with NF-Y	E-box binding factors	sngCCACgcnssg	94	80	96	0.98	0.59	70.6	1.33	0.455	0.34	0.51	. . .
V$CMYC.01	V$EBOX	Myelocytomatosis oncogene c-myc proto-oncogene	E-box binding factors	nnccaCGTGsn	23	22	31	0.74	0.89	14.7	1.56	0.2166	0.71	0.9	. . .
V$MAX.01	V$EBOX	Max/Max dimer	E-box binding factors	aranCACGtgny	163	71	158	1.03	0.41	97	1.68	0.0254	0.4	0.14	. + .
V$MYCMAX.01	V$EBOX	c-Myc/Max heterodimer	E-box binding factors	nnasCACGtggtn	58	42	71	0.82	0.89	40.6	1.43	0.3034	0.044	0.047	. . +
V$MYCMAX.02	V$EBOX	c-Myc/Max heterodimer	E-box binding factors	ancaCGTGnn	149	65	145	1.03	0.43	93.2	1.6	0.0686	0.61	0.31	. . .
V$MYCMAX.03	V$EBOX	MYC-MAX binding sites	E-box binding factors	gccaYGYGsn	36	30	44	0.82	0.84	27.1	1.33	0.4306	0.84	0.76	. . .
V$NMYC.01	V$EBOX	N-Myc	E-box binding factors	nmcaCGTGnn	65	54	65	1	0.53	39.8	1.63	0.0683	0.46	0.35	. . .
V$NMYC.02	V$EBOX	v-myc myelocytomatosis viral related oncogene, neuroblastoma derived	E-box binding factors	nnccaCGTGsnn	17	14	22	0.77	0.83	12.8	1.33	0.4197	0.0022	0.09	. . +
V$USF.01	V$EBOX	Upstream stimulating factor	E-box binding factors	CACGtgryn	85	70	84	1.01	0.5	50.3	1.69	0.0225	0.48	0.099	. + .
V$USF.02	V$EBOX	Upstream stimulating factor	E-box binding factors	nyCACGtgmy	84	69	82	1.02	0.47	50	1.68	0.0274	0.27	0.02	. + +
V$USF.03	V$EBOX	Upstream stimulating factor	E-box binding factors	nncaCGTGac	54	48	52	1.04	0.46	32.5	1.66	0.072	0.24	0.082	. . .
V$USF.04	V$EBOX	Upstream stimulating factor 1/2	E-box binding factors	mngyCACRtgrnn	84	69	78	1.08	0.35	51.5	1.63	0.0456	0.64	0.23	. + .
V$USF1.01	V$EBOX	Upstream stimulating factor 1	E-box binding factors	grrTCACktgr	22	22	24	0.92	0.67	16.3	1.35	0.4105	0.19	0.034	. . +
V$CKROX.01	V$EGRF	Collagen krox protein zinc finger protein 67 - zfp67	EGR/nerve growth factor induced protein C & related factors	ngsGGGAgggsg	40	32	42	0.95	0.63	28.8	1.39	0.3559	0.76	0.071	. . .
V$EGR1.01	V$EGRF	Egr-1/Krox-24/NGFI-A immediate-early gene product	EGR/nerve growth factor induced protein C & related factors	wtgcgtgGGCGk	33	29	35	0.94	0.64	26.9	1.23	0.5512	0.41	0.065	. . .
V$EGR1.02	V$EGRF	EGR1, early growth response 1	EGR/nerve growth factor induced protein C & related factors	ssskgnggGGGCgknd	14	14	10	1.4	0.27	13.8	1.01	0.6579	0.77	0.062	. . .
V$EGR2.01	V$EGRF	Egr-2/Krox-20 early growth response gene product	EGR/nerve growth factor induced protein C & related factors	ntGCGTrggcgk	53	30	137	0.39	1	23.3	2.27	0.0003	0.26	0.35	. + .
V$EGR3.01	V$EGRF	Early growth response gene 3 product	EGR/nerve growth factor induced protein C & related factors	ntGCGTgggcgk	5	5	7	0.71	0.81	2.8	1.79	0.2427	0.28	0.35	. . .
V$NGFIC.01	V$EGRF	Nerve growth factor-induced protein C	EGR/nerve growth factor induced protein C & related factors	wtGCGTgggygg	39	19	122	0.32	1	13.8	2.83	<0.0001	0.51	0.33	. X .
V$WT1.01	V$EGRF	Wilms Tumor Suppressor	EGR/nerve growth factor induced protein C & related factors	gsgYGGGggnv	26	23	34	0.76	0.88	24.8	1.05	0.6616	0.92	0.77	. . .
V$ER.01	V$EREF	Estrogen receptor, IR3 sites	Estrogen response elements	hbdgGTCAnnrtgacytkd	67	58	82	0.82	0.91	64	1.05	0.7219	0.63	0.67	. . .
V$ER.02	V$EREF	Canonical palindromic estrogen response element ERE, IR3 sites	Estrogen response elements	nnagGTCAnngtgacctgn	29	26	36	0.81	0.84	25	1.16	0.5984	0.051	0.085	. . .
V$ER.03	V$EREF	Estrogen response elements, IR3 sites	Estrogen response elements	nngggtcansntGACCynr	46	42	43	1.07	0.42	38.4	1.2	0.5994	0.0087	0.26	. . +
V$ER.04	V$EREF	Estrogen response elements, IR3 sites	Estrogen response elements	nnagGTCAsnntgnccnn	46	42	51	0.9	0.73	44.6	1.03	0.7153	0.0049	0.00043	. . +
V$ERR.01	V$EREF	Estrogen related receptor	Estrogen response elements	nntcAAGGtcasnn	66	58	60	1.1	0.33	53.1	1.24	0.5849	0.042	0.26	. . +
V$ESRRB.01	V$EREF	Estrogen-related receptor beta	Estrogen response elements	nnycaAGGTcann	67	60	68	0.99	0.57	59.8	1.12	0.6989	0.063	0.44	. . .
V$CETS1P54.01	V$ETSF	c-Ets-1p54	Human and murine ETS1 factors	nCCGGawgyn	181	132	123	1.47	0.00052	116.1	1.56	0.0375	0.43	0.069	+ + .
V$ELF2.01	V$ETSF	Ets - family member ELF-2 NERF1a	Human and murine ETS1 factors	nnrncaGGAAgnr	174	134	162	1.07	0.27	113.9	1.53	0.0606	0.88	0.36	. . .
V$ELK1.01	V$ETSF	Elk-1	Human and murine ETS1 factors	cnracmGGAAgyncsn	139	110	128	1.09	0.27	108.1	1.29	0.5757	0.42	0.42	. . .
V$ELK1.02	V$ETSF	Elk-1	Human and murine ETS1 factors	nrccGGAArynn	271	177	268	1.01	0.47	191.6	1.41	0.2235	0.97	0.92	. . .
V$ELK1.03	V$ETSF	ETS-like gene 1 ELK-1	Human and murine ETS1 factors	nnccGGAAgynn	172	132	164	1.05	0.35	116.4	1.48	0.1212	0.71	0.46	. . .
V$ETS1.01	V$ETSF	c-Ets-1 binding site	Human and murine ETS1 factors	vsmGGAAgygn	197	143	187	1.05	0.32	135.9	1.45	0.1586	0.81	0.49	. . .
V$ETS2.01	V$ETSF	c-Ets-2 binding site	Human and murine ETS1 factors	dacAGGAaryvnkt	261	173	230	1.13	0.088	172.9	1.51	0.0426	0.98	0.83	. + .
V$FLI.01	V$ETSF	ETS family member FLI	Human and murine ETS1 factors	nnraCCGGaagtnn	83	74	74	1.12	0.26	65.3	1.27	0.563	0.94	0.35	. . .
V$GABP.01	V$ETSF	GABP: GA binding protein	Human and murine ETS1 factors	rccGGAAgngsr	123	98	99	1.24	0.061	79	1.56	0.0614	0.67	0.56	. . .
V$GABPB1.01	V$ETSF	GA repeat binding protein, beta 1	Human and murine ETS1 factors	nmcCGGAagtgac	70	60	60	1.17	0.22	49.9	1.4	0.3213	0.92	0.84	. . .
V$NRF2.01	V$ETSF	Nuclear respiratory factor 2	Human and murine ETS1 factors	accGGAAgns	139	105	122	1.14	0.16	95.5	1.46	0.1807	0.54	0.63	. . .
V$PDEF.01	V$ETSF	Prostate-derived Ets factor	Human and murine ETS1 factors	nscaGGATgnn	70	64	53	1.32	0.074	51.3	1.37	0.3849	0.3	0.011	. . +
V$PEA3.01	V$ETSF	Polyomavirus enhancer A binding protein 3, ETV4 Ets variant gene 4	Human and murine ETS1 factors	rvAGGAagtnn	177	132	174	1.02	0.46	124.6	1.42	0.2364	0.74	0.41	. . .
V$PU1.01	V$ETSF	Pu.1 Pu120 Ets-like transcription factor identified in lymphoid B-cells	Human and murine ETS1 factors	nndddgaGGAAsygvd	168	129	167	1.01	0.5	119.7	1.4	0.2807	0.68	0.95	. . .
V$SPI1_PU1.01	V$ETSF	Spleen focus forming virus SFFV proviral integration oncogene Spi1/transcription factor PU.1	Human and murine ETS1 factors	hnaaaagrGGAAgtrrawnv	129	98	156	0.83	0.95	81.7	1.58	0.0428	1	1	. + .
V$SPI1_PU1.02	V$ETSF	Spleen focus forming virus SFFV proviral integration oncogene Spi1/transcription factor PU.1	Human and murine ETS1 factors	ngnGGAAstn	351	210	355	0.99	0.57	253.4	1.38	0.3112	0.69	0.7	. . .
V$SPIB.01	V$ETSF	Spi-B transcription factor Spi-1/PU.1 related	Human and murine ETS1 factors	naawgmGGAAgtn	172	129	207	0.83	0.97	137.7	1.25	0.6586	1	1	. . .
V$EVI1.01	V$EVI1	Ecotropic viral integration site 1 encoded factor, amino-terminal zinc finger domain	EVI1-myleoid transforming protein	wgayAAGAtaagataa	174	129	202	0.86	0.93	118.6	1.47	0.1505	1	1	. . .
V$EVI1.02	V$EVI1	Ecotropic viral integration site 1 encoded factor, amino-terminal zinc finger domain	EVI1-myleoid transforming protein	agayAAGAtaa	297	194	313	0.95	0.75	191.8	1.55	0.0177	1	1	. + .
V$EVI1.03	V$EVI1	Ecotropic viral integration site 1 encoded factor, amino-terminal zinc finger domain	EVI1-myleoid transforming protein	agatAAGAtaa	262	172	314	0.83	0.99	182	1.44	0.1626	1	1	. . .
V$EVI1.04	V$EVI1	Ecotropic viral integration site 1 encoded factor, amino-terminal zinc finger domain	EVI1-myleoid transforming protein	wgatawgayaaGATA	319	182	386	0.83	0.99	217.7	1.47	0.0921	1	0.56	. . .
V$EVI1.05	V$EVI1	Ecotropic viral integration site 1 encoded factor, amino-terminal zinc finger domain	EVI1-myleoid transforming protein	agataaGATAn	255	170	284	0.9	0.9	182.8	1.39	0.2887	1	0.95	. . .
V$EVI1.06	V$EVI1	Ecotropic viral integration site 1 encoded factor, amino-terminal zinc finger domain	EVI1-myleoid transforming protein	acaAGATaa	241	165	239	1.01	0.48	176	1.37	0.3795	1	0.9	. . .
V$EVI1.07	V$EVI1	Evi-1 zinc finger protein, carboxy-terminal zinc finger domain	EVI1-myleoid transforming protein	AAGAtgakhn	162	126	163	0.99	0.54	121.2	1.34	0.4669	0.97	1	. . .
V$MEL1.01	V$EVI1	MEL1 MDS1/EVI1-like gene 1 DNA-binding domain 1	EVI1-myleoid transforming protein	nagatAAGAtaana	191	152	204	0.94	0.76	135.1	1.41	0.2477	1	1	. . .
V$MEL1.02	V$EVI1	MEL1 MDS1/EVI1-like gene 1 DNA-binding domain 2	EVI1-myleoid transforming protein	nGATGagn	107	91	106	1.01	0.5	75.2	1.42	0.2594	0.84	0.5	. . .
V$MEL1.03	V$EVI1	MEL1 MDS1/EVI1-like gene 1 DNA-binding domain 2	EVI1-myleoid transforming protein	tgarGATGnk	84	71	77	1.09	0.32	64.8	1.3	0.5193	0.061	0.26	. . .
V$FAST1.01	V$FAST	FAST-1 SMAD interacting protein	FAST-1 SMAD interacting proteins	nrttgtkKATTggs	339	200	366	0.93	0.85	235	1.44	0.1277	0.68	0.0004	. . +
V$FAST1.02	V$FAST	Forkhead box H1 Foxh1	FAST-1 SMAD interacting proteins	nnwraTGTGkattgsnn	257	174	320	0.8	1	160.4	1.6	0.0041	0.58	0.16	. + .
V$FHXA.01	V$FKHD	Fork head homologous X binds DNA with a dual sequence specificity FHXA and FHXB	Fork head domain factors	nwaaayAAAYann	172	119	248	0.69	1	81.1	2.12	<0.0001	1	1	. X .
V$FHXB.01	V$FKHD	Fork head homologous X binds DNA with a dual sequence specificity FHXA and FHXB	Fork head domain factors	rymAYAAyabttkd	608	249	675	0.9	0.97	354.6	1.71	<0.0001	1	1	. X .
V$FKHRL1.01	V$FKHD	Fkh-domain factor FKHRL1 FOXO	Fork head domain factors	angtaAACAannn	427	225	487	0.88	0.98	261.4	1.63	0.0002	1	1	. + .
V$FREAC2.01	V$FKHD	Fork head related activator-2 FOXF2	Fork head domain factors	nngTAAAcaann	616	261	751	0.82	1	404.6	1.52	0.0017	1	1	. + .
V$FREAC3.01	V$FKHD	Fork head related activator-3 FOXC1	Fork head domain factors	nnGTAAataaaca	212	155	219	0.97	0.65	113.3	1.87	0.0001	1	0.93	. + .
V$FREAC4.01	V$FKHD	Fork head related activator-4 FOXD1	Fork head domain factors	cywawgtaAACAnwgn	415	219	487	0.85	0.99	262.7	1.58	0.0008	1	1	. + .
V$FREAC7.01	V$FKHD	Fork head related activator-7 FOXL1	Fork head domain factors	anaTAAAyann	107	83	147	0.73	1	52.8	2.02	<0.0001	1	0.98	. X .
V$HFH1.01	V$FKHD	HNF-3/Fkh Homolog 1 FOXQ1	Fork head domain factors	awaTAAAcaatn	358	207	420	0.85	0.99	218.1	1.64	0.0001	1	0.99	. + .
V$HFH2.01	V$FKHD	HNF-3/Fkh Homolog 2 FOXD3	Fork head domain factors	aaacaAACAwtn	200	128	285	0.7	1	100.5	1.99	<0.0001	1	1	. X .
V$HFH3.01	V$FKHD	HNF-3/Fkh Homolog 3 FOXI1, Freac-6	Fork head domain factors	taaayAAAYann	187	131	248	0.75	1	81.6	2.29	<0.0001	1	1	. X .
V$HFH8.01	V$FKHD	HNF-3/Fkh Homolog-8 FOXF1	Fork head domain factors	yrnatAAACann	188	138	237	0.79	0.99	95.4	1.97	<0.0001	1	1	. X .
V$HNF3.01	V$FKHD	Hepatocyte nuclear factor 3 alpha, beta FOXA1, FOXA2	Fork head domain factors	ngyAAAYa	959	285	1215	0.79	1	591.2	1.62	<0.0001	1	1	. X .
V$HNF3B.01	V$FKHD	Hepatocyte nuclear factor 3beta FOXA2	Fork head domain factors	aaryaAAYAwtn	183	127	224	0.82	0.98	87.7	2.09	<0.0001	1	1	. X .
V$HNF3B.02	V$FKHD	Hepatic nuclear factor 3beta FOXA2	Fork head domain factors	wnagYAAAcann	340	202	440	0.77	1	180.4	1.88	<0.0001	1	1	. X .
V$ILF1.01	V$FKHD	Winged-helix transcription factor IL-2 enhancer binding factor ILF, forkhead box K2 FOXK2	Fork head domain factors	nnwmAACAnv	531	247	559	0.95	0.81	318.8	1.67	<0.0001	0.99	1	. X .
V$XFD1.01	V$FKHD	Xenopus fork head domain factor 1 FoxA4a	Fork head domain factors	yawrTAAAyawwry	178	128	262	0.68	1	110.9	1.61	0.0132	1	0.91	. + .
V$XFD2.01	V$FKHD	Xenopus fork head domain factor 2 FoxI1a	Fork head domain factors	wnwaTAAAcawnn	254	163	329	0.77	1	150.7	1.69	<0.0001	1	0.99	. X .
V$XFD3.01	V$FKHD	Xenopus fork head domain factor 3 FoxA2a	Fork head domain factors	wnwgtmAACAwwmw	379	207	406	0.93	0.84	212.7	1.78	<0.0001	1	1	. X .
V$FXRE.01	V$FXRE	Farnesoid X - activated receptor RXR/FXR dimer, IR1 sites	Farnesoid X - activated receptor response elements	AGGTyaytsaccy	122	97	103	1.18	0.12	102.1	1.19	0.6862	0.00048	0.11	. . +
V$GAGA.01	V$GABF	GAGA-Box	GA-boxes	gvsngAGAGrgagrgrgagmgrbn	85	50	114	0.75	0.98	31.9	2.67	<0.0001	0.93	0.98	. X .
V$GATA.01	V$GATA	GATA binding factor	GATA binding factors	cwGATAarnn	308	194	344	0.9	0.93	241.8	1.27	0.6684	0.67	0.41	. . .
V$GATA1.01	V$GATA	GATA-binding factor 1	GATA binding factors	nnGATAnkgnn	311	194	345	0.9	0.91	242.9	1.28	0.658	0.76	0.44	. . .
V$GATA1.02	V$GATA	GATA-binding factor 1	GATA binding factors	ndGATTann	350	208	304	1.15	0.039	332.8	1.05	0.7294	0.6	0.61	+ . .
V$GATA1.03	V$GATA	GATA-binding factor 1	GATA binding factors	nncwGATArnn	311	194	345	0.9	0.91	242.9	1.28	0.658	0.76	0.44	. . .
V$GATA1.04	V$GATA	GATA-binding factor 1	GATA binding factors	ncwGATAaca	129	105	126	1.02	0.45	93	1.39	0.3375	0.32	0.14	. . .
V$GATA1.05	V$GATA	GATA-binding factor 1	GATA binding factors	mnaGATAanr	270	180	249	1.08	0.19	213.2	1.27	0.6742	0.75	0.39	. . .
V$GATA1.06	V$GATA	Complex of Lmo2 bound to Tal-1, E2A proteins, and GATA-1, half-site 2	GATA binding factors	nmGATAnsg	311	194	345	0.9	0.91	242.9	1.28	0.658	0.76	0.44	. . .
V$GATA2.01	V$GATA	GATA-binding factor 2	GATA binding factors	nnwGATAasa	147	116	144	1.02	0.45	108.5	1.36	0.4198	0.5	0.38	. . .
V$GATA2.02	V$GATA	GATA-binding factor 2	GATA binding factors	nsaGATAana	284	184	249	1.14	0.07	224.2	1.27	0.6675	0.55	0.37	. . .
V$GATA3.01	V$GATA	GATA-binding factor 3	GATA binding factors	ngaGATAana	437	225	402	1.09	0.12	331.8	1.32	0.5995	0.7	0.16	. . .
V$GATA3.02	V$GATA	GATA-binding factor 3	GATA binding factors	anAGATmwwa	541	232	474	1.14	0.019	423.1	1.28	0.696	0.58	0.069	+ . .
V$GCM1.01	V$GCMF	Glial cells missing homolog 1, chorion-specific transcription factor GCMa	Chorion-specific transcription factors with a GCM DNA binding domain	kaCCCTcatgs	76	67	63	1.21	0.15	71.4	1.06	0.7234	0.00028	0.0062	. . +
V$RTR.01	V$GCNR	Retinoid receptor-related testis-associated receptor GCNF/RTR, DR0 sites	Germ cell nuclear receptors	ntcaagkTCAAgktcann	30	28	34	0.88	0.73	29.5	1.02	0.6997	0.61	0.54	. . .
V$GFI1.01	V$GFI1	Growth factor independence 1 zinc finger protein acts as transcriptional repressor	Growth factor independence transcriptional repressor	nnaAATChsagnn	331	198	285	1.16	0.035	304.1	1.09	0.7293	0.55	0.55	+ . .
V$GFI1.02	V$GFI1	Growth factor independence 1	Growth factor independence transcriptional repressor	nnaAATCaswgynn	293	186	240	1.22	0.012	261.8	1.12	0.7293	0.74	0.6	+ . .
V$GFI1B.01	V$GFI1	Growth factor independence 1 zinc finger protein Gfi-1B	Growth factor independence transcriptional repressor	aAATCactgcnn	234	162	192	1.22	0.023	185.2	1.26	0.6623	0.98	0.67	+ . .
V$GLI1.01	V$GLIF	Zinc finger transcription factor GLI1	GLI zinc finger family	nngaccaCCCArnn	33	33	44	0.75	0.91	39	0.85	0.7287	0.42	0.92	. . .
V$GLI1.02	V$GLIF	Glioma-associated oncogene homolog 1	GLI zinc finger family	gaCCACccamg	32	31	41	0.78	0.88	38.3	0.83	0.7289	0.15	0.012	. . +
V$GLI2.01	V$GLIF	GLI-Kruppel family member GLI2	GLI zinc finger family	gaCCACccang	26	25	26	1	0.56	28.7	0.9	0.7227	0.11	0.13	. . .
V$GLI3.01	V$GLIF	GLI-Kruppel family member GLI3	GLI zinc finger family	gaCCACccang	25	25	28	0.89	0.71	30.6	0.82	0.7281	0.058	0.14	. . .
V$GLI3.02	V$GLIF	GLI-Kruppel family member GLI3	GLI zinc finger family	nngaCCACccann	41	38	38	1.08	0.41	41.7	0.98	0.7231	0.084	0.19	. . .
V$GLIS3.01	V$GLIF	GLIS family zinc finger 3, Gli-similar 3	GLI zinc finger family	nnkaCCCCccasn	44	38	62	0.71	0.97	66.2	0.66	0.7294	0.0085	0.026	. . +
V$ZIC2.01	V$GLIF	Zinc finger transcription factor, Zic family member 2 odd-paired homolog, Drosophila	GLI zinc finger family	naccaCCCC	68	57	88	0.77	0.95	88	0.77	0.7294	0.58	0.73	. . .
V$ARE.01	V$GREF	Androgene receptor binding site, IR3 sites	Glucocorticoid responsive and related elements	nnrgnacrnngTGTTctnn	254	159	218	1.17	0.054	153.2	1.66	0.0019	0.99	1	. + .
V$ARE.02	V$GREF	Androgene receptor binding site, IR3 sites	Glucocorticoid responsive and related elements	dnwcwtnntGTYCt	98	83	103	0.95	0.66	80.7	1.21	0.6502	0.71	0.2	. . .
V$ARE.03	V$GREF	Androgene receptor binding site, IR3 sites	Glucocorticoid responsive and related elements	gnacannntGTTCtnn	206	152	212	0.97	0.63	133.6	1.54	0.0345	0.83	0.26	. + .
V$GRE.01	V$GREF	Glucocorticoid receptor, C2C2 zinc finger protein binds glucocorticoid dependent to GREs, IR3 sites	Glucocorticoid responsive and related elements	nnggtwcwnnntGTTCtnr	198	143	192	1.03	0.4	121.9	1.62	0.0066	0.021	0.0041	. + +
V$GRE.02	V$GREF	Glucocorticoid receptor, IR3 sites	Glucocorticoid responsive and related elements	rGAACasnntgttct	126	111	110	1.15	0.16	73.1	1.72	0.0056	0.48	0.022	. + +
V$PRE.01	V$GREF	Progesterone receptor binding site, IR3 sites	Glucocorticoid responsive and related elements	nnrgnacnnknTGTTctnn	349	211	360	0.97	0.67	226.7	1.54	0.0119	1	1	. + .
V$GRHL1.01	V$GRHL	Grainyhead-like 1 LBP32, MGR, TFCP2L2	Grainyhead-like transcription factors	nnwaccGGTT	141	104	109	1.29	0.025	112.2	1.26	0.6163	0.15	0.36	+ . .
V$GRHL3.01	V$GRHL	Grainyhead-like 3 sister-of-mammalian grainyhead - SOM	Grainyhead-like transcription factors	haaaccGGTTttn	174	129	150	1.16	0.1	142.5	1.22	0.6871	0.72	0.4	. . .
V$ZEC.01	V$GTBX	Zinc finger protein ZEC ZFP628	GT box	sggccaaggttGGTTgca	80	67	64	1.25	0.11	60.8	1.32	0.4764	0.95	0.88	. . .
V$GTF3R4.01	V$GUCE	GTF2I-like repeat 4 of GTF3	GTF2IRDI upstream control element	nggGATTrnr	173	134	149	1.16	0.1	151.2	1.14	0.7254	0.15	0.31	. . .
V$TFII-IR4.01	V$GUCE	GTF2I repeat 4 of the general transcription factor II, i GTF2I	GTF2IRDI upstream control element	nggGATTan	64	57	66	0.97	0.6	55.8	1.15	0.6815	0.58	0.2	. . .
V$GZF1.01	V$GZF1	GDNF-inducible zinc finger protein 1 ZNF336	GDNF-inducible zinc finger gene 1	TGCGcktmtata	101	86	174	0.58	1	81.1	1.24	0.6139	0.32	0.97	. . .
V$AML1.01	V$HAML	AML1/CBFA2 Runt domain binding site	Human acute myelogenous leukemia factors	ctGYGGtyw	56	52	53	1.06	0.42	43.2	1.3	0.5032	0.13	0.0051	. . +
V$AML3.01	V$HAML	Runt-related transcription factor 2 / CBFA1 core-binding factor, runt domain, alpha subunit 1	Human acute myelogenous leukemia factors	nnstGTGGtttgtg	94	82	94	1	0.53	78.1	1.2	0.6679	0.3	0.015	. . +
V$HAND2_E12.01	V$HAND	Heterodimers of the bHLH transcription factors HAND2 Thing2 and E12	Twist subfamily of class B bHLH transcription factors	ccagaTGGCcccccn	54	49	47	1.15	0.28	40	1.35	0.4086	0.11	0.0019	. . +	Tcf3 Hand2	Tcf3,1.36,5.39;Hand2,0,0.04
V$HEN1.01	V$HAND	HEN1	Twist subfamily of class B bHLH transcription factors	nnggncnCAGCtgcgncccnn	56	32	36	1.56	0.024	30.9	1.81	0.0473	0.00049	0.1	+ + +	Nhlh1	Nhlh1,2.02,312.44
V$HEN1.02	V$HAND	HEN1	Twist subfamily of class B bHLH transcription factors	ngggncgcaGCTGcgncccnn	54	33	28	1.93	0.0027	28.2	1.92	0.0279	0.07	0.47	+ + .	Nhlh1	Nhlh1,2.02,312.44
V$LYL1_E12.01	V$HAND	LYL1-E12 heterodimeric complex	Twist subfamily of class B bHLH transcription factors	naacaGATGkty	125	101	87	1.44	0.0054	79.9	1.56	0.0569	0.0014	0.4	+ . +	Tcf3 Lyl1	Tcf3,1.36,5.39;Lyl1,0.14,0.18
V$MESP1_2.01	V$HAND	Mesoderm posterior 1 and 2	Twist subfamily of class B bHLH transcription factors	nhavCATAtgnn	169	87	144	1.17	0.087	105.9	1.6	0.0507	0.55	0.23	. . .	Mesp1 Mesp2	Mesp1,0,0.04;Mesp2,0.2,0.31
V$PARAXIS.01	V$HAND	Paraxis TCF15, member of the Twist subfamily of Class B bHLH factors, forms heterodimers with E12	Twist subfamily of class B bHLH transcription factors	ndsAACAcatgykkcgd	146	103	123	1.19	0.09	94.6	1.54	0.0806	0.16	0.32	. . .	Tcf15	Tcf15,0.32,1.99
V$SCX.01	V$HAND	Tendon-specific bHLH transcription factor scleraxis	Twist subfamily of class B bHLH transcription factors	wnrcatgTGSCnd	61	49	47	1.3	0.11	36.7	1.66	0.069	0.049	0.16	. . +	Scx	Scx,0.23,0.49
V$TAL1ALPHAE47.01	V$HAND	Tal-1alpha/E47 heterodimer	Twist subfamily of class B bHLH transcription factors	nnaaCAGAtgktnn	127	95	87	1.46	0.0038	86.2	1.47	0.1641	0.0014	0.0068	+ . +	Tcf3 Tal1	Tcf3,1.36,5.39;Tal1,0.01,0.11
V$TAL1BETAE47.01	V$HAND	Tal-1beta/E47 heterodimer	Twist subfamily of class B bHLH transcription factors	nnaaCAGAtgktnn	105	81	62	1.69	0.00055	72.9	1.44	0.237	0.00054	0.0037	+ . +	Tcf3 Tal1	Tcf3,1.36,5.39;Tal1,0.01,0.11
V$TAL1BETAHEB.01	V$HAND	Tal-1beta/HEB heterodimer	Twist subfamily of class B bHLH transcription factors	nnaaCAGAtgktnn	116	98	84	1.38	0.014	83.1	1.4	0.316	0.055	0.094	+ . .	Tcf12 Tal1	Tcf12,6.87,12.57;Tal1,0.01,0.11
V$TAL1BETAITF2.01	V$HAND	Tal-1beta/ITF-2 heterodimer	Twist subfamily of class B bHLH transcription factors	nnaaCAGAtgktnn	127	104	95	1.34	0.019	93	1.36	0.3853	0.042	0.12	+ . +	Tcf4 Tal1	Tcf4,0.92,2.01;Tal1,0.01,0.11
V$TAL1_E2A.01	V$HAND	Complex of Lmo2 bound to Tal-1, E2A proteins, and GATA-1, half-site 1	Twist subfamily of class B bHLH transcription factors	nnCAGGtgbnn	127	93	95	1.34	0.019	81.3	1.56	0.0667	0.17	0.093	+ . .
V$TH1E47.01	V$HAND	Thing1/E47 heterodimer, TH1 bHLH member specific expression in a variety of embryonic tissues	Twist subfamily of class B bHLH transcription factors	nawkCCAGaync	161	124	133	1.21	0.058	112	1.44	0.2035	0.077	0.0013	. . +	Tcf3 Hand1	Tcf3,1.36,5.39;Hand1,0,0.17
V$TWIST.01	V$HAND	TWIST homolog of drosophila	Twist subfamily of class B bHLH transcription factors	hnCAYVtgksk	249	128	216	1.15	0.069	159.1	1.57	0.0359	0.29	0.088	. + .	Twist1 Twist2	Twist1,0.05,0.15;Twist2,0.13,0.06
V$EMX2.01	V$HBOX	Empty spiracles homeobox 2	Homeobox transcription factors	cnrcTAATtagnn	777	226	537	1.45	1.9e-11	385.8	2.01	<0.0001	1.6e-10	3.2e-32	X X X	Emx2	Emx2,34.3,103.13
V$EN1.01	V$HBOX	Homeobox protein engrailed en-1	Homeobox transcription factors	raaTTTAattgaa	302	159	357	0.85	0.99	229.9	1.31	0.538	0.84	0.94	. . .	En1	En1,0.02,0.09
V$EN1.02	V$HBOX	Engrailed homeobox 1	Homeobox transcription factors	nnaactAATTarknn	472	191	336	1.4	9.7e-07	215.6	2.19	<0.0001	1.7e-11	1.6e-25	X X X	En1	En1,0.02,0.09
V$EN2.01	V$HBOX	Engrailed homeobox 2	Homeobox transcription factors	nnaytAATTarnncw	708	231	566	1.25	3.8e-05	405.1	1.75	<0.0001	5.2e-11	1.3e-20	X X X	En2	En2,1.79,0.55
V$EVX1.01	V$HBOX	Even-skipped homeobox 1	Homeobox transcription factors	nnrctaATTAgnn	681	220	472	1.44	4.1e-10	329.1	2.07	<0.0001	4.5e-11	1.4e-35	X X X	Evx1	Evx1,0,0.1
V$EVX2.01	V$HBOX	Even-skipped homeobox 2	Homeobox transcription factors	nncmgcTAATtagcnk	417	171	263	1.59	1.9e-09	192.5	2.17	<0.0001	3.3e-15	5.3e-30	X X X	Evx2	Evx2,0,0.03
V$GBX1.01	V$HBOX	Gastrulation brain homeobox 1	Homeobox transcription factors	nnactAATTagtg	639	208	458	1.4	2.6e-08	329.4	1.94	<0.0001	6.1e-14	1.5e-26	X X X	Gbx1	Gbx1,0.03,0.08
V$GBX2.01	V$HBOX	Gastrulation brain homeobox 2	Homeobox transcription factors	nnrctAATTagynn	689	215	496	1.39	1.1e-08	371.5	1.85	<0.0001	1.5e-10	1.9e-26	X X X	Gbx2	Gbx2,0,0.15
V$GSH1.01	V$HBOX	Homeobox transcription factor Gsh-1	Homeobox transcription factors	vbmhavTAATkddg	588	246	577	1.02	0.38	347.8	1.69	<0.0001	8.5e-05	5.1e-17	. X X	Gsx1	Gsx1,0,0.02
V$GSH2.01	V$HBOX	Homeodomain transcription factor Gsh-2	Homeobox transcription factors	cTAATknr	654	255	583	1.12	0.023	380.6	1.72	<0.0001	5.1e-08	4.7e-28	+ X X	Gsx2	Gsx2,0,0
V$GSH2.02	V$HBOX	Homeodomain transcription factor Gsh-2	Homeobox transcription factors	nngctAATTanc	869	229	747	1.16	0.0013	449.9	1.93	<0.0001	3.7e-10	2.6e-26	+ X X	Gsx2	Gsx2,0,0
V$HLXB9.01	V$HBOX	Motor neuron and pancreas homeobox 1 Mnx1	Homeobox transcription factors	nncactAATTast	786	221	574	1.37	4.9e-09	387.8	2.03	<0.0001	3.6e-12	2.7e-28	X X X	Mnx1	Mnx1,0,0.22
V$MEOX1.01	V$HBOX	Mesenchyme homeobox 1	Homeobox transcription factors	ctnrnntAATTacnn	759	236	574	1.32	2.2e-07	402.1	1.89	<0.0001	3.7e-12	1.7e-24	X X X	Meox1	Meox1,0,0
V$VAX1.01	V$HBOX	Ventral anterior homeobox 1	Homeobox transcription factors	gntAATTaacnn	811	226	612	1.33	7.3e-08	413.4	1.96	<0.0001	1.2e-12	2.1e-28	X X X	Vax1	Vax1,0,0.19
V$VAX2.01	V$HBOX	Ventral anterior homeobox 2	Homeobox transcription factors	nnactaATTAann	717	225	514	1.39	4e-09	348.4	2.06	<0.0001	2.8e-11	5.9e-35	X X X	Vax2	Vax2,0,0.03
V$HDBP1_2.01	V$HDBP	Huntington's disease gene regulatory region-binding protein 1 and 2 SLC2A4 regulator and papillomavirus binding factor	Huntington's disease gene regulatory region binding proteins	ccycsgCCGGcgcvgcsh	6	5	3	2	0.25	3.3	1.84	0.2205	0.14	0.028	. . +
V$HDGF.01	V$HDGF	Hepatoma-derived growth factor	Hepatoma-derived growth factor	ctygAACTcctgacctcaggtgatccacccrcctcag	0	0	0	NA	1	NA	NA	NA	NA	NA	. . .
V$HSF1.01	V$HEAT	Heat shock factor 1	Heat shock factors	ktcnRGAAnktwsyrr	375	220	376	1	0.53	267.5	1.4	0.2446	0.99	1	. . .	Hsf1	Hsf1,15.7,17.36
V$HSF1.02	V$HEAT	Heat shock factor 1	Heat shock factors	ngamkvktCGAGaaswwtcnn	149	108	112	1.33	0.013	102.3	1.46	0.1807	0.11	0.23	+ . .	Hsf1	Hsf1,15.7,17.36
V$HSF1.03	V$HEAT	Heat shock factor 1	Heat shock factors	vdsgawnntncbAGAAngttc	153	98	141	1.09	0.26	111.1	1.38	0.3549	0.0045	0.94	. . +	Hsf1	Hsf1,15.7,17.36
V$HSF2.01	V$HEAT	Heat shock factor 2	Heat shock factors	nvbnbvGAASnwtcnscd	382	212	347	1.1	0.1	263.6	1.45	0.1008	0.65	0.96	. . .	Hsf2	Hsf2,16.16,8.33
V$HSF2.02	V$HEAT	Heat shock factor 2	Heat shock factors	AGAAnnwtc	411	223	370	1.11	0.076	257.4	1.6	0.0014	1	1	. + .	Hsf2	Hsf2,16.16,8.33
V$DEC1.01	V$HESF	Basic helix-loop-helix protein known as Dec1, Stra13 or Sharp2	Vertebrate homologues of enhancer of split complex	nystCACGtgabnn	79	45	62	1.27	0.089	45.9	1.72	0.0526	0.62	0.03	. . +
V$DEC2.01	V$HESF	Basic helix-loop-helix protein known as Dec2 or Sharp2	Vertebrate homologues of enhancer of split complex	nscaCGTGnr	77	61	75	1.03	0.47	47.4	1.63	0.0618	0.7	0.18	. . .
V$HELT.01	V$HESF	Hey-like bHLH-transcriptional repressor	Vertebrate homologues of enhancer of split complex	nsgCACGygacn	8	7	7	1.14	0.5	3.7	2.19	0.1106	0.031	0.56	. . +
V$HES1.01	V$HESF	Drosophila hairy and enhancer of split homologue 1 HES-1	Vertebrate homologues of enhancer of split complex	mmgycgsGYGCmssy	33	31	30	1.1	0.4	29	1.14	0.6417	0.17	0.38	. . .
V$HES1.02	V$HESF	Drosophila hairy and enhancer of split homologue 1 HES-1	Vertebrate homologues of enhancer of split complex	yggCACGtgscn	12	9	11	1.09	0.5	5.3	2.28	0.0801	0.61	0.58	. . .
V$HIC1.01	V$HICF	Hypermethylated in cancer 1, transcriptional repressor containing five Kr¸ppel-like C2H2 zinc fingers, for optimal binding multiple binding sites are required.	Krueppel-like C2H2 zinc finger factors hypermethylated in cancer	nnggkTGCCcsnn	241	159	191	1.26	0.0091	168.1	1.43	0.1795	0.082	0.23	+ . .
V$ARNT.01	V$HIFF	AhR nuclear translocator homodimers	Hypoxia inducible factor, bHLH/PAS protein family	nddnncaCGTGnn	104	57	90	1.16	0.18	60	1.73	0.0273	0.19	0.048	. + +
V$CLOCK_BMAL1.01	V$HIFF	Binding site of Clock/BMAL1 heterodimer, NPAS2/BMAL1 heterodimer	Hypoxia inducible factor, bHLH/PAS protein family	gggtCACGtgnn	162	69	159	1.02	0.46	96.9	1.67	0.0284	0.34	0.13	. + .
V$HIF1.01	V$HIFF	Hypoxia induced factor-1 HIF-1	Hypoxia inducible factor, bHLH/PAS protein family	hsbcgbACGTgns	39	29	32	1.22	0.24	14.6	2.67	0.0002	0.031	0.049	. + +	Hif1a	Hif1a,16.59,12.54
V$HIF1.02	V$HIFF	Hypoxia inducible factor, bHLH / PAS protein family	Hypoxia inducible factor, bHLH/PAS protein family	bvchbaCGTGs	22	20	18	1.22	0.32	8.3	2.64	0.0021	0.031	0.19	. + +	Hif1a	Hif1a,16.59,12.54
V$HRE.01	V$HIFF	Hypoxia response elements, binding sites for HIF1alpha/ARNT heterodimers	Hypoxia inducible factor, bHLH/PAS protein family	ngknnnkaCGTGcgnn	10	9	16	0.62	0.92	4.4	2.26	0.0719	0.018	0.023	. . +
V$MTBF.01	V$HMTB	Muscle-specific Mt binding site	Human muscle-specific Mt binding site	tggtATTTr	229	160	268	0.85	0.96	176.5	1.3	0.5913	0.16	0.015	. . +
V$HMBOX.01	V$HNF1	Homeobox containing 1	Hepatic Nuclear Factor 1	nwctaGTTAann	319	191	299	1.07	0.22	236.8	1.35	0.464	0.77	0.55	. . .	Hmbox1	Hmbox1,7.35,8.6
V$HNF1.01	V$HNF1	Hepatic nuclear factor 1	Hepatic Nuclear Factor 1	rGTTAatnwttamcn	435	220	458	0.95	0.79	266.4	1.63	0.0002	0.92	0.039	. + +	Hnf1a	Hnf1a,2.88,2.89
V$HNF1.02	V$HNF1	Hepatic nuclear factor 1	Hepatic Nuclear Factor 1	dgtTAATnattaacmnn	374	202	329	1.14	0.048	231.4	1.62	0.001	0.59	0.00058	+ + +	Hnf1a	Hnf1a,2.88,2.89
V$HNF1.03	V$HNF1	Hepatic nuclear factor 1	Hepatic Nuclear Factor 1	gGTTAatnwttrnc	410	216	435	0.94	0.81	251.3	1.63	0.0003	0.9	0.46	. + .	Hnf1a	Hnf1a,2.88,2.89
V$HNF1.04	V$HNF1	Hepatocyte nuclear factor 1 alpha Tcf-1	Hepatic Nuclear Factor 1	nnttaGTTAacnn	456	204	437	1.04	0.27	326.9	1.39	0.2788	0.26	0.0075	. . +	Hnf1a	Hnf1a,2.88,2.89
V$TCF2.01	V$HNF1	Hepatocyte nuclear factor 1 beta HNF1B	Hepatic Nuclear Factor 1	nnctaGTTAacnn	410	205	424	0.97	0.7	293.6	1.4	0.272	0.00079	1e-08	. . X	Hnf1b	Hnf1b,2.36,0.36
V$HNF6.01	V$HNF6	Liver enriched Cut - Homeodomain transcription factor HNF6 ONECUT	Onecut homeodomain factor HNF6	hnaarTCAAtawnn	197	137	227	0.87	0.93	206.4	0.95	0.7294	0.98	0.91	. . .
V$OC2.01	V$HNF6	CUT-homeodomain transcription factor Onecut-2	Onecut homeodomain factor HNF6	rnawawAATCaawadht	432	217	445	0.97	0.68	291.2	1.48	0.0328	1	0.96	. + .
V$MIZF.01	V$HNFP	MBD2 methyl-CpG-binding protein-interacting zinc finger protein, histone nuclear factor P HiNF-P	Histone nuclear factor P	anCGGAcgttnn	38	36	45	0.84	0.81	29.8	1.28	0.5053	0.28	0.47	. . .
V$BARHL1.01	V$HOMF	BarH-like homeobox 1	Homeodomain transcription factors	nnyTAATtggttnt	312	184	215	1.45	1.4e-05	149.8	2.08	<0.0001	2.6e-13	9.7e-27	X X X	Barhl1	Barhl1,0.75,0.5
V$BARHL2.01	V$HOMF	BarH-like homeobox 2	Homeodomain transcription factors	nntTAATtgnttktn	289	181	230	1.26	0.0054	158.3	1.83	<0.0001	1.4e-09	7.4e-20	+ X X	Barhl2	Barhl2,0,0
V$BARX1.01	V$HOMF	BARX homeobox 1	Homeodomain transcription factors	rnyAATTrsynnaw	692	217	540	1.28	8.3e-06	389.2	1.78	<0.0001	2.4e-09	3.7e-16	X X X	Barx1	Barx1,0,0.06
V$BARX2.01	V$HOMF	Barx2, homeobox transcription factor that preferentially binds to paired TAAT motifs	Homeodomain transcription factors	nnwTAATkrnk	652	255	581	1.12	0.023	379.5	1.72	<0.0001	1.1e-08	3.6e-28	+ X X	Barx2	Barx2,0.05,0.9
V$BARX2.02	V$HOMF	BARX homeobox 2	Homeodomain transcription factors	antAATTantknt	662	208	528	1.25	5.7e-05	370.9	1.78	<0.0001	4e-10	9.4e-19	X X X	Barx2	Barx2,0.05,0.9
V$BSX.01	V$HOMF	Brain specific homeobox	Homeodomain transcription factors	rnyAATTrny	657	200	481	1.37	1e-07	373.7	1.76	<0.0001	2.8e-11	2.1e-19	X X X	Bsx	Bsx,0,0.23
V$HHEX.01	V$HOMF	Hematopoietically expressed homeobox, proline-rich homeodomain protein	Homeodomain transcription factors	nnttTAATwrnn	284	169	213	1.33	0.00083	147.7	1.92	<0.0001	0.012	2.7e-18	+ X X	Hhex	Hhex,0.05,0.11
V$HMX1.01	V$HOMF	H6 family homeobox 1 / NKX5-3	Homeodomain transcription factors	cntTAATtgctnn	391	213	323	1.21	0.0061	257.5	1.52	0.0162	0.018	7.9e-13	+ + X	Hmx1	Hmx1,0.06,0.13
V$HMX2.01	V$HOMF	Hmx2/Nkx5-2 homeodomain transcription factor	Homeodomain transcription factors	wsmwCTTAagnks	460	162	452	1.02	0.41	371.6	1.24	0.6959	0.7	0.082	. . .	Hmx2	Hmx2,0,0.07
V$HMX2.02	V$HOMF	Hmx2/Nkx5-2 homeodomain transcription factor	Homeodomain transcription factors	rnAAACgtttn	292	191	312	0.94	0.8	191.3	1.53	0.0266	0.98	1	. + .	Hmx2	Hmx2,0,0.07
V$HMX2.03	V$HOMF	Hmx2/Nkx5-2 homeodomain transcription factor	Homeodomain transcription factors	nnTTAAttgcttnn	433	224	392	1.1	0.082	306.3	1.41	0.2013	0.077	0.0015	. . +	Hmx2	Hmx2,0,0.07
V$HMX3.01	V$HOMF	H6 homeodomain HMX3/Nkx5.1 transcription factor	Homeodomain transcription factors	cvyAAGTgggnv	196	140	189	1.04	0.38	162.5	1.21	0.7097	0.95	0.94	. . .	Hmx3	Hmx3,0,0
V$HMX3.02	V$HOMF	Hmx3/Nkx5-1 homeodomain transcription factor	Homeodomain transcription factors	ncwmTTAAkwgn	611	203	659	0.93	0.92	432.8	1.41	0.2081	0.96	0.16	. . .	Hmx3	Hmx3,0,0
V$HMX3.03	V$HOMF	H6 homeodomain HMX3/Nkx5.1 transcription factor	Homeodomain transcription factors	nntTAATtgctnn	422	215	372	1.13	0.041	282.4	1.49	0.0337	0.00027	3.4e-17	+ + X	Hmx3	Hmx3,0,0
V$LBX2.01	V$HOMF	Ladybird homeobox 2	Homeodomain transcription factors	nnytAATTarnn	716	209	557	1.29	4.6e-06	398.1	1.8	<0.0001	5.3e-15	2.5e-27	X X X	Lbx2	Lbx2,0,0
V$MSX.01	V$HOMF	Homeodomain proteins MSX-1 and MSX-2	Homeodomain transcription factors	wyTAATtdn	330	182	239	1.38	7.8e-05	161.5	2.04	<0.0001	4.6e-16	3.9e-24	+ X X	Msx1 Msx2	Msx1,0.07,1.74;Msx2,0.02,0
V$MSX1.01	V$HOMF	Muscle-segment homeobox 1, msh homeobox 1	Homeodomain transcription factors	antAATTant	606	198	482	1.26	9.5e-05	326.1	1.86	<0.0001	1.3e-13	1.2e-21	+ X X	Msx1	Msx1,0.07,1.74
V$MSX2.01	V$HOMF	Muscle segment homeo box 2, homologue of Drosophila HOX 8	Homeodomain transcription factors	mCTAAttnn	112	95	91	1.23	0.08	78.9	1.42	0.2668	9.5e-10	3.6e-10	. . X	Msx2	Msx2,0.02,0
V$MSX2.02	V$HOMF	Muscle-segment homeobox 2, msh homeobox 2	Homeodomain transcription factors	nnrctAATTrgtcnn	425	201	292	1.46	3.8e-07	223.2	1.9	<0.0001	1.8e-11	2.1e-22	X X X	Msx2	Msx2,0.02,0
V$MSX3.01	V$HOMF	Homeobox, msh-like 3	Homeodomain transcription factors	nntTAATtrgttnt	390	187	290	1.34	7.2e-05	174.6	2.23	<0.0001	1.5e-07	5e-23	+ X X	Msx3	Msx3,0,0
V$NOBOX.01	V$HOMF	Homeobox containing germ cell-specific transcription factor NOBOX	Homeodomain transcription factors	hTAATtrsy	421	211	308	1.37	1.6e-05	214.1	1.97	<0.0001	1.2e-14	3.2e-34	X X X	Nobox	Nobox,0,0.04
V$NOBOX.02	V$HOMF	NOBOX oogenesis homeobox	Homeodomain transcription factors	nnyyAATTrrnn	761	222	551	1.38	3.7e-09	413.7	1.84	<0.0001	2.2e-14	2.6e-25	X X X	Nobox	Nobox,0,0.04
V$TLX1.01	V$HOMF	T-cell leukemia homeobox 1	Homeodomain transcription factors	CGRTaaktng	19	17	32	0.59	0.98	18	1.06	0.6561	0.27	0.6	. . .	Tlx1	Tlx1,0,0
V$TLX2.01	V$HOMF	T-cell leukemia, homeobox 2	Homeodomain transcription factors	wwnttaTTAAttnattn	536	199	546	0.98	0.63	285.7	1.88	<0.0001	0.11	1e-06	. X X	Tlx2	NA,NA,NA
V$HOX_PBX.01	V$HOXC	HOX/PBX binding sites	HOX - PBX complexes	nswyKGATkgatkgsy	216	153	251	0.86	0.95	211.4	1.02	0.7294	0.7	0.25	. . .
V$PBX1.01	V$HOXC	Homeo domain factor Pbx-1	HOX - PBX complexes	nnttGATTgatnn	167	129	196	0.85	0.94	188.8	0.88	0.7294	0.95	0.76	. . .
V$PBX_HOXA9.01	V$HOXC	PBX - HOXA9 binding site	HOX - PBX complexes	aTGATttatgnn	450	224	437	1.03	0.34	304.1	1.48	0.036	0.54	0.36	. + .
V$HOX1-3.01	V$HOXF	Hox-1.3, vertebrate homeobox protein	Paralog hox genes 1-8 from the four hox clusters A, B, C, D	nnamTAATgrggrwnn	635	249	579	1.1	0.057	394.2	1.61	<0.0001	9.9e-06	2.7e-14	. X X	Hoxa5	Hoxa5,0,0
V$HOXA1.01	V$HOXF	Homeobox A1	Paralog hox genes 1-8 from the four hox clusters A, B, C, D	nnktAATTagctna	747	225	531	1.41	8.3e-10	363.7	2.05	<0.0001	2.7e-12	3.2e-28	X X X	Hoxa1	Hoxa1,0,0.01
V$HOXA2.01	V$HOXF	Homeobox A2	Paralog hox genes 1-8 from the four hox clusters A, B, C, D	anggTAATtanc	810	226	602	1.35	1.7e-08	401.5	2.02	<0.0001	3.7e-11	9.7e-32	X X X	Hoxa2	Hoxa2,0,0
V$HOXA3.01	V$HOXF	Homeobox A3	Paralog hox genes 1-8 from the four hox clusters A, B, C, D	ryTAATtany	804	224	599	1.34	2.4e-08	399.8	2.01	<0.0001	1.5e-11	2.1e-33	X X X	Hoxa3	Hoxa3,0,0.01
V$HOXA4.01	V$HOXF	Homeobox A4	Paralog hox genes 1-8 from the four hox clusters A, B, C, D	nmgttAATTaatna	829	230	652	1.27	2.3e-06	431	1.92	<0.0001	3.9e-09	2.1e-24	X X X	Hoxa4	Hoxa4,0,0
V$HOXA5.01	V$HOXF	Homeobox A5 / Hox-1.3	Paralog hox genes 1-8 from the four hox clusters A, B, C, D	gntAATTanc	813	226	613	1.33	6.5e-08	408.4	1.99	<0.0001	8e-11	2.7e-28	X X X	Hoxa5	Hoxa5,0,0
V$HOXA6.01	V$HOXF	Homeobox A6 / Hox 1beta	Paralog hox genes 1-8 from the four hox clusters A, B, C, D	amgktAATTaccnn	818	230	619	1.32	8.4e-08	408.4	2	<0.0001	1.4e-10	2.2e-27	X X X	Hoxa6	Hoxa6,0,0
V$HOXB3.01	V$HOXF	Homeobox B3 / Hox 2-gamma	Paralog hox genes 1-8 from the four hox clusters A, B, C, D	wrancTAATtagynn	957	257	767	1.25	2.6e-06	527.9	1.81	<0.0001	1.7e-08	2.9e-26	X X X	Hoxb3	Hoxb3,0,0.11
V$HOXB4.01	V$HOXF	Homeobox B4 / Hox-2phi	Paralog hox genes 1-8 from the four hox clusters A, B, C, D	nrttAATTaatn	837	225	623	1.34	1.2e-08	433.3	1.93	<0.0001	5.6e-09	3.9e-27	X X X	Hoxb4	Hoxb4,0,0.06
V$HOXB5.01	V$HOXF	Homeobox B5 / Hox-2alpha	Paralog hox genes 1-8 from the four hox clusters A, B, C, D	gnTAATtanc	806	225	596	1.35	1.1e-08	399.9	2.02	<0.0001	2.5e-10	2e-31	X X X	Hoxb5	Hoxb5,0,0
V$HOXB6.01	V$HOXF	Homeobox B6 / Hox2-beta	Paralog hox genes 1-8 from the four hox clusters A, B, C, D	nngtAATTacnnaww	763	236	611	1.25	2.3e-05	408.5	1.87	<0.0001	7.2e-11	6.1e-23	X X X	Hoxb6	Hoxb6,0,0
V$HOXB7.01	V$HOXF	Homeobox B7 / Hox2c	Paralog hox genes 1-8 from the four hox clusters A, B, C, D	antAATTantgnn	879	231	752	1.17	0.0009	449.7	1.95	<0.0001	4.8e-08	5.6e-25	+ X X	Hoxb7	Hoxb7,0,0
V$HOXB8.01	V$HOXF	Homeobox B8 / Hox-2delta	Paralog hox genes 1-8 from the four hox clusters A, B, C, D	nngyaATTAatanw	649	250	574	1.13	0.017	361.6	1.79	<0.0001	0.017	1.7e-16	+ X X	Hoxb8	Hoxb8,0,0.02
V$HOXC4.01	V$HOXF	Homeobox C4 / Hox-3epsilon	Paralog hox genes 1-8 from the four hox clusters A, B, C, D	nnttAATTaann	722	212	546	1.32	4.3e-07	371.3	1.94	<0.0001	4.8e-09	1.2e-25	X X X	Hoxc4	Hoxc4,0,0.02
V$HOXC5.01	V$HOXF	Homeobox C5 / Hox-3delta	Paralog hox genes 1-8 from the four hox clusters A, B, C, D	cnmrttAATTaatna	855	232	716	1.19	0.00025	446.6	1.91	<0.0001	1.5e-09	6.1e-25	+ X X	Hoxc5	Hoxc5,0,0
V$HOXC6.01	V$HOXF	Homeobox C6 / Hox-3C	Paralog hox genes 1-8 from the four hox clusters A, B, C, D	nnktAATTamnn	806	225	613	1.31	1.7e-07	407.3	1.98	<0.0001	2.1e-11	4.6e-29	X X X	Hoxc6	Hoxc6,0,0
V$HOXC8.01	V$HOXF	Homeobox C8 / Hox-3alpha	Paralog hox genes 1-8 from the four hox clusters A, B, C, D	nntaATTAcnn	803	224	597	1.35	2e-08	398.8	2.01	<0.0001	5.5e-11	1.7e-32	X X X	Hoxc8	Hoxc8,12.16,5.86
V$HOXD1.01	V$HOXF	Homeobox D1 / Hox-4gamma	Paralog hox genes 1-8 from the four hox clusters A, B, C, D	nnrntAATTanctnn	674	216	471	1.43	1.1e-09	315.1	2.14	<0.0001	7e-15	7.7e-29	X X X	Hoxd1	Hoxd1,0,0
V$HOXD3.01	V$HOXF	Homeobox D3 / Hox-4alpha	Paralog hox genes 1-8 from the four hox clusters A, B, C, D	nntAATTannncar	852	236	637	1.34	1.4e-08	442.8	1.92	<0.0001	3.9e-11	1e-25	X X X	Hoxd3	Hoxd3,0,0.04
V$HOXD8.01	V$HOXF	Homeobox D8	Paralog hox genes 1-8 from the four hox clusters A, B, C, D	taantaATTAatrgntn	768	235	720	1.07	0.11	419.8	1.83	<0.0001	0.0039	3.5e-13	. X X	Hoxd8	Hoxd8,0,0.02
V$NANOG.01	V$HOXF	Homeobox transcription factor Nanog	Paralog hox genes 1-8 from the four hox clusters A, B, C, D	nnkkAATGgknn	399	229	391	1.02	0.4	297.1	1.34	0.4901	0.89	0.011	. . +	Nanog	Nanog,0,0.11
V$MEIS1A_HOXA9.01	V$HOXH	Meis1a and Hoxa9 form heterodimeric binding complexes on target DNA	HOX - MEIS1 heterodimers	TGACagkttwayga	163	121	152	1.07	0.29	118.8	1.37	0.3683	0.14	0.19	. . .
V$MEIS1B_HOXA9.01	V$HOXH	Meis1b and Hoxa9 form heterodimeric binding complexes on target DNA	HOX - MEIS1 heterodimers	TGACastttwaygr	339	210	336	1.01	0.47	224.5	1.51	0.0305	0.12	0.44	. + .
V$HOMEZ.01	V$HZIP	Homeobox and leucine zipper encoding transcription factor	Homeodomain-leucine zipper transcription factors	anwwmATCGttttna	82	74	93	0.88	0.82	56.1	1.46	0.2145	0.7	0.033	. . +
V$IK1.01	V$IKRS	Ikaros 1, potential regulator of lymphocyte differentiation	Ikaros zinc finger family	hntGGGAatrcc	96	80	109	0.88	0.84	84.7	1.13	0.7142	0.57	0.061	. . .	Ikzf1	Ikzf1,0.02,0.09
V$IK2.01	V$IKRS	Ikaros 2, potential regulator of lymphocyte differentiation	Ikaros zinc finger family	nnyGGGAwnn	254	159	239	1.06	0.26	220.8	1.15	0.7289	0.0013	3.3e-09	. . X	Ikzf2	Ikzf2,6.32,1.53
V$IK3.01	V$IKRS	Ikaros 3, potential regulator of lymphocyte differentiation	Ikaros zinc finger family	tnytgGGAAtacc	215	155	240	0.9	0.89	184.2	1.17	0.7257	0.62	0.058	. . .	Ikzf3	Ikzf3,0.06,0.09
V$LYF1.01	V$IKRS	LyF-1 Ikaros 1, enriched in B and T lymphocytes	Ikaros zinc finger family	yyTGGGagr	60	53	59	1.02	0.5	47.6	1.26	0.5574	0.0038	0.017	. . +	Ikzf1	Ikzf1,0.02,0.09
V$INSM1.01	V$INSM	Zinc finger protein insulinoma-associated 1 IA-1 functions as a transcriptional repressor	Insulinoma associated factors	tgycwGGGGnnr	70	63	73	0.96	0.63	65.2	1.07	0.7184	0.00013	6.1e-08	. . X
V$IRF1.01	V$IRFF	Interferon regulatory factor 1	Interferon regulatory factors	raaagyGAAAcc	114	90	122	0.93	0.72	64.6	1.76	0.0035	1	1	. + .
V$IRF2.01	V$IRFF	Interferon regulatory factor 2	Interferon regulatory factors	gaaagyGAAAsyn	190	129	203	0.94	0.76	100.1	1.9	<0.0001	1	1	. X .
V$IRF3.01	V$IRFF	Interferon regulatory factor 3 IRF-3	Interferon regulatory factors	gaaaccGAAAny	140	106	143	0.98	0.59	82.4	1.7	0.0051	1	1	. + .
V$IRF4.01	V$IRFF	Interferon regulatory factor IRF-related protein NF-EM5, PIP, LSIRF, ICSAT	Interferon regulatory factors	aannGAAAvyadma	201	145	190	1.06	0.31	92.8	2.17	<0.0001	1	1	. X .
V$IRF4.02	V$IRFF	Interferon regulatory factor 4	Interferon regulatory factors	cmccGAAAccgaawccakg	154	119	160	0.96	0.65	105.3	1.46	0.1602	0.9	0.84	. . .
V$IRF7.01	V$IRFF	Interferon regulatory factor 7 IRF-7	Interferon regulatory factors	GAAWnygaaant	271	175	298	0.91	0.88	163.1	1.66	0.0012	1	1	. + .
V$ISRE.01	V$IRFF	Interferon-stimulated response element	Interferon regulatory factors	ggraaagwGAAActg	224	155	229	0.98	0.61	124.4	1.8	<0.0001	1	1	. X .
V$IRX2.01	V$IRXF	Iroquois homeobox 2	Iroquois homeobox transcription factors	nntaCATGtann	190	87	273	0.7	1	117.5	1.62	0.0371	0.95	0.3	. + .
V$IRX3.01	V$IRXF	Iroquois homeobox 3	Iroquois homeobox transcription factors	nntaCATGtann	170	80	213	0.8	0.99	111.2	1.53	0.1087	0.86	0.098	. . .
V$IRX4.01	V$IRXF	Iroquois homeobox 4	Iroquois homeobox transcription factors	nnwaCATGtwawa	289	124	361	0.8	1	189.8	1.52	0.0682	0.84	0.26	. . .
V$IRX5.01	V$IRXF	Iroquois homeobox 5	Iroquois homeobox transcription factors	nnwaCATGtwnn	316	125	369	0.86	0.98	201.5	1.57	0.0288	0.88	0.13	. + .
V$IRX6.01	V$IRXF	Iroquois homeobox 6	Iroquois homeobox transcription factors	nntaCATGtann	239	105	382	0.63	1	156.8	1.52	0.0844	0.98	0.44	. . .
V$BKLF.01	V$KLFS	Basic krueppel-like factor KLF3	Krueppel like transcription factors	snGGGTgkggcn	23	22	23	1	0.56	25.8	0.89	0.7222	0.75	0.87	. . .
V$BTEB3.01	V$KLFS	Basic transcription element BTE binding protein, BTEB3, FKLF-2	Krueppel like transcription factors	drrrgGGAGtnkyn	103	84	86	1.2	0.12	87.5	1.18	0.6907	0.88	0.52	. . .
V$EKLF.01	V$KLFS	Erythroid krueppel like factor EKLF	Krueppel like transcription factors	cvsvbaGGGTd	56	51	73	0.77	0.94	76.6	0.73	0.7294	0.042	0.035	. . +
V$GKLF.01	V$KLFS	Gut-enriched Krueppel-like factor	Krueppel like transcription factors	aanrarrgaAGGG	146	110	179	0.82	0.97	133.7	1.09	0.727	0.99	0.46	. . .
V$GKLF.02	V$KLFS	Gut-enriched Krueppel-like factor	Krueppel like transcription factors	htyAAAGgnn	354	213	317	1.12	0.082	282.7	1.25	0.7079	0.14	0.68	. . .
V$GKLF.03	V$KLFS	Gut-enriched Krueppel-like factor / KLF4	Krueppel like transcription factors	nngggyGTGGnnn	21	19	21	1	0.56	13.9	1.51	0.2681	0.61	0.96	. . .
V$KKLF.01	V$KLFS	Kidney-enriched kruppel-like factor, KLF15	Krueppel like transcription factors	gnggnGGGGmgkknn	27	25	47	0.57	0.99	40.1	0.67	0.7293	0.24	0.31	. . .
V$KLF6.01	V$KLFS	Kruppel-like factor 6	Krueppel like transcription factors	gnaGGGGstgsnh	33	32	55	0.6	0.99	54	0.61	0.7294	0.83	0.092	. . .
V$LEF1.01	V$LEFF	TCF/LEF-1, involved in the Wnt signal transduction pathway	LEF1/TCF	vgdrbawCAAAggrnd	215	152	203	1.06	0.3	157	1.37	0.3717	0.61	0.29	. . .
V$LEF1.02	V$LEFF	TCF/LEF-1, involved in the Wnt signal transduction pathway	LEF1/TCF	nnnwtCAAAgn	186	125	167	1.11	0.17	126.2	1.47	0.1194	0.16	0.15	. . .
V$ISL1.01	V$LHXF	Pancreatic and intestinal lim-homeodomain factor	Lim homeodomain factors	ttrwsasnnTAATgrnscnw	627	251	571	1.1	0.056	375.3	1.67	<0.0001	2.5e-05	2.5e-21	. X X	Isl1	Isl1,0.07,0.65
V$ISL2.01	V$LHXF	ISL LIM homeobox 2	Lim homeodomain factors	nnaayymATTAanw	760	263	710	1.07	0.1	449.8	1.69	<0.0001	2.6e-05	1.1e-17	. X X	Isl2	Isl2,0.55,0.34
V$LHX1.01	V$LHXF	LIM homeobox 1	Lim homeodomain factors	nntwwttAATTaatnn	700	211	635	1.1	0.04	382.2	1.83	<0.0001	2.2e-06	1.9e-21	+ X X	Lhx1	Lhx1,0.02,0.13
V$LHX2.01	V$LHXF	LIM homeobox 2	Lim homeodomain factors	nnctAATTagtnn	596	195	386	1.54	1.1e-11	279.3	2.13	<0.0001	2.2e-13	6e-29	X X X	Lhx2	Lhx2,130.96,434.05
V$LHX3.01	V$LHXF	Homeodomain binding site in LIM/Homeodomain factor LHX3	Lim homeodomain factors	waaTTAAttaa	447	186	382	1.17	0.013	231.5	1.93	<0.0001	0.00044	1.4e-11	+ X X	Lhx3	Lhx3,0.01,0.08
V$LHX3.02	V$LHXF	LIM-homeodomain transcription factor LHX3	Lim homeodomain factors	ddywtatwTAATtwgn	774	251	763	1.01	0.4	425.1	1.82	<0.0001	0.057	1e-11	. X X	Lhx3	Lhx3,0.01,0.08
V$LHX3.03	V$LHXF	LIM homeobox 3	Lim homeodomain factors	nnaattAATTaaww	662	187	633	1.05	0.22	363.2	1.82	<0.0001	0.075	9.8e-14	. X X	Lhx3	Lhx3,0.01,0.08
V$LHX4.01	V$LHXF	LIM homeobox 4, Gsh4	Lim homeodomain factors	nnctAATTagntwtg	662	219	458	1.45	5.9e-10	325.4	2.03	<0.0001	2.2e-11	1.5e-24	X X X	Lhx4	Lhx4,0,0.06
V$LHX5.01	V$LHXF	LIM homeobox 5	Lim homeodomain factors	nnattAATTaaawnn	721	200	708	1.02	0.38	404.3	1.78	<0.0001	0.14	1.1e-14	. X X	Lhx5	Lhx5,3.2,4.16
V$LHX6.01	V$LHXF	LIM homeobox 6	Lim homeodomain factors	nncryTAATtarkn	852	240	650	1.31	1e-07	467.7	1.82	<0.0001	5.3e-08	2.4e-29	X X X	Lhx6	Lhx6,0.02,0.5
V$LHX8.01	V$LHXF	LIM homeobox 8	Lim homeodomain factors	nnctAATTagcnn	460	177	292	1.58	4.8e-10	232.4	1.98	<0.0001	2.7e-18	6.8e-25	X X X	Lhx8	Lhx8,0,0
V$LHX9.01	V$LHXF	LIM homeobox 9	Lim homeodomain factors	cnnattAATTaatnm	790	220	661	1.2	0.00039	425.8	1.86	<0.0001	1.1e-07	3.3e-22	+ X X	Lhx9	Lhx9,0,0.01
V$LMX1A.01	V$LHXF	LIM homeobox transcription factor 1, alpha	Lim homeodomain factors	nnttAATTaawwwnn	690	207	621	1.11	0.03	343.1	2.01	<0.0001	0.0004	1.6e-21	+ X X	Lmx1a	Lmx1a,0,0.05
V$LMX1B.01	V$LHXF	LIM-homeodomain transcription factor	Lim homeodomain factors	nnamawTAATwahnd	323	159	280	1.15	0.044	140.4	2.3	<0.0001	0.0004	2.9e-16	+ X X	Lmx1b	Lmx1b,0,0.11
V$LMX1B.02	V$LHXF	LIM homeobox transcription factor 1, beta	Lim homeodomain factors	nwwwttAATTaatnn	629	189	569	1.11	0.044	318.8	1.97	<0.0001	0.015	1.5e-16	+ X X	Lmx1b	Lmx1b,0,0.11
V$MAZ.01	V$MAZF	Myc associated zinc finger protein MAZ	Myc associated zinc fingers	kgsGAGGggag	87	65	107	0.81	0.93	76.6	1.14	0.7009	0.54	0.8	. . .
V$MAZR.01	V$MAZF	MYC-associated zinc finger protein related transcription factor	Myc associated zinc fingers	nsggggGGGGmcn	25	20	48	0.52	1	35.4	0.71	0.7294	0.49	0.026	. . +
V$MEF2.01	V$MEF2	Myocyte-specific enhancer factor 2	MEF2, myocyte-specific enhancer binding factor	TAAAaataacycy	301	174	339	0.89	0.94	161.9	1.86	<0.0001	1	1	. X .
V$MEF2.02	V$MEF2	Myocyte-specific enhancer factor 2	MEF2, myocyte-specific enhancer binding factor	nnkctawaAATAgmnn	53	47	93	0.57	1	38.5	1.38	0.3675	0.8	0.71	. . .
V$MEF2.03	V$MEF2	Myocyte-specific enhancer factor 2	MEF2, myocyte-specific enhancer binding factor	nnnwkctawaaATAGmnn	28	24	62	0.45	1	24.2	1.16	0.6123	0.91	0.49	. . .
V$MEF2.04	V$MEF2	Myocyte-specific enhancer factor 2	MEF2, myocyte-specific enhancer binding factor	nntgttactaaAAATagaamnn	28	23	41	0.68	0.95	19.4	1.45	0.2991	1	0.96	. . .
V$MEF2.05	V$MEF2	Myocyte-specific enhancer factor 2	MEF2, myocyte-specific enhancer binding factor	kctawaAATAgm	49	38	77	0.64	1	28.6	1.71	0.0615	0.7	0.97	. . .
V$MEF2.06	V$MEF2	Myocyte-specific enhancer factor 2	MEF2, myocyte-specific enhancer binding factor	ytaaAAATadcbch	179	126	251	0.71	1	102	1.75	0.0005	1	0.95	. + .
V$MEF2.07	V$MEF2	Myocyte-specific enhancer factor 2	MEF2, myocyte-specific enhancer binding factor	nkctaaAAATarcyc	61	54	96	0.64	1	35.7	1.71	0.037	0.98	0.86	. + .
V$RSRFC4.01	V$MEF2	Related to serum response factor, C4	MEF2, myocyte-specific enhancer binding factor	nwkctawaaATAGmnn	70	53	129	0.54	1	47	1.49	0.1958	1	0.9	. . .
V$SL1.01	V$MEF2	Member of the RSRF related to serum response factor protein family from Xenopus laevis	MEF2, myocyte-specific enhancer binding factor	CTATwwwtag	227	144	260	0.87	0.94	176.8	1.28	0.625	1	0.97	. . .
V$MEF3.01	V$MEF3	MEF3 binding site, present in skeletal muscle-specific transcriptional enhancers	MEF3 binding sites	kgsTCAGgbtdcn	58	55	43	1.35	0.082	49.6	1.17	0.6591	0.00025	0.097	. . +
V$SIX.01	V$MEF3	Binding sites for Six1, Six4 and Six5	MEF3 binding sites	nnTCAGgttnc	158	119	123	1.28	0.021	117.7	1.34	0.4544	0.26	0.4	+ . .
V$MIT.01	V$MITF	MIT Microphthalmia transcription factor and TFE3	Microphthalmia transcription factor	nnrvkCATGtgmynn	111	85	101	1.1	0.27	76.5	1.45	0.2149	0.34	0.012	. . +
V$MOK2.01	V$MOKF	Ribonucleoprotein associated zinc finger protein MOK-2 mouse	Mouse Krueppel like factor	rvcctyrtcagngCCTTkanb	154	122	128	1.2	0.068	111	1.39	0.3231	0.0013	0.13	. . +	Zfp239	Zfp239,1.43,2.47
V$MOK2.02	V$MOKF	Ribonucleoprotein associated zinc finger protein MOK-2 human	Mouse Krueppel like factor	gnrCCTTn	332	197	345	0.96	0.7	305.9	1.09	0.7294	0.97	0.93	. . .	Zfp239	Zfp239,1.43,2.47
V$MTF-1.01	V$MTF1	Metal transcription factor 1, MRE	Metal induced transcription factor	syytGCRCncggccy	51	44	42	1.21	0.2	29.2	1.74	0.0389	0.22	0.75	. + .
V$CMYB.01	V$MYBL	c-Myb, important in hematopoesis, cellular equivalent to avian myoblastosis virus oncogene v-myb	Cellular and viral myb-like transcriptional regulators	CAACygycnn	70	61	74	0.95	0.66	66.7	1.05	0.7249	0.39	0.44	. . .
V$CMYB.02	V$MYBL	c-Myb, important in hematopoesis, cellular equivalent to avian myoblastosis virus oncogene v-myb	Cellular and viral myb-like transcriptional regulators	wnYAACsgnc	210	151	206	1.02	0.44	160.1	1.31	0.5465	0.7	0.96	. . .
V$VMYB.01	V$MYBL	v-Myb	Cellular and viral myb-like transcriptional regulators	aatAACGgaw	208	151	206	1.01	0.48	159	1.31	0.5556	0.75	0.98	. . .
V$VMYB.02	V$MYBL	v-Myb	Cellular and viral myb-like transcriptional regulators	nsyAACGgh	196	142	202	0.97	0.64	152.4	1.29	0.5983	0.66	0.97	. . .
V$VMYB.03	V$MYBL	v-Myb, viral myb variant from transformed BM2 cells	Cellular and viral myb-like transcriptional regulators	nntAACGgyan	93	81	108	0.86	0.87	73.3	1.27	0.5757	0.014	0.5	. . +
V$VMYB.04	V$MYBL	v-Myb, AMV v-myb	Cellular and viral myb-like transcriptional regulators	wntAACGghc	192	146	184	1.04	0.36	139.3	1.38	0.352	0.063	0.65	. . .
V$VMYB.05	V$MYBL	v-Myb, variant of AMV v-myb	Cellular and viral myb-like transcriptional regulators	nntAACGgnn	25	22	28	0.89	0.71	17.4	1.44	0.3213	0.92	0.94	. . .
V$E47.01	V$MYOD	MyoD/E47 and MyoD/E12 dimers	Myoblast determining factors	vsnGCAGgtgknc	53	43	31	1.71	0.011	34	1.56	0.147	0.023	0.25	+ . +	Tcf3	Tcf3,1.36,5.39
V$E47.02	V$MYOD	E47 homodimer	Myoblast determining factors	nnmrcaGGTGttmnn	45	38	36	1.25	0.19	32.8	1.37	0.3739	0.081	0.36	. . .	Tcf3	Tcf3,1.36,5.39
V$MYF5.01	V$MYOD	Myf5 myogenic bHLH protein	Myoblast determining factors	mrgCARCwgswg	35	27	22	1.59	0.056	20.9	1.68	0.1239	0.0039	0.37	. . +	Myf5	Myf5,0,0.02
V$MYOD.01	V$MYOD	Myogenic regulatory factor MyoD myf3	Myoblast determining factors	bswGRCAgstggng	56	49	33	1.7	0.0096	35.1	1.6	0.1073	0.042	0.24	+ . +	Myod1	Myod1,0,0.28
V$MYOGENIN.01	V$MYOD	Myogenic bHLH protein myogenin myf4	Myoblast determining factors	acaACAGgtgcan	35	32	21	1.67	0.041	21.4	1.63	0.124	0.15	0.12	+ . .	Myog	Myog,0,0.05
V$MYOGENIN.02	V$MYOD	Myogenic bHLH protein myogenin myf4	Myoblast determining factors	rnkynmCAGCtgbnsbn	79	55	37	2.14	6e-05	42.6	1.85	0.0098	0.26	0.59	X + .	Myog	Myog,0,0.05
V$MYT1.01	V$MYT1	MyT1 zinc finger transcription factor involved in primary neurogenesis	MYT1 C2HC zinc finger protein	naAAGTttactt	437	209	475	0.92	0.9	307.5	1.42	0.1854	1	0.9	. . .
V$MYT1.02	V$MYT1	MyT1 zinc finger transcription factor involved in primary neurogenesis	MYT1 C2HC zinc finger protein	nnaAAGTttnn	346	186	377	0.92	0.88	242.9	1.42	0.1834	1	1	. . .
V$MYT1L.01	V$MYT1	Myelin transcription factor 1-like, neuronal C2HC zinc finger factor 1	MYT1 C2HC zinc finger protein	ngaaAGYTb	208	149	157	1.32	0.0044	140	1.49	0.0903	0.81	0.81	+ . .
V$MZF1.01	V$MZF1	Myeloid zinc finger protein MZF1	Myeloid zinc finger 1 factors	gnGGGGa	52	46	69	0.75	0.95	55.1	0.94	0.7287	0.019	1.3e-05	. . X
V$MZF1.02	V$MZF1	Myeloid zinc finger protein MZF1	Myeloid zinc finger 1 factors	ddGGGGan	103	75	125	0.82	0.94	124.9	0.82	0.7294	0.016	4.2e-05	. . X
V$MZF1.03	V$MZF1	Myeloid zinc finger protein MZF1	Myeloid zinc finger 1 factors	gnGGGGannn	54	46	77	0.7	0.98	57.2	0.94	0.7288	0.034	4.1e-05	. . X
V$NBRE.01	V$NBRE	Monomers of the nur subfamily of nuclear receptors nur77, nurr1, nor-1	NGFI-B response elements, nur subfamily of nuclear receptors	nnraAAGGtcamrnn	82	70	86	0.95	0.65	74.5	1.1	0.7158	0.19	0.56	. . .
V$MASH1.01	V$NEUR	Mammalian achaete scute homolog 1 Ascl1	NeuroD, Beta2, HLH domain	vncabCTGCwn	70	58	40	1.75	0.0027	46.5	1.51	0.1777	0.066	0.063	+ . .
V$NEUROD1.01	V$NEUR	DNA binding site for NEUROD1 BETA-2 / E47 dimer	NeuroD, Beta2, HLH domain	yrgcCATCtgcyn	85	70	51	1.67	0.0022	58.1	1.46	0.2153	0.0049	0.047	+ . +
V$NEUROG.01	V$NEUR	Neurogenin 1 and 3 ngn1/3 binding sites	NeuroD, Beta2, HLH domain	svCCATmtgkyn	156	102	151	1.03	0.41	114.5	1.36	0.3946	0.15	0.014	. . +
V$NGN_NEUROD.01	V$NEUR	Neurogenin and NeuroD binding sites	NeuroD, Beta2, HLH domain	CAKCtgnn	121	86	90	1.34	0.019	87.4	1.38	0.3421	0.029	0.11	+ . +
V$NF1.01	V$NF1F	Nuclear factor 1	Nuclear factor 1	nnhTTGGcwnmntkccarnn	84	63	54	1.56	0.0066	62.8	1.34	0.4357	0.0013	0.022	+ . +
V$NF1.02	V$NF1F	Nuclear factor 1 CTF1	Nuclear factor 1	TGGCasnnngccaann	60	47	28	2.14	0.00042	33.4	1.8	0.0365	0.78	0.16	+ + .
V$NF1.03	V$NF1F	Non-palindromic nuclear factor I binding sites	Nuclear factor 1	sntGCCArdna	244	145	166	1.47	6.9e-05	149.7	1.63	0.0059	0.42	0.31	+ + .
V$NFAT.01	V$NFAT	Nuclear factor of activated T-cells	Nuclear factor of activated T-cells	nrwGGAAana	245	168	250	0.98	0.61	141.9	1.73	<0.0001	1	1	. X .
V$NFAT5.01	V$NFAT	Nuclear factor of activated T-cells 5	Nuclear factor of activated T-cells	mrtGGAAamawwmnkvsy	353	213	353	1	0.52	217.4	1.62	0.0003	1	0.99	. + .
V$NFAT5.02	V$NFAT	Nuclear factor of activated T-cells 5	Nuclear factor of activated T-cells	tGGAAaattny	245	170	260	0.94	0.76	155.4	1.58	0.0118	1	1	. + .
V$CREL.01	V$NFKB	c-Rel	Nuclear factor kappa B/c-rel	bgggntTTCC	88	70	84	1.05	0.41	64.6	1.36	0.3888	0.21	0.39	. . .
V$HIVEP1.01	V$NFKB	ZAS domain transcription factor: human immunodeficiency virus type 1 enhancer-binding protein-1 HIVEP1, major histocompatibility complex-binding protein-1 MBP-1, positive regulatory domain II-binding factor 1 PRDII-BF1	Nuclear factor kappa B/c-rel	wdGGGAmtttccn	87	61	84	1.04	0.44	95.4	0.91	0.7292	0.61	0.27	. . .
V$NFKAPPAB.01	V$NFKB	NF-kappaB	Nuclear factor kappa B/c-rel	GGGAntyycc	44	42	40	1.1	0.37	55.5	0.79	0.7293	0.044	0.0015	. . +
V$NFKAPPAB.02	V$NFKB	NF-kappaB	Nuclear factor kappa B/c-rel	nGGGActttccn	100	76	98	1.02	0.47	104.3	0.96	0.7293	0.32	0.11	. . .
V$NFKAPPAB50.01	V$NFKB	NF-kappaB p50	Nuclear factor kappa B/c-rel	gGGGAtyccc	32	29	28	1.14	0.35	49.8	0.64	0.7294	0.09	0.05	. . +
V$NFKAPPAB65.01	V$NFKB	NF-kappaB p65	Nuclear factor kappa B/c-rel	bggrrtTTCC	117	85	169	0.69	1	121.9	0.96	0.7293	0.47	0.42	. . .
V$NKX11.01	V$NKX1	NK1 homeobox 1, SAX2	NK1 homeobox transcription factors	wgnrcyAATTrgygsnn	617	216	447	1.38	1e-07	354.8	1.74	<0.0001	4.8e-11	7.2e-23	X X X	Nkx1-1	NA,NA,NA
V$NKX12.01	V$NKX1	NK1 homeobox 2, Sax1-like	NK1 homeobox transcription factors	nnrytAATTartncw	675	220	546	1.24	0.00012	381.7	1.77	<0.0001	1.7e-14	7e-24	+ X X	Nkx1-2	Nkx1-2,0,0
V$NKX61.01	V$NKX6	NK6 homeobox 1	NK6 homeobox transcription factors	TTAAttac	277	168	215	1.29	0.003	148.5	1.87	<0.0001	0.01	0.00018	+ X +	Nkx6-1	Nkx6-1,0,0.09
V$NKX61.02	V$NKX6	NK6 homeobox 1	NK6 homeobox transcription factors	tTTAAttgntw	430	207	407	1.06	0.22	288.4	1.49	0.0377	0.026	4.5e-05	. + X	Nkx6-1	Nkx6-1,0,0.09
V$NKX61.03	V$NKX6	NK6 homeobox 1, NKX6 ALPHA	NK6 homeobox transcription factors	nnaatTAATtamy	671	224	617	1.09	0.07	345.2	1.94	<0.0001	3.8e-06	1.5e-21	. X X	Nkx6-1	Nkx6-1,0,0.09
V$NKX63.01	V$NKX6	NK6 homeobox 3	NK6 homeobox transcription factors	nnwatTAATtant	718	242	623	1.15	0.0051	385.2	1.86	<0.0001	2.8e-05	2.7e-23	+ X X	Nkx6-3	Nkx6-3,0,0.02
V$BAPX1.01	V$NKXH	Bagpipe homeobox homolog 1 homeodomain protein Nkx-3.2	NKX homeodomain factors	nnttAAGTggtt	378	225	377	1	0.5	270.5	1.4	0.2566	0.018	0.045	. . +	Nkx3-2	Nkx3-2,0,0.08
V$NKX22.01	V$NKXH	NK2 homeobox 2, NKX2BETA	NKX homeodomain factors	nntytcaAGTGgyn	102	86	95	1.07	0.33	72.2	1.41	0.2832	0.46	0.098	. . .	Nkx2-2	Nkx2-2,0,0
V$NKX23.01	V$NKXH	NK2 homeobox 3, CSX 3	NKX homeodomain factors	yyttaaGTACttaann	242	103	245	0.99	0.57	165.3	1.46	0.1661	0.97	0.8	. . .	Nkx2-3	Nkx2-3,0,0.06
V$NKX24.01	V$NKXH	NK2 homeobox 4, NKX 2 DELTA	NKX homeodomain factors	aawktyaAGTGgnt	151	125	145	1.04	0.39	111.7	1.35	0.4259	0.95	0.63	. . .	Nkx2-4	Nkx2-4,0,0.11
V$NKX25.01	V$NKXH	Homeo domain factor Nkx-2.5/Csx, tinman homolog, high affinity sites	NKX homeodomain factors	tyAAGTg	71	64	63	1.13	0.27	50.7	1.4	0.3297	0.93	0.85	. . .	Nkx2-5	Nkx2-5,0,0
V$NKX25.02	V$NKXH	Homeo domain factor Nkx-2.5/Csx, tinman homolog low affinity sites	NKX homeodomain factors	cwTAATtg	595	249	522	1.14	0.016	351.6	1.69	<0.0001	2.2e-05	5.6e-15	+ X X	Nkx2-5	Nkx2-5,0,0
V$NKX25.03	V$NKXH	Homeodomain factor Nkx-2.5/Csx	NKX homeodomain factors	cnsaAGTGnb	103	87	98	1.05	0.39	72.4	1.42	0.2678	1	0.67	. . .	Nkx2-5	Nkx2-5,0,0
V$NKX25.04	V$NKXH	NK2 homeobox 5, cardiac-specific homeo box 1 Csx1	NKX homeodomain factors	aawttyaAGTGgnt	126	100	116	1.09	0.28	95.7	1.32	0.5032	0.4	0.16	. . .	Nkx2-5	Nkx2-5,0,0
V$NKX26.01	V$NKXH	NK2 homeobox 6, Csx2	NKX homeodomain factors	aannttaAGTGgnt	170	127	170	1	0.52	129.7	1.31	0.5348	0.56	0.21	. . .	Nkx2-6	Nkx2-6,0,0
V$NKX29.01	V$NKXH	NK2 homeobox 9, NKX2H	NKX homeodomain factors	tttnaaGTACttnaann	225	106	232	0.97	0.65	159.2	1.41	0.2648	0.97	0.71	. . .	Nkx2-9	Nkx2-9,0,0
V$NKX31.01	V$NKXH	Prostate-specific homeodomain protein NKX3.1	NKX homeodomain factors	nwwtAAGTatwnd	450	211	506	0.89	0.97	258.9	1.74	<0.0001	1	0.3	. X .	Nkx3-1	Nkx3-1,0,0.01
V$NKX31.02	V$NKXH	NK3 homeobox 1, NKX-3 ALPHA, BAPX2	NKX homeodomain factors	nntttaaGTACttnn	213	101	216	0.99	0.58	141.8	1.5	0.115	0.98	0.73	. . .	Nkx3-1	Nkx3-1,0,0.01
V$NKX32.01	V$NKXH	Homeodomain protein NKX3.2 BAPX1, NKX3B, Bagpipe homolog	NKX homeodomain factors	nntrAGTGnnn	458	246	432	1.06	0.2	297.7	1.54	0.0029	0.63	0.82	. + .	Nkx3-2	Nkx3-2,0,0.08
V$TTF1.01	V$NKXH	Thyroid transcription factor-1 TTF1 binding site	NKX homeodomain factors	nnctCAAGwg	136	108	106	1.28	0.031	108.3	1.26	0.6281	0.0011	0.22	+ . +	Nkx2-1	NA,NA,NA
V$TTF1.02	V$NKXH	Thyroid transcription factor-1, NK2 homeobox 1 Nkx2-1	NKX homeodomain factors	aanktcaAGTGgnt	121	108	121	1	0.53	91.2	1.33	0.4743	0.96	0.46	. . .	Nkx2-1	NA,NA,NA
V$OLF1.01	V$NOLF	Olfactory neuron-specific factor	Neuron-specific-olfactory factor	nncdabTCCCyngrgarbnkgn	3	3	93	0.03	1	79.4	0.04	0.7294	0.014	0.0033	. . +	Ebf1 Ebf2 Ebf3 Ebf4	Ebf1,41.56,84.08;Ebf2,152.95,258.41;Ebf3,199.94,254.22;Ebf4,160.07,131.43
V$OLF1.02	V$NOLF	Olfactory neuron-specific factor	Neuron-specific-olfactory factor	nnTCCCyngrggcyynnn	3	3	70	0.04	1	61.4	0.05	0.7294	6.2e-05	3.3e-05	. . X	Ebf1 Ebf2 Ebf3 Ebf4	Ebf1,41.56,84.08;Ebf2,152.95,258.41;Ebf3,199.94,254.22;Ebf4,160.07,131.43
V$ARP1.01	V$NR2F	Apolipoprotein AI regulatory protein 1, NR2F2, DR1 sites	Nuclear receptor subfamily 2 factors	rrgkycarrGGTCa	95	79	76	1.25	0.084	77.1	1.23	0.6289	0.0022	0.011	. . +
V$COUP.01	V$NR2F	Chicken ovalbumin upstream promoter 1 COUP-TFI and chicken ovalbumin upstream promoter 2 COUP-TFII, DR1 sites	Nuclear receptor subfamily 2 factors	nnrggycaaAGGTcang	119	97	86	1.38	0.013	84.7	1.41	0.2956	0.00034	0.011	+ . +
V$COUP.02	V$NR2F	Chicken ovalbumin upstream promoter COUP-TF, DR0 sites	Nuclear receptor subfamily 2 factors	wnaggTCAAggymrrvn	57	51	66	0.86	0.82	61.8	0.92	0.7292	0.86	0.95	. . .
V$HNF4.01	V$NR2F	Hepatic nuclear factor 4, DR1 sites	Nuclear receptor subfamily 2 factors	rggnCAAAgktcan	187	128	156	1.2	0.053	122.6	1.53	0.0526	0.21	0.84	. . .
V$HNF4.02	V$NR2F	Hepatic nuclear factor 4, DR2 sites	Nuclear receptor subfamily 2 factors	srggtcmAAAGgtcvh	139	109	85	1.64	0.00019	96.5	1.44	0.2127	0.056	0.81	+ . .
V$HNF4.03	V$NR2F	Hepatic nuclear factor 4, DR1 sites	Nuclear receptor subfamily 2 factors	nngggCAAAgkyca	86	75	78	1.1	0.29	60.9	1.41	0.2935	0.52	0.25	. . .
V$HNF4A.01	V$NR2F	Hepatic nuclear factor 4alpha, DR1 sites	Nuclear receptor subfamily 2 factors	rknCAAAgknca	91	79	71	1.28	0.068	54.4	1.67	0.0264	0.004	0.052	. + +
V$HPF1.01	V$NR2F	HepG2-specific P450 2C factor-1, DR1 sites	Nuclear receptor subfamily 2 factors	nnrrgrvcAAAGkscanccnk	209	145	207	1.01	0.48	155.2	1.35	0.447	0.059	0.11	. . .
V$PNR.01	V$NR2F	Photoreceptor-specific nuclear receptor subfamily 2, group E, member 3 Nr2e3, DR1 sites	Nuclear receptor subfamily 2 factors	ragrTCAAarrtca	168	125	152	1.11	0.2	124.7	1.35	0.4379	0.17	0.52	. . .
V$TR2.01	V$NR2F	Nuclear hormone receptor TR2, DR5 binding sites	Nuclear receptor subfamily 2 factors	dnaggtcannnnnaGGTCaba	96	83	70	1.37	0.026	78.3	1.23	0.6427	0.26	0.091	+ . .
V$TR2_TR4.01	V$NR2F	DR1 binding sites for TR2 homodimers or TR2/TR4 heterodimers	Nuclear receptor subfamily 2 factors	hnvaggncabaGGTCann	110	79	87	1.26	0.058	83.9	1.31	0.5023	0.0018	0.2	. . +
V$TR4.01	V$NR2F	TR4 homodimer, DR1 site	Nuclear receptor subfamily 2 factors	nagaggtcaaAGGTcahnn	156	117	118	1.32	0.013	125.8	1.24	0.6556	0.88	0.33	+ . .
V$TR4.02	V$NR2F	TR4 homodimer, DR1 site	Nuclear receptor subfamily 2 factors	habAGGTcaaaggtcand	94	83	89	1.06	0.38	78.4	1.2	0.6668	0.033	0.043	. . +
V$NRF1.01	V$NRF1	Nuclear respiratory factor 1 NRF1, bZIP transcription factor that acts on nuclear genes encoding mitochondrial proteins	Nuclear respiratory factor 1	vncGCGCabgcgcvnv	4	3	14	0.29	1	8.2	0.49	0.7113	0.15	0.5	. . .
V$NRSE.01	V$NRSF	Neural-restrictive-silencer-element	Neuron-restrictive silencer factor	ttyagcwccdCGGAcagyrcc	7	7	4	1.75	0.27	5.5	1.28	0.4575	0.0036	0.056	. . +
V$NRSF.01	V$NRSF	Neuron-restrictive silencer factor	Neuron-restrictive silencer factor	ttcAGCAccacggacagmgsc	33	30	38	0.87	0.76	26.6	1.24	0.537	0.059	0.61	. . .
V$NRSF.02	V$NRSF	Neuron-restrictive silencer factor 11 bp spacer between half sites	Neuron-restrictive silencer factor	nnttcaGCACcanggacagcnccnn	67	59	46	1.46	0.03	35.3	1.9	0.0051	0.2	0.13	+ + .
V$NRSF.03	V$NRSF	Neuron-restrictive silencer factor 17 bp spacer between half sites	Neuron-restrictive silencer factor	nnttCAGCaccnnnnnngtggacagckccn	54	49	49	1.1	0.35	44.1	1.23	0.592	0.22	0.21	. . .
V$ROAZ.01	V$OAZF	Rat C2H2 Zn finger protein involved in olfactory neuronal differentiation	Olfactory associated zinc finger protein	nvGCACccawgggtgm	59	49	56	1.05	0.43	51.4	1.15	0.6684	0.7	0.63	. . .
V$OCT.01	V$OCT1	Octamer binding site OCT1/OCT2	Octamer binding protein	rtATGCaaatnag	283	185	334	0.85	0.98	189.1	1.5	0.0496	0.9	0.022	. + +	Pou2f1 Pou2f2	Pou2f1,3.04,7.5;Pou2f2,3.97,2.79
V$OCT1.01	V$OCT1	Octamer-binding factor 1	Octamer binding protein	nwTATGcaaatnt	218	154	278	0.78	1	146.9	1.48	0.0867	0.62	0.091	. . .	Pou2f1	Pou2f1,3.04,7.5
V$OCT1.02	V$OCT1	Octamer-binding factor 1	Octamer binding protein	nATGCaaatn	232	172	233	1	0.54	146.7	1.58	0.0119	0.66	0.0075	. + +	Pou2f1	Pou2f1,3.04,7.5
V$OCT1.03	V$OCT1	Octamer-binding transcription factor-1, POU class 2 homeobox 1 POU2F1	Octamer binding protein	wanytaATTAnyn	831	230	640	1.3	3.5e-07	421.3	1.97	<0.0001	1.4e-13	1.3e-30	X X X	Pou2f1	Pou2f1,3.04,7.5
V$OCT1.04	V$OCT1	Octamer-binding factor 1	Octamer binding protein	rrTATGcaaatbmk	273	180	333	0.82	0.99	192.8	1.42	0.2183	0.85	0.032	. . +	Pou2f1	Pou2f1,3.04,7.5
V$OCT1.05	V$OCT1	Octamer-binding factor 1	Octamer binding protein	nrCATSwmawtwmb	380	202	424	0.9	0.94	253.4	1.5	0.0297	0.99	0.26	. + .	Pou2f1	Pou2f1,3.04,7.5
V$OCT1.06	V$OCT1	Octamer-binding factor 1	Octamer binding protein	nntatgstAATT	609	243	669	0.91	0.96	376.9	1.62	<0.0001	0.12	1.7e-06	. X X	Pou2f1	Pou2f1,3.04,7.5
V$OCT2.01	V$OCT1	Octamer-binding transcription factor-2, POU class 2 homeobox 2 POU2F2	Octamer binding protein	nntATGCaaatnn	363	194	408	0.89	0.95	243.9	1.49	0.0431	0.9	0.01	. + +	Pou2f2	Pou2f2,3.97,2.79
V$OCT3_4.01	V$OCT1	POU domain, class 5, transcription factor 1	Octamer binding protein	gtnATGCwaawgrr	281	188	320	0.88	0.95	197.1	1.43	0.1867	0.57	0.0061	. . +	Pou5f1	Pou5f1,0,0.09
V$OCT3_4.02	V$OCT1	POU domain, class 5, transcription factor 1	Octamer binding protein	tntGCATnwnaawn	259	183	322	0.8	1	171.2	1.51	0.045	0.96	0.05	. + .	Pou5f1	Pou5f1,0,0.09
V$POU2F3.01	V$OCT1	POU class 2 homeobox 3 POU2F3	Octamer binding protein	nntATGCaaatnn	348	191	398	0.87	0.97	235.7	1.48	0.0598	0.94	0.0077	. . +	Pou2f3	Pou2f3,3.03,0.92
V$POU3F3.01	V$OCT1	POU class 3 homeobox 3 POU3F3, OTF8	Octamer binding protein	nntatGCATaatn	426	199	517	0.82	1	274.5	1.55	0.0078	1	0.61	. + .	Pou3f3	Pou3f3,0.04,0.05
V$OVOL1.01	V$OVOL	Zinc finger transcription factor OVO homolog-like 1	OVO homolog-like transcription factors	rwmwccGTTAnbtnb	402	227	462	0.87	0.98	321.6	1.25	0.711	0.4	0.79	. . .
V$P53.01	V$P53F	Tumor suppressor p53	p53 tumor suppressor	rgaCATGcccgggcatgtyy	39	32	48	0.81	0.86	36.6	1.07	0.6799	0.17	0.13	. . .
V$P53.02	V$P53F	Tumor suppressor p53 5' half site	p53 tumor suppressor	nnggrCATGycc	146	95	166	0.88	0.88	123.1	1.19	0.6854	0.0017	0.16	. . +
V$P53.03	V$P53F	Tumor suppressor p53 3' half site	p53 tumor suppressor	rgrCAWGtynn	213	130	195	1.09	0.2	143.1	1.49	0.1119	0.0078	0.023	. . +
V$P53.04	V$P53F	Tumor suppressor p53	p53 tumor suppressor	ngrCATGycnggrcatgyyy	37	26	43	0.86	0.78	29.9	1.24	0.5192	0.5	0.45	. . .
V$P53.05	V$P53F	Tumor suppressor p53	p53 tumor suppressor	rrrCAAGbyhnngacawgyyy	122	89	108	1.13	0.2	91.7	1.33	0.4634	0.93	0.99	. . .
V$P53.06	V$P53F	Tumor suppressor p53	p53 tumor suppressor	nngrrCAWGyccrgrcatgtynn	48	33	60	0.8	0.89	40.9	1.17	0.6027	0.14	0.13	. . .
V$DBP.01	V$PARF	Albumin D-box binding protein	PAR/bZIP family	ybnkrTTATgcaabh	336	202	363	0.93	0.86	224.1	1.5	0.0384	0.81	0.095	. + .
V$HLF.01	V$PARF	Hepatic leukemia factor	PAR/bZIP family	attryGTAAc	387	205	484	0.8	1	287.5	1.35	0.4676	0.34	0.21	. . .
V$TEF.01	V$PARF	Thyrotrophic embryonic factor	PAR/bZIP family	dtkayGTAAw	390	205	517	0.75	1	307.1	1.27	0.6752	0.98	0.075	. . .
V$TEF_HLF.01	V$PARF	Thyrotrophic embryonic factor / hepatic leukemia factor	PAR/bZIP family	nnaTTACgtaacnn	415	201	496	0.84	1	290	1.43	0.1535	0.34	0.078	. . .
V$VBP.01	V$PARF	PAR-type chicken vitellogenin promoter-binding protein	PAR/bZIP family	ntdayGTAAc	618	253	768	0.8	1	457.5	1.35	0.4723	0.92	0.47	. . .
V$PAX1.01	V$PAX1	Pax1 paired domain protein, expressed in the developing vertebral column of mouse embryos	PAX-1 binding sites	cCGTTccgctctagatat	81	71	92	0.88	0.82	63.2	1.28	0.5426	1	0.91	. . .
V$PAX2.01	V$PAX2	Zebrafish PAX2 paired domain protein	PAX-2 binding sites	trsastgtncmgwsstkAAACks	567	253	643	0.88	0.99	378.9	1.5	0.0128	1	1	. + .
V$PAX3.01	V$PAX3	Pax-3 paired domain protein, expressed in embryogenesis, mutations correlate to Waardenburg Syndrome	PAX-3 binding sites	TCGTcacrctthm	14	14	12	1.17	0.42	12.3	1.14	0.5813	0.8	0.63	. . .
V$PAX3.02	V$PAX3	Pax-3 paired domain protein	PAX-3 binding sites	bnwgTCACactdvynwtn	140	107	142	0.99	0.57	76.9	1.82	0.0006	0.16	0.55	. + .
V$PAX5.01	V$PAX5	B-cell-specific activator protein	PAX-5 B-cell-specific activator protein	bcnnnrNKCAnbgnwgnrkrgcsrshnb	149	109	123	1.21	0.065	99.4	1.5	0.1099	0.078	0.072	. . .	Pax5	Pax5,0,0.03
V$PAX5.02	V$PAX5	B-cell-specific activator protein	PAX-5 B-cell-specific activator protein	gamsrganwybtnrAGCGkracsrynsm	7	7	10	0.7	0.83	7.5	0.93	0.645	1	0.5	. . .	Pax5	Pax5,0,0.03
V$PAX5.03	V$PAX5	PAX5 paired domain protein	PAX-5 B-cell-specific activator protein	nvgkgKCACngtcrnnbanwkcc	73	60	48	1.52	0.014	34.4	2.12	<0.0001	0.14	0.054	+ X .	Pax5	Pax5,0,0.03
V$PAX4_PD.01	V$PAX6	PAX4 paired domain binding site	PAX-4/PAX-6 paired domain binding sites	GCASbswtgmgtgmn	145	107	100	1.45	0.0024	83.2	1.74	0.0023	0.0044	0.00069	+ + +	Pax4	Pax4,0,0.12
V$PAX6.01	V$PAX6	Pax-6 paired domain binding site	PAX-4/PAX-6 paired domain binding sites	nnttcACGCwtsantkn	116	75	105	1.1	0.25	81	1.43	0.2458	0.3	0.46	. . .	Pax6	Pax6,0.97,1.37
V$PAX6.02	V$PAX6	PAX6 paired domain and homeodomain are required for binding to this site	PAX-4/PAX-6 paired domain binding sites	ndakkkCCAGgncag	172	120	131	1.31	0.011	114.6	1.5	0.0922	0.042	0.0015	+ . +	Pax6	Pax6,0.97,1.37
V$PAX6.03	V$PAX6	Pax-6 paired domain binding site	PAX-4/PAX-6 paired domain binding sites	ynttcACGCwtcantkmc	163	129	149	1.09	0.23	122.7	1.33	0.489	0.85	0.71	. . .	Pax6	Pax6,0.97,1.37
V$PAX6.04	V$PAX6	PAX6 paired domain binding site	PAX-4/PAX-6 paired domain binding sites	wtCCMCnratsnstkcns	123	95	126	0.98	0.6	84.9	1.45	0.2012	0.21	0.1	. . .	Pax6	Pax6,0.97,1.37
V$PAX2.02	V$PAX8	Paired box protein 2	PAX-2/5/8 binding sites	wNTCAngcntmnn	178	134	149	1.19	0.061	133.9	1.33	0.4882	0.93	0.93	. . .
V$PAX8.01	V$PAX8	PAX 2/5/8 binding site	PAX-2/5/8 binding sites	cwnTSAAgydtnm	340	209	300	1.13	0.062	248.1	1.37	0.3718	0.74	1	. . .
V$PAX9.01	V$PAX9	Zebrafish PAX9 binding sites	PAX-9 binding sites	sgCACCgatgsgtgannrcy	64	58	52	1.23	0.15	43.5	1.47	0.2222	0.28	0.24	. . .
V$PAX4.01	V$PAXH	Pax-4 homeodomain binding site, together with PAX-6 involved in pancreatic development	PAX homeodomain binding sites	aawaATTAnn	181	122	156	1.16	0.096	87.3	2.07	<0.0001	0.0011	1.6e-07	. X X	Pax4	Pax4,0,0.12
V$PAX4.02	V$PAXH	Paired box 4, homeodomain binding site	PAX homeodomain binding sites	nnytAATTaryns	908	234	783	1.16	0.0013	487.5	1.86	<0.0001	2.2e-11	2e-25	+ X X	Pax4	Pax4,0,0.12
V$PAX6_HD.01	V$PAXH	Paired box 6, homeodomain binding site	PAX homeodomain binding sites	tnaytAATTartknn	589	203	472	1.25	0.00018	301.9	1.95	<0.0001	8.5e-16	1.8e-22	+ X X	Pax6	Pax6,0.97,1.37
V$PBX1_MEIS1.01	V$PBXC	Binding site for a Pbx1/Meis1 heterodimer	PBX1 - MEIS1 complexes	wTGATtgacagst	178	137	134	1.33	0.0074	133.9	1.33	0.4888	0.87	0.52	+ . .
V$PBX1_MEIS1.02	V$PBXC	Binding site for a Pbx1/Meis1 heterodimer	PBX1 - MEIS1 complexes	nnTGATtgacagsb	214	151	187	1.14	0.097	174.8	1.22	0.6965	0.78	0.049	. . +
V$PBX1_MEIS1.03	V$PBXC	Binding site for a Pbx1/Meis1 heterodimer	PBX1 - MEIS1 complexes	nndwtgatTGACagg	245	168	242	1.01	0.46	204	1.2	0.7176	0.52	0.77	. . .
V$PREB.01	V$PCBE	Prolactin regulatory element-binding protein	PREB core-binding element	ymynaTCAGnsmnc	218	148	173	1.26	0.013	163.9	1.33	0.4973	5.3e-07	0.00045	+ . X
V$IPF1.01	V$PDX1	Insulin promoter factor 1, pancreatic and duodenal homeobox 1 Pdx1	Pancreatic and intestinal homeodomain transcription factor	rnTAATtagync	819	229	599	1.37	2.8e-09	402	2.04	<0.0001	9.4e-12	6.8e-32	X X X	Pdx1	Pdx1,0,0.16
V$PDX1.01	V$PDX1	Pdx1 IDX1/IPF1 pancreatic and intestinal homeodomain TF	Pancreatic and intestinal homeodomain transcription factor	ttwakahwmTAATkaccbd	492	219	468	1.05	0.23	266.8	1.84	<0.0001	0.29	1.8e-10	. X X	Pdx1	Pdx1,0,0.16
V$PPARA.01	V$PERO	PPAR/RXR heterodimers, DR1 sites	Peroxisome proliferator-activated receptor	cwrawctaggncAAAGgtca	163	124	152	1.07	0.29	116.3	1.4	0.2952	0.88	0.88	. . .
V$PPARG.02	V$PERO	Peroxisome proliferator-activated receptor gamma	Peroxisome proliferator-activated receptor	nnrggncAAAGgtcann	257	177	225	1.14	0.079	174.7	1.47	0.0964	0.74	0.96	. . .
V$PPARG.03	V$PERO	Peroxisome proliferator-activated receptor gamma, DR1 sites	Peroxisome proliferator-activated receptor	nnggncAAAGgtcann	316	183	280	1.13	0.076	212.5	1.49	0.0521	0.72	0.88	. . .
V$PPAR_RXR.01	V$PERO	PPAR/RXR heterodimers, DR1 sites	Peroxisome proliferator-activated receptor	wasnrggncaaAGGTca	140	111	102	1.37	0.0086	109.4	1.28	0.586	0.17	0.36	+ . .
V$PPAR_RXR.02	V$PERO	PPAR/RXR heterodimers, DR1 sites	Peroxisome proliferator-activated receptor	nngrggtcAAAGgtcann	128	102	108	1.19	0.11	112.4	1.14	0.7193	0.55	0.41	. . .
V$PIT1.01	V$PIT1	Pit1, GHF-1 pituitary specific pou domain transcription factor	GHF-1 pituitary specific pou domain transcription factor	nnawTTATncat	172	102	403	0.43	1	110.2	1.56	0.0458	1	0.87	. + .	Pou1f1	Pou1f1,0.01,0
V$PIT1.02	V$PIT1	POU domain, class 1, transcription factor 1 POU1F1 / Pituitary transcription factor-1	GHF-1 pituitary specific pou domain transcription factor	nntaaTTAAttann	701	197	693	1.01	0.43	381.7	1.84	<0.0001	0.063	8.1e-05	. X +	Pou1f1	Pou1f1,0.01,0
V$PLAG1.01	V$PLAG	Pleomorphic adenoma gene PLAG 1, a developmentally regulated C2H2 zinc finger protein	Pleomorphic adenoma gene	GRGGsncnnnnnrggggknr	40	32	47	0.85	0.8	32.6	1.23	0.5637	0.0019	0.0094	. . +
V$PLZF.01	V$PLZF	Promyelocytic leukemia zink finger TF with nine Krueppel-like zink fingers	C2H2 zinc finger protein PLZF	ansTAMAgthynmd	280	192	337	0.83	0.99	234	1.2	0.7251	1	1	. . .
V$PPARG.01	V$PPAR	Pal3 motif, bound by a PPAR-gamma homodimer, IR3 sites	Peroxisome proliferator activated receptor homodimers	aagTAGGtcacngtgaccyactt	105	86	96	1.09	0.29	87.9	1.2	0.6736	0.0033	0.0025	. . +
V$BLIMP1.01	V$PRDF	Transcriptional repressor B lymphocyte-induced maturation protein-1 Blimp-1, prdm1	Positive regulatory domain I binding factor	gnaagtGAAAgtkgnr	441	232	424	1.04	0.29	262.4	1.68	<0.0001	1	1	. X .
V$PRDM1.01	V$PRDF	PRDI binding factor 1	Positive regulatory domain I binding factor	aagtGAAAgtgartkn	283	179	285	0.99	0.55	171	1.66	0.0008	1	0.99	. + .
V$PRDM5.01	V$PRDM	PR domain containing 5	PRDI-BF1 and RIZ homologous PR domain proteins PRDM	tgggnkbymARGGnncnnrnggwgatcag	69	54	60	1.15	0.24	44.5	1.55	0.1301	0.0094	0.21	. . +
V$PTF1.01	V$PTF1	PTF1 binding sites are bipartite with an E-box and a TC-box RBP-J/L spaced one helical turn apart	Pancreas transcription factor 1, heterotrimeric transcription factor	bmcaCCTGyvktkttycccrw	125	95	93	1.34	0.018	73.5	1.7	0.0075	0.015	0.17	+ + +	Ptf1a	Ptf1a,0,0
V$PURALPHA.01	V$PURA	Purine-rich element binding protein A	Pur-alpha binds both single-stranded and douple-stranded DNA in a sequence-specific manner	ggAGGSvrngrnn	37	30	36	1.03	0.5	23.9	1.55	0.1841	0.25	0.22	. . .
V$PLU1_JARID1B.01	V$RBP2	Jumonji, AT rich interactive domain 1B	Retinoblastoma-binding proteins with demethylase activity	GCACarync	143	98	145	0.99	0.57	96.7	1.48	0.1363	0.41	0.53	. . .
V$RBPJK.01	V$RBPF	Mammalian transcriptional repressor RBP-Jkappa/CBF1	RBPJ - kappa	nncgTGGGaahn	135	104	104	1.3	0.026	81.6	1.65	0.0119	0.3	0.1	+ + .
V$RBPJK.02	V$RBPF	Mammalian transcriptional repressor RBP-Jkappa/CBF1	RBPJ - kappa	nngTGGGaaann	115	91	108	1.06	0.34	89.4	1.29	0.565	0.0057	0.0013	. . +
V$REV-ERBA.01	V$RORA	Orphan nuclear receptor rev-erb alpha NR1D1	v-ERB and RAR-related orphan receptor alpha	nwawntrgGTCAnn	131	104	128	1.02	0.45	104.4	1.25	0.6278	0.14	0.004	. . +
V$REV-ERBA.02	V$RORA	Orphan nuclear receptor rev-erb alpha NR1D1, monomer binding site	v-ERB and RAR-related orphan receptor alpha	nrwwawrtrgGTCAsrg	228	161	246	0.93	0.81	176.9	1.29	0.6123	0.029	0.034	. . +
V$REV-ERBA.03	V$RORA	Orphan nuclear receptor rev-erb alpha NR1D1, homodimer DR2 binding site	v-ERB and RAR-related orphan receptor alpha	aastagGTCAstrggnca	146	110	106	1.38	0.0069	97.4	1.5	0.1112	1e-05	0.0076	+ . X
V$RORA.01	V$RORA	RAR-related orphan receptor alpha	v-ERB and RAR-related orphan receptor alpha	nnwawntagGTCAgkgn	74	65	95	0.78	0.95	78.2	0.95	0.7293	0.19	0.0055	. . +
V$RORA1.01	V$RORA	RAR-related orphan receptor alpha1	v-ERB and RAR-related orphan receptor alpha	nwawnnaGGTCan	40	38	47	0.85	0.8	43	0.93	0.7268	0.0021	9.5e-06	. . X
V$RORA2.01	V$RORA	RAR-related orphan receptor alpha2	v-ERB and RAR-related orphan receptor alpha	nwawntaGGTCan	182	142	175	1.04	0.38	145.7	1.25	0.6631	0.03	0.044	. . +
V$RORGAMMA.01	V$RORA	RAR-related orphan receptor gamma	v-ERB and RAR-related orphan receptor alpha	gntaantaGGTCann	194	145	176	1.1	0.19	148.9	1.3	0.563	0.00028	0.015	. . +
V$VERBA.01	V$RORA	vErbA, viral homolog of thyroid hormone receptor alpha1	v-ERB and RAR-related orphan receptor alpha	nntraGGTCacgsnn	22	21	28	0.79	0.84	18.2	1.21	0.5413	0.0019	0.058	. . +
V$RP58.01	V$RP58	Zinc finger protein RP58 ZNF238, associated preferentially with heterochromatin	RP58 ZFP238 zinc finger protein	nnaaCATCtgga	99	87	106	0.93	0.71	72.7	1.36	0.3959	0.047	0.054	. . +
V$RREB1.01	V$RREB	Ras-responsive element binding protein 1	Ras-responsive element binding protein	cCCCAaacmmcccc	132	86	223	0.59	1	96.3	1.37	0.3701	4e-14	5e-07	. . X
V$RU49.01	V$RU49	Zinc finger transcription factor RU49 zinc finger proliferation 1 - Zipro 1. RU49 exhibits a strong preference for binding to tandem repeats of the minimal RU49 consensus binding site.	Zinc finger transcription factor RU49, zinc finger proliferation 1 - Zipro1	nAGTAcy	208	144	215	0.97	0.65	159.4	1.31	0.5634	0.61	0.81	. . .
V$SMARCA3.01	V$RUSH	SWI/SNF related, matrix associated, actin dependent regulator of chromatin, subfamily a, member 3	SWI/SNF related nucleophosphoproteins with a RING finger DNA binding motif	ynMCATwtrnn	637	264	696	0.92	0.95	433.5	1.47	0.025	0.99	0.21	. + .
V$SMARCA3.02	V$RUSH	SWI/SNF related, matrix associated, actin dependent regulator of chromatin, subfamily a, member 3	SWI/SNF related nucleophosphoproteins with a RING finger DNA binding motif	dnACTTnk	484	244	519	0.93	0.87	340.9	1.42	0.151	1	1	. . .
V$CAR_RXR.01	V$RXRF	Constitutive androstane receptor / retinoid X receptor heterodimer, DR4 sites	RXR heterodimer binding sites	hdaGGTCanknaagttcann	145	115	138	1.05	0.36	112.8	1.29	0.5803	0.13	0.056	. . .
V$LXRE.01	V$RXRF	Nuclear receptor involved in the regulation of lipid homeostasis, DR4 element	RXR heterodimer binding sites	rGGTYactnnmggtca	6	6	2	3	0.14	5.4	1.11	0.5425	0.12	0.0077	. . +
V$LXRE.02	V$RXRF	Highly conserved DR1 element selected by LXRbeta/RXR heterodimers	RXR heterodimer binding sites	tnraGGTCaaaggtcavyk	90	78	71	1.27	0.078	76	1.18	0.6762	0.27	0.57	. . .
V$PXR_RXR.01	V$RXRF	Pregnane X receptor / retinoid X receptor heterodimer, DR4 sites	RXR heterodimer binding sites	nnrGGTCaknnaagttca	60	54	55	1.09	0.35	63.6	0.94	0.7288	0.58	0.68	. . .
V$RAR_RXR.01	V$RXRF	Retinoic acid receptor / retinoid X receptor heterodimer, DR1 sites	RXR heterodimer binding sites	vgggycarAGGTcatrn	112	94	103	1.09	0.29	102.1	1.1	0.7242	0.0013	0.018	. . +
V$RAR_RXR.02	V$RXRF	Retinoic acid receptor / retinoid X receptor heterodimer, DR2 sites	RXR heterodimer binding sites	rggtcanraGKTCa	3	3	1	3	0.31	2.2	1.34	0.4322	0.0047	0.18	. . +
V$RAR_RXR.03	V$RXRF	Retinoic acid receptor / retinoid X receptor heterodimer, DR5 sites	RXR heterodimer binding sites	nnrGKTCacnsavagktcann	40	36	23	1.74	0.021	31.9	1.26	0.5308	0.69	0.51	+ . .
V$RXR_RXR.01	V$RXRF	Retinoid X receptor homodimer, DR1 sites	RXR heterodimer binding sites	wmrrggtcanaGGTCagnn	53	50	54	0.98	0.58	48.9	1.08	0.705	8.1e-07	0.03	. . X
V$THR.01	V$RXRF	THR/RXR heterodimer and THR homodimer DR4 binding sites	RXR heterodimer binding sites	nnrggtyannnRAGGwcan	28	28	23	1.22	0.29	17.8	1.57	0.1945	0.99	0.97	. . .
V$VDR_RXR.01	V$RXRF	VDR/RXR Vitamin D receptor RXR heterodimer, DR3 sites	RXR heterodimer binding sites	rggtsannGAGGnca	39	36	50	0.78	0.9	29.4	1.33	0.44	0.0024	0.53	. . +
V$VDR_RXR.03	V$RXRF	Bipartite binding site of VDR/RXR heterodimers, DR1 sites	RXR heterodimer binding sites	gaawGGTTyaarggasrcts	123	102	126	0.98	0.6	112.3	1.1	0.726	0.29	0.7	. . .
V$VDR_RXR.04	V$RXRF	Bipartite binding site of VDR/RXR heterodimers, DR3 sites	RXR heterodimer binding sites	ngadrGKTCannargktcann	88	78	66	1.33	0.045	76.8	1.15	0.7013	0.58	0.34	+ . .
V$VDR_RXR.05	V$RXRF	Bipartite binding site of VDR/RXR heterodimers, DR4 sites	RXR heterodimer binding sites	gnGRRGtbnmmgarggdyrakn	73	60	109	0.67	1	65.2	1.12	0.7062	0.013	0.051	. . +
V$VDR_RXR.06	V$RXRF	Bipartite binding site of VDR/RXR heterodimers, DR5 sites	RXR heterodimer binding sites	ntnkgggtcacmgnnAGGWsaggg	90	82	102	0.88	0.83	81.4	1.11	0.7196	0.93	0.94	. . .
V$SALL1.01	V$SALL	Spalt-like transcription factor 1	Spalt-like transcription factors	hmATAAawawha	312	181	419	0.74	1	180.4	1.73	<0.0001	1	0.62	. X .
V$SATB1.01	V$SATB	Special AT-rich sequence-binding protein 1, predominantly expressed in thymocytes, binds to matrix attachment regions MARs	Special AT-rich sequence binding protein	wntAATAnwnnwnn	356	179	542	0.66	1	220.5	1.61	0.0013	1	0.82	. + .
V$FTF.01	V$SF1F	Alpha 1-fetoprotein transcription factor FTF, liver receptor homologue-1 LRH-1	Vertebrate steroidogenic factor	nntsCAAGgtnn	64	56	75	0.85	0.85	77.2	0.83	0.7294	0.29	0.84	. . .
V$SF1.01	V$SF1F	SF1 steroidogenic factor 1	Vertebrate steroidogenic factor	nCAAGgyca	43	42	40	1.07	0.41	37.3	1.15	0.6478	0.00018	0.14	. . +
V$SIX3.02	V$SIX3	SIX3 / SIXdomain SD and Homeodomain HD transcription factor	Sine oculis homeobox homolog 3	nnrhnknTAATswcwncnstv	252	164	223	1.13	0.099	148.5	1.7	0.0002	0.015	1.5e-12	. + X	Six3	Six3,0.38,4.17
V$SIX3.03	V$SIX3	SIX3 / SIXdomain SD and Homeodomain HD transcription factor	Sine oculis homeobox homolog 3	nnTAATsnn	646	253	574	1.13	0.021	375.3	1.72	<0.0001	1.1e-07	4.7e-28	+ X X	Six3	Six3,0.38,4.17
V$SIX1.01	V$SIXF	Sine oculis homeobox homolog 1	Sine oculis SIX homeodomain factors	nnrgggTATCann	218	154	203	1.07	0.25	177.7	1.23	0.6997	0.82	0.16	. . .
V$SIX2.01	V$SIXF	Sine oculis homeobox homolog 2	Sine oculis SIX homeodomain factors	nakrgggTATCacnw	72	64	83	0.87	0.83	66.5	1.08	0.7191	0.79	0.72	. . .
V$SIX3.01	V$SIXF	Sine oculis homeobox homolog 3	Sine oculis SIX homeodomain factors	natrgggTATCann	94	79	95	0.99	0.56	78.1	1.2	0.6644	0.75	0.74	. . .
V$SIX4.01	V$SIXF	Sine oculis homeobox homolog 4	Sine oculis SIX homeodomain factors	nngGTGTcatnn	66	60	63	1.05	0.43	49	1.35	0.4206	0.95	0.66	. . .
V$SIX6.01	V$SIXF	Sine oculis homeobox homolog 6, optic homeobox 2 OPTX2	Sine oculis SIX homeodomain factors	natrgggTATCann	120	99	113	1.06	0.35	104.1	1.15	0.7139	0.91	0.77	. . .
V$SMAD.01	V$SMAD	Sma- and Mad-related proteins	Vertebrate SMAD family of transcription factors	tGTCTgnmy	101	81	88	1.15	0.19	68.2	1.48	0.1645	0.99	0.98	. . .
V$SMAD3.01	V$SMAD	Smad3 transcription factor involved in TGF-beta signaling	Vertebrate SMAD family of transcription factors	GTCTggnn	63	56	57	1.11	0.32	58.9	1.07	0.7172	0.056	0.42	. . .
V$SMAD4.01	V$SMAD	Smad4 transcription factor involved in TGF-beta signaling	Vertebrate SMAD family of transcription factors	GTCTmgnc	31	29	34	0.91	0.69	36	0.86	0.7259	0.7	0.8	. . .
V$PSE.01	V$SNAP	Proximal sequence element PSE of RNA polymerase II-transcribed snRNA genes	snRNA-activating protein complex	sTCRCcrtgastdwaaa	141	111	109	1.29	0.025	86.2	1.64	0.0132	0.4	0.27	+ + .
V$PSE.02	V$SNAP	Proximal sequence element PSE of RNA polymerase III-transcribed genes	snRNA-activating protein complex	tyacCSTAavyrdaaart	262	172	281	0.93	0.8	206.8	1.27	0.6619	1	0.99	. . .
V$HBP1.01	V$SORY	HMG box-containing protein 1	SOX/SRY-sex/testis determinig and related HMG box factors	dbaatgAATGar	356	207	309	1.15	0.037	254.4	1.4	0.2596	0.99	0.56	+ . .
V$HMGA.01	V$SORY	HMGA family of architectural transcription factors HMGA1, HMGA2	SOX/SRY-sex/testis determinig and related HMG box factors	ndkcsnnrtnAATKank	667	240	646	1.03	0.29	461.8	1.44	0.0735	0.95	0.011	. . +
V$HMGIY.01	V$SORY	HMGIY high-mobility-group protein I Y, architectural transcription factor organizing the framework of a nuclear protein-DNA transcriptional complex	SOX/SRY-sex/testis determinig and related HMG box factors	rnrAATTtncsnn	814	267	848	0.96	0.8	548.8	1.48	0.0114	0.86	0.018	. + +
V$SOX2.01	V$SORY	SRY-box containing gene 2	SOX/SRY-sex/testis determinig and related HMG box factors	nnaACAAaggnn	339	195	381	0.89	0.95	199.1	1.7	<0.0001	1	1	. X .
V$SOX5.01	V$SORY	Sox-5	SOX/SRY-sex/testis determinig and related HMG box factors	nnaaCAATnn	309	188	323	0.96	0.72	228	1.36	0.4334	0.38	0.00017	. . +
V$SOX9.01	V$SORY	SOX SRY-related HMG box	SOX/SRY-sex/testis determinig and related HMG box factors	nnaaCAATrgnn	311	191	307	1.01	0.45	249.1	1.25	0.6966	0.44	0.002	. . +
V$SOX9.02	V$SORY	SRY sex-determining region Y box 9	SOX/SRY-sex/testis determinig and related HMG box factors	rvmACAAwggnh	311	196	316	0.98	0.59	169.2	1.84	<0.0001	0.02	0.13	. X +
V$SOX9.03	V$SORY	SRY sex determining region Y-box 9 homodimer	SOX/SRY-sex/testis determinig and related HMG box factors	bkhkvaaagvsykcchTTGTnn	236	156	248	0.95	0.72	169.6	1.39	0.3065	0.99	0.74	. . .
V$SRY.01	V$SORY	Sex-determining region Y gene product	SOX/SRY-sex/testis determinig and related HMG box factors	nnwaACAAtnn	420	224	431	0.97	0.66	256.8	1.64	<0.0001	1	0.99	. X .
V$GC.01	V$SP1F	GC box elements	GC-Box factors SP1/GC	nrggGGCGgggcnk	57	52	70	0.81	0.89	57.7	0.99	0.7236	0.94	0.49	. . .
V$SP1.01	V$SP1F	Stimulating protein 1, ubiquitous zinc finger transcription factor	GC-Box factors SP1/GC	sgGGGCggggn	23	22	33	0.7	0.93	26.4	0.87	0.719	0.75	0.021	. . +
V$SP1.02	V$SP1F	Stimulating protein 1, ubiquitous zinc finger transcription factor	GC-Box factors SP1/GC	nvkGGGCggrgybn	14	14	34	0.41	1	21.9	0.64	0.7288	0.93	0.079	. . .
V$SP1.03	V$SP1F	Stimulating protein 1, ubiquitous zinc finger transcription factor	GC-Box factors SP1/GC	nngGGGCggggnn	48	41	47	1.02	0.5	47.1	1.02	0.7159	0.27	0.0058	. . +
V$SP2.01	V$SP1F	Sp2, member of the Sp/XKLF transcription factors with three C2H2 zinc fingers in a conserved carboxyl-terminal domain	GC-Box factors SP1/GC	tgggcgGGACta	26	26	34	0.76	0.88	42.3	0.61	0.7294	0.44	0.2	. . .
V$TIEG.01	V$SP1F	TGFbeta-inducible early gene TIEG / Early growth response gene alpha EGRalpha	GC-Box factors SP1/GC	GGGGtgtgt	58	48	63	0.92	0.71	51.2	1.13	0.6755	0.59	0.35	. . .
V$SPZ1.01	V$SPZ1	Spermatogenic Zip 1 transcription factor	Testis-specific bHLH-Zip transcription factors	nGGRGggwwnn	65	59	69	0.94	0.67	68.9	0.94	0.729	0.48	0.12	. . .
V$SREBP.01	V$SREB	Sterol regulatory element binding protein 1 and 2	Sterol regulatory element binding proteins	nnaTCACcccasbnn	33	31	44	0.75	0.91	35.5	0.93	0.7249	0.74	0.6	. . .
V$SREBP.02	V$SREB	Sterol regulatory element binding protein	Sterol regulatory element binding proteins	kaTCACcccac	43	40	54	0.8	0.89	49.1	0.88	0.7286	0.75	0.48	. . .
V$SREBP.03	V$SREB	Sterol regulatory element binding protein	Sterol regulatory element binding proteins	naTCACgtgay	31	26	26	1.19	0.3	19.5	1.59	0.1802	0.48	0.054	. . .
V$SRF.01	V$SRFF	Serum response factor	Serum response element binding factor	atgcccaTATAtggwnn	282	148	406	0.69	1	218.9	1.29	0.5908	0.99	0.76	. . .
V$SRF.02	V$SRFF	Serum response factor	Serum response element binding factor	nnccCATAtwwggnsa	147	111	143	1.03	0.43	117.3	1.25	0.6282	0.27	0.1	. . .
V$SRF.03	V$SRFF	Serum response factor	Serum response element binding factor	nccwtatATGGncak	133	97	114	1.17	0.13	108	1.23	0.6379	0.62	0.29	. . .
V$SRF.04	V$SRFF	Serum response factor	Serum response element binding factor	nnccwwaTATGgnn	103	84	79	1.3	0.044	98.6	1.05	0.7271	0.3	0.15	+ . .
V$STAF.01	V$STAF	Se-Cys tRNA gene transcription activating factor	Selenocysteine tRNA activating factor	nttwCCCAnmatgcayyrcgny	107	88	89	1.2	0.11	77.4	1.38	0.3464	0.00032	0.0074	. . +	Zfp143 Zfp523	Zfp143,9.39,7.75;Zfp523,96.42,76.73
V$STAF.02	V$STAF	Se-Cys tRNA gene transcription activating factor	Selenocysteine tRNA activating factor	anttCCCAkmatkcmwtgmga	72	59	42	1.71	0.0032	51.7	1.39	0.3388	0.05	0.054	+ . +	Zfp143 Zfp523	Zfp143,9.39,7.75;Zfp523,96.42,76.73
V$ZNF76_143.01	V$STAF	ZNF143 is the human ortholog of Xenopus Staf, ZNF76 is a DNA binding protein related to ZNF143 and Staf	Selenocysteine tRNA activating factor	yytCCCRgsaknccyygngg	48	43	44	1.09	0.38	41.5	1.16	0.6501	0.57	0.64	. . .
V$STAT.01	V$STAT	Signal transducers and activators of transcription	Signal transducer and activator of transcription	ttmygGGAA	256	158	272	0.94	0.77	204.3	1.25	0.6605	0.058	0.64	. . .	Stat1 Stat2 Stat3 Stat4 Stat5a Stat5b Stat6	Stat1,1.08,1.56;Stat2,5.73,14.17;Stat3,18.78,22.58;Stat4,0.14,0.25;Stat5a,0.04,0.11;Stat5b,1.51,2.3;Stat6,0.67,0.36
V$STAT1.01	V$STAT	Signal transducer and activator of transcription 1	Signal transducer and activator of transcription	anttccgGGAAntgns	131	93	144	0.91	0.8	95.9	1.37	0.383	0.56	0.3	. . .	Stat1	Stat1,1.08,1.56
V$STAT1.02	V$STAT	Signal transducer and activator of transcription 1	Signal transducer and activator of transcription	nnttccaGGAAnn	176	118	196	0.9	0.86	136.6	1.29	0.5737	0.68	0.69	. . .	Stat1	Stat1,1.08,1.56
V$STAT3.01	V$STAT	Signal transducer and activator of transcription 3	Signal transducer and activator of transcription	nnatTTCCsggaartgnn	196	102	194	1.01	0.48	134.8	1.45	0.1969	0.39	0.17	. . .	Stat3	Stat3,18.78,22.58
V$STAT3.02	V$STAT	Signal transducer and activator of transcription 3	Signal transducer and activator of transcription	nnTTCCwggwmnn	69	55	68	1.01	0.5	49	1.41	0.3126	0.72	0.43	. . .	Stat3	Stat3,18.78,22.58
V$STAT5.01	V$STAT	STAT5: signal transducer and activator of transcription 5	Signal transducer and activator of transcription	nnTTCYnrgaarwnn	195	132	199	0.98	0.6	144.2	1.35	0.4212	0.85	0.95	. . .	Stat5a Stat5b	Stat5a,0.04,0.11;Stat5b,1.51,2.3
V$STAT6.01	V$STAT	STAT6: signal transducer and activator of transcription 6	Signal transducer and activator of transcription	rnyTTCCyrrgaann	185	116	175	1.06	0.32	131.4	1.41	0.2746	0.94	0.46	. . .	Stat6	Stat6,0.67,0.36
V$MEIS1.01	V$TALE	Binding site for monomeric Meis1 homeodomain protein	TALE homeodomain class recognizing TG motifs	ascTGTCan	207	150	179	1.16	0.085	133.7	1.55	0.0282	0.022	0.05	. + +
V$MEIS1.02	V$TALE	Meis homeobox 1	TALE homeodomain class recognizing TG motifs	nnasctGTCAawnn	97	78	94	1.03	0.44	80	1.21	0.6479	0.86	0.39	. . .
V$MRG1.01	V$TALE	Meis homeobox 2 Meis2	TALE homeodomain class recognizing TG motifs	nnasctGTCAawnn	100	81	93	1.08	0.33	81.2	1.23	0.6307	0.88	0.34	. . .
V$MRG2.01	V$TALE	Meis homeobox 3 Meis3	TALE homeodomain class recognizing TG motifs	nnasctGTCAann	123	99	109	1.13	0.2	95.5	1.29	0.5563	0.27	0.11	. . .
V$PKNOX1.01	V$TALE	PBX/knotted 1 homeobox 1	TALE homeodomain class recognizing TG motifs	rnsasctGTCAawnn	112	90	99	1.13	0.2	89.4	1.25	0.611	0.6	0.61	. . .
V$PKNOX2.01	V$TALE	PBX/knotted 1 homeobox 2	TALE homeodomain class recognizing TG motifs	ansrsctGTCAatnn	81	72	69	1.17	0.18	62.4	1.3	0.5191	0.29	0.32	. . .
V$TGIF.01	V$TALE	TG-interacting factor belonging to TALE class of homeodomain factors	TALE homeodomain class recognizing TG motifs	tGTCAnn	96	83	102	0.94	0.69	75.9	1.26	0.5858	0.93	0.5	. . .
V$TGIF1.01	V$TALE	TGFB-induced factor homeobox 1, TALE homeobox TG-interacting factor 1	TALE homeodomain class recognizing TG motifs	nnagctGTCAwwnt	90	79	86	1.05	0.41	71.8	1.25	0.5931	0.28	0.31	. . .
V$TGIF2.01	V$TALE	TGFB-induced factor homeobox 2, TALE homeobox TG-interacting factor 2	TALE homeodomain class recognizing TG motifs	aannagctGTCAawnn	140	106	125	1.12	0.19	110.5	1.27	0.6083	0.55	0.47	. . .
V$TCF11.01	V$TCFF	TCF11/LCR-F1/Nrf1 homodimers	TCF11 transcription factor	GTCAtnn	96	83	94	1.02	0.47	72.6	1.32	0.4821	0.17	0.45	. . .
V$TEAD.01	V$TEAF	TEA domain-containing factors, transcriptional enhancer factors 1,3,4,5	TEA/ATTS DNA binding domain factors	nnwCATTccwsnn	200	149	187	1.07	0.27	145	1.38	0.3469	0.88	0.49	. . .
V$TEF1.01	V$TEAF	TEF-1 related muscle factor	TEA/ATTS DNA binding domain factors	yaCATTccwsng	204	150	223	0.91	0.83	165.4	1.23	0.6893	0.71	0.77	. . .
V$THAP1.01	V$THAP	THAP domain containing, apoptosis associated protein	THAP domain containing protein	astrykGGCAa	94	85	66	1.42	0.016	59	1.59	0.0535	0.0046	0.00039	+ . +
V$WHN.01	V$WHNF	Winged helix protein, involved in hair keratinization and thymus epithelium differentiation	Winged helix binding sites	nngACGCtnn	14	14	15	0.93	0.64	9.2	1.51	0.288	0.76	0.52	. . .
V$MIF1.01	V$XBBF	MIBP1 / RFX1 complex	X-box binding factors	nngttgcdhrGYAAcngs	137	101	111	1.23	0.056	92.5	1.48	0.1532	0.87	0.89	. . .
V$RFX1.01	V$XBBF	X-box binding protein RFX1	X-box binding factors	nngtnrcnhrGYAAcnn	161	129	155	1.04	0.39	110.9	1.45	0.1766	0.19	0.62	. . .
V$RFX1.02	V$XBBF	X-box binding protein RFX1	X-box binding factors	nngtnrcnnhrGYAAcnn	129	111	117	1.1	0.24	84.7	1.52	0.0894	0.57	0.52	. . .
V$XBOX.01	V$XBBF	Motif bound by regulatory factor X RFX proteins	X-box binding factors	gknSCCTnggnrac	59	45	60	0.98	0.57	41	1.44	0.2855	0.00054	2e-07	. . X
V$YB1.01	V$YBXF	Y box binding protein 1, has a preference for binding ssDNA	Y-box binding transcription factors, multifunctional proteins involved in transcriptional and translational regulation, mRNA splicing, DNA replication and repair	cwgatTGGCymv	152	112	94	1.62	0.00013	103.1	1.47	0.1389	0.33	0.4	+ . .
V$REX1.01	V$YY1F	REX1 transcription factor; zinc finger protein 42	Activator/repressor binding to transcription initiation site	gCCATtannamna	144	114	108	1.33	0.014	106.5	1.35	0.4246	0.57	2.1e-06	+ . X
V$YY1.01	V$YY1F	Yin and Yang 1 activator sites	Activator/repressor binding to transcription initiation site	nncggCCATcttsnntsnw	115	96	112	1.03	0.45	93	1.24	0.6467	0.24	0.18	. . .
V$YY1.02	V$YY1F	Yin and Yang 1 repressor sites	Activator/repressor binding to transcription initiation site	nnCCATnttnnran	379	213	452	0.84	0.99	258.6	1.47	0.0616	1	0.82	. . .
V$YY2.01	V$YY1F	Transcription factor yin yang 2	Activator/repressor binding to transcription initiation site	bCCAThttnv	93	82	94	0.99	0.56	72.5	1.28	0.5456	0.87	0.58	. . .
V$YY2.02	V$YY1F	Transcription factor yin yang 2	Activator/repressor binding to transcription initiation site	CCATtancnmnccata	208	150	192	1.08	0.23	169	1.23	0.6979	0.031	1.3e-07	. . X
V$ZBP89.01	V$ZBPF	Zinc finger transcription factor ZBP-89	Zinc binding protein factors	bhcchCCCCchh	16	16	37	0.43	1	39.1	0.41	0.7294	0.26	0.00031	. . +
V$ZF9.01	V$ZBPF	Core promoter-binding protein CPBP with 3 Krueppel-type zinc fingers	Zinc binding protein factors	grnsCCRCcccybn	26	23	33	0.79	0.85	30.1	0.86	0.7241	0.86	0.92	. . .
V$ZKSCAN3.01	V$ZBPF	Zinc finger with KRAB and SCAN domains 3	Zinc binding protein factors	CCCCmyc	43	39	66	0.65	0.99	50.6	0.85	0.729	0.023	0.026	. . +
V$ZNF202.01	V$ZBPF	Transcriptional repressor, binds to elements found predominantly in genes that participate in lipid metabolism	Zinc binding protein factors	ccnsccCCCAcccccaccccmmc	11	11	16	0.69	0.88	11.2	0.98	0.6498	0.42	0.66	. . .
V$ZNF219.01	V$ZBPF	Kruppel-like zinc finger protein 219	Zinc binding protein factors	cnCCCCcnmccc	15	15	48	0.31	1	38.8	0.39	0.7294	0.86	0.014	. . +
V$ZNF300.01	V$ZBPF	KRAB-containing zinc finger protein 300	Zinc binding protein factors	cnCCCCng	111	82	148	0.75	0.99	143.3	0.77	0.7294	0.00061	5.2e-06	. . X
V$ZNF35.01	V$ZF35	Human zinc finger protein ZNF35	Zinc finger protein ZNF35	vssnssAAKAnn	861	299	817	1.05	0.15	582.1	1.48	0.0058	1	1	. + .
V$ZF5.01	V$ZF5F	Zinc finger / POZ domain transcription factor	ZF5 POZ domain zinc finger	gtgnGCGCbn	4	4	10	0.4	0.97	6.4	0.62	0.7118	0.82	0.31	. . .
V$AREB6.01	V$ZFHX	AREB6 Atp1a1 regulatory element binding factor 6	Two-handed zinc finger homeodomain transcription factors	nnynyACCTgwvt	92	80	53	1.74	0.00076	56.7	1.62	0.0424	0.0053	0.044	+ + +	Zeb1	NA,NA,NA
V$AREB6.02	V$ZFHX	AREB6 Atp1a1 regulatory element binding factor 6	Two-handed zinc finger homeodomain transcription factors	wnwCACCtgwnn	65	56	63	1.03	0.46	57.1	1.14	0.692	0.92	0.99	. . .	Zeb1	NA,NA,NA
V$AREB6.03	V$ZFHX	AREB6 Atp1a1 regulatory element binding factor 6	Two-handed zinc finger homeodomain transcription factors	vnrCACCtgknn	18	18	19	0.95	0.63	15.6	1.15	0.5847	0.16	0.08	. . .	Zeb1	NA,NA,NA
V$AREB6.04	V$ZFHX	AREB6 Atp1a1 regulatory element binding factor 6	Two-handed zinc finger homeodomain transcription factors	nbGTTTsnn	422	237	452	0.93	0.85	262.3	1.61	0.0001	1	1	. + .	Zeb1	NA,NA,NA
V$DELTAEF1.01	V$ZFHX	deltaEF1	Two-handed zinc finger homeodomain transcription factors	nncACCTna	70	60	69	1.01	0.5	61.5	1.14	0.6955	0.88	0.93	. . .	Zeb1	NA,NA,NA
V$DELTAEF1.02	V$ZFHX	Delta-crystallin enhancer binding factor, transcription factor 8, zinc finger homeobox 1a	Two-handed zinc finger homeodomain transcription factors	vncACCTdknn	132	102	118	1.12	0.21	105.4	1.25	0.6343	0.36	0.56	. . .	Zeb1	NA,NA,NA
V$SIP1.01	V$ZFHX	Smad-interacting protein	Two-handed zinc finger homeodomain transcription factors	nnswcACCTgnn	25	25	22	1.14	0.39	19.6	1.28	0.4865	0.23	0.25	. . .
V$ZID.01	V$ZFIA	Zinc finger with interaction domain	Zinc finger with interaction domain factors	ngGCTCyatcayc	83	67	64	1.3	0.069	70	1.19	0.6732	0.0013	0.0029	. . +
V$ZNF217.01	V$ZFTR	Zinc finger protein 217	Zinc finger transcriptional repressor	GAAYnstgknnkw	627	271	590	1.06	0.15	451.4	1.39	0.2697	1	0.99	. . .
V$ZFX.01	V$ZFXY	X-linked zinc finger protein	Zfx and Zfy - transcription factors implicated in mammalian sex determination	nnGGCCtggnn	43	32	36	1.19	0.25	44.2	0.97	0.7188	0.0041	0.094	. . +
V$SZF1.01	V$ZNFP	SZF1, hematopoietic progenitor-restricted KRAB-zinc finger protein	Zinc finger proteins	ccaGGGTatcagccg	55	47	47	1.17	0.24	40.8	1.35	0.4203	0.91	0.0074	. . +
V$ZBRK1.01	V$ZNFP	Transcription factor with 8 central zinc fingers and an N-terminal KRAB domain	Zinc finger proteins	vgggsmGCAGnnctttktkknc	47	41	34	1.38	0.091	29.9	1.57	0.1426	0.0013	0.83	. . +
