# Supplementary material for: Rigorous and thorough bioinformatic analyses of olfactory receptor promoters confirm enrichment of O/E and homeodomain binding sites but reveal no new common motifs
Source: BMC Genomics. 2011 Nov 15;12:561. doi: 10.1186/1471-2164-12-561 (PMC3247239; doi:10.1186/1471-2164-12-561)
Supplement: Additional file 12 — Table summarizing statistical tests on individual matrices for 500-bp promoter region (default MatInspector parameters). See legend to Additional File 10. [file 1471-2164-12-561-S12.XLSX]

## Sheet: Sheet1
Additional Data File 12							Comparison to previous 500bp region			Comparison to shuffled sequences			Conservation tests
MatBase matrix	MatBase family	MatBase matrix description	MatBase family description	Consensus	Number of predicted sites in 500bp promoter region	Number of 500bp promoters containing >=1 site	Number of sites expected	Enrichment compared to expected number	Enrichment p-value*	Number of sites expected	Enrichment compared to expected number	Enrichment p-value+	p-value: whether whole sites are more conserved than local background	p-value: whether core nucleotides are more conserved than local background	Significance levels of three tests	Gene Symbol(s)	RNAseq data
After masking O/E and VTBP sites, 500bp promoters, default MatInspector parameters, individual matrices
O$DMTE.01	O$MTEN	Drosophila motif ten element	Core promoter motif ten elements	anccgARCGsamssgtnn	4	4	4	1	0.64	4.9	0.81	0.7209	3e-08	0.0042	. . X
O$HMTE.01	O$MTEN	Human motif ten element	Core promoter motif ten elements	snAGCSsrgcgs	2	2	7	0.29	0.98	0.6	3.49	0.1137	0.48	0.63	. . .
O$BRE.01	O$TF2B	TF II B (TFIIB) recognition element	RNA polymerase II transcription factor II B	ccrCGCC	0	0	0	NA	1	0	0	1	NA	NA	. . .
O$INR_DPE.01	O$TF2D	Initiator (INR) and downstream promoter element (DPE) with strictly maintained spacing	General transcription factor IID, GTF2D	nyagtnsnnnyynnacnytcnwmgngarmaGWCGtgcny	6	6	8	0.75	0.79	5.2	1.16	0.4114	0.98	0.74	. . .
O$TFIIIA.01	O$TF3A	General TF IIIA, GTF3A	General transcription factor IIIA, GTF3A	agctaagcagggtcgggcctggttAGTActtggatgggag	0	0	0	NA	1	0	0	1	NA	NA	. . .
O$TFIIIC.01	O$TF3C	RNA polymerase III transcription initiation factor complex (TFIIIC)	General transcription factor IIIC, GTF3C	GGTTcgarmcy	3	3	4	0.75	0.77	3.7	0.82	0.7029	0.42	0.33	. . .
O$ATATA.01	O$VTBP	Avian C-type LTR TATA box	Vertebrate TATA binding protein factor	gtattTAAGt	299	182	262	1.14	0.064	272.7	1.1	0.0599	0.87	0.94	. . .
O$LTATA.01	O$VTBP	Lentivirus LTR TATA box	Vertebrate TATA binding protein factor	aTATAaryagmnsyn	250	155	261	0.96	0.7	209.8	1.19	0.0032	0.067	0.00044	. + +
O$MTATA.01	O$VTBP	Muscle TATA box	Vertebrate TATA binding protein factor	nbntwTAAAncnbnvss	237	148	257	0.92	0.83	225.5	1.05	0.2368	0.24	0.6	. . .
O$VTATA.01	O$VTBP	Cellular and viral TATA box elements	Vertebrate TATA binding protein factor	staTAAAwrnn	316	163	364	0.87	0.97	233.3	1.35	<0.0001	0.084	0.0084	. X +
O$VTATA.02	O$VTBP	Mammalian C-type LTR TATA box	Vertebrate TATA binding protein factor	nctaTAAAag	202	144	200	1.01	0.48	167.5	1.21	0.0042	1	1	. + .
O$XCPE1.01	O$XCPE	X gene core promoter element 1	Activator-, mediator- and TBP-dependent core promoter element for RNA polymerase II transcription from TATA-less promoters	ggGCGGgasc	7	7	7	1	0.6	8.5	0.82	0.7521	0.2	0.34	. . .
V$AARE.01	V$AARF	Amino acid response element, ATF4 binding site	AARE binding factors	rTTKCatca	41	39	27	1.52	0.057	37.6	1.09	0.3087	0.035	0.32	. . +
V$HOXA10.01	V$ABDB	Homeobox A10 / Hox1.8	Abdominal-B type homeodomain transcription factors	nngyaaTAAAatnn	145	115	141	1.03	0.43	104.4	1.39	<0.0001	1	1	. X .	Hoxa10	Hoxa10,0,0.02
V$HOXA11.01	V$ABDB	Homeobox A11	Abdominal-B type homeodomain transcription factors	angtcgTAAAann	125	92	115	1.09	0.28	144.4	0.87	0.9545	0.99	1	. . .	Hoxa11	Hoxa11,0,0
V$HOXA13.01	V$ABDB	Homeobox A13	Abdominal-B type homeodomain transcription factors	nnctcgTAAAawn	100	83	89	1.12	0.23	100.2	1	0.5201	0.42	0.68	. . .	Hoxa13	Hoxa13,0,0.03
V$HOXA9.01	V$ABDB	Member of the vertebrate HOX - cluster of homeobox factors	Abdominal-B type homeodomain transcription factors	rcmataAATCan	77	63	65	1.18	0.18	94.3	0.82	0.9717	0.69	0.93	. . .	Hoxa9	Hoxa9,0,0.02
V$HOXA9.02	V$ABDB	Homeobox A9 / Hox1-gamma	Abdominal-B type homeodomain transcription factors	ncggycaTWAAawta	190	144	189	1.01	0.5	156.2	1.22	0.0039	1	0.98	. + .	Hoxa9	Hoxa9,0,0.02
V$HOXB13.01	V$ABDB	Homeobox B13	Abdominal-B type homeodomain transcription factors	rnccaaTAAAawn	122	96	116	1.05	0.37	89.2	1.37	0.0004	1	1	. + .	Hoxb13	Hoxb13,0.1,0.18
V$HOXB9.01	V$ABDB	Abd-B-like homeodomain protein Hoxb-9	Abdominal-B type homeodomain transcription factors	ggtckTAAAnn	137	103	114	1.2	0.082	161.7	0.85	0.9804	1	1	. . .	Hoxb9	Hoxb9,0,0.01
V$HOXB9.02	V$ABDB	Homeobox B9	Abdominal-B type homeodomain transcription factors	nrrgcmaTAAAann	154	116	147	1.05	0.36	113.2	1.36	<0.0001	1	1	. X .	Hoxb9	Hoxb9,0,0.01
V$HOXC10.01	V$ABDB	Homeobox C10/ Hox-3iota	Abdominal-B type homeodomain transcription factors	nngtcgTAAAnn	143	99	126	1.13	0.16	164.9	0.87	0.9612	0.99	1	. . .	Hoxc10	Hoxc10,0,0
V$HOXC11.01	V$ABDB	Homeobox C11/ Hox-3H	Abdominal-B type homeodomain transcription factors	angtcgTAAAann	154	109	143	1.08	0.28	173.9	0.89	0.9404	0.96	1	. . .	Hoxc11	Hoxc11,0,0
V$HOXC12.01	V$ABDB	Homeobox C12/ Hox-3phi	Abdominal-B type homeodomain transcription factors	nnrggtcgTAAAwnn	119	93	121	0.98	0.58	138.4	0.86	0.9598	0.99	1	. . .	Hoxc12	Hoxc12,0,0
V$HOXC13.01	V$ABDB	Homeodomain TF HOXC13	Abdominal-B type homeodomain transcription factors	hnycyawTAAAnb	143	110	127	1.13	0.18	139.6	1.02	0.3983	0.82	0.99	. . .	Hoxc13	Hoxc13,0,0
V$HOXC13.02	V$ABDB	Homeobox C13 / Hox-3gamma	Abdominal-B type homeodomain transcription factors	nnctcrTAAAawn	171	120	151	1.13	0.14	168.7	1.01	0.4337	0.68	0.96	. . .	Hoxc13	Hoxc13,0,0
V$HOXC9.01	V$ABDB	Homeobox C9 / Hox-3beta	Abdominal-B type homeodomain transcription factors	nnggtcaTTAAnn	346	200	217	1.59	3e-08	299.9	1.15	0.0051	0.0013	0.0024	X + +	Hoxc9	Hoxc9,0,0.02
V$HOXD10.01	V$ABDB	Homeobox D10	Abdominal-B type homeodomain transcription factors	knyaaTAAAatnn	115	91	109	1.06	0.37	66.6	1.73	<0.0001	1	1	. X .	Hoxd10	Hoxd10,0,0
V$HOXD11.01	V$ABDB	Homeobox D11 / Hox-4phi	Abdominal-B type homeodomain transcription factors	nngtcgTAAAann	115	91	104	1.11	0.25	126.5	0.91	0.8617	0.99	1	. . .	Hoxd11	Hoxd11,0,0.04
V$HOXD12.01	V$ABDB	Homeobox D12 / Hox-4H	Abdominal-B type homeodomain transcription factors	nngtcgTAAAann	113	89	102	1.11	0.25	133.2	0.85	0.9669	0.99	1	. . .	Hoxd12	Hoxd12,0,0
V$HOXD13.01	V$ABDB	Homeobox D13 / Hox-4I	Abdominal-B type homeodomain transcription factors	nnyyaaTAAAann	128	101	134	0.96	0.67	91.5	1.4	<0.0001	1	1	. X .	Hoxd13	Hoxd13,0,0.02
V$AHR.01	V$AHRR	Aryl hydrocarbon / dioxin receptor	AHR-arnt heterodimers and AHR-related factors	cyycnrrstnGCGTgasaasn	5	5	5	1	0.62	3.7	1.36	0.312	0.87	0.86	. . .
V$AHRARNT.01	V$AHRR	Aryl hydrocarbon receptor / Arnt heterodimers	AHR-arnt heterodimers and AHR-related factors	nntygCGTGcms	4	4	5	0.8	0.75	2.6	1.53	0.2649	0.89	0.71	. . .
V$AHRARNT.02	V$AHRR	Aryl hydrocarbon / Arnt heterodimers, fixed core	AHR-arnt heterodimers and AHR-related factors	grgkatyGCGTgmswnscc	7	7	8	0.88	0.7	8.8	0.79	0.7794	0.054	0.56	. . .
V$AHRARNT.03	V$AHRR	DRE dioxin response elements, XRE xenobiotic response elements bound by AHR/ARNT heterodimers	AHR-arnt heterodimers and AHR-related factors	nnkGCGTgcrnw	5	5	6	0.83	0.73	3.4	1.45	0.2631	0.012	0.11	. . +
V$NXF_ARNT.01	V$AHRR	bHLH-PAS type TFs NXF/ARNT heterodimer	AHR-arnt heterodimers and AHR-related factors	nnvdnrnnnnCGTGnnnnnsvns	2	2	5	0.4	0.94	0.7	2.86	0.1582	0.015	0.67	. . +
V$AIRE.01	V$AIRE	Autoimmune regulator	Autoimmune regulatory element binding factor	nwntnwnykggwwnnwnWGGNywwwn	51	47	46	1.11	0.34	66.9	0.76	0.9819	0.92	0.85	. . .
V$AP1.01	V$AP1F	Activator protein 1	AP1, Activating protein 1	rtgAGTCan	104	56	79	1.32	0.038	99.8	1.04	0.3815	0.037	0.34	+ . +
V$AP1.02	V$AP1F	Activator protein 1	AP1, Activating protein 1	gntGAGTcaks	134	110	82	1.63	0.00025	113.8	1.18	0.0396	0.12	0.83	+ + .
V$AP1.03	V$AP1F	Activator protein 1	AP1, Activating protein 1	vvTGAStcabs	50	31	43	1.16	0.27	56.7	0.88	0.7644	0.036	0.18	. . +
V$BACH1.01	V$AP1R	BTB/POZ-bZIP TF BACH1 forms heterodimers with the small Maf protein family	MAF and AP1 related factors	nsaTGAGtcatgny	72	63	55	1.31	0.078	77.2	0.93	0.7225	0.018	0.12	. . +
V$BACH2.01	V$AP1R	Bach2 bound TRE	MAF and AP1 related factors	nrTGAGtcann	45	43	47	0.96	0.62	53.8	0.84	0.8992	0.015	0.053	. . +
V$MAFA.01	V$AP1R	Lens-specific Maf/MafA-sites	MAF and AP1 related factors	TGCWgmnynngcn	7	7	11	0.64	0.88	10.7	0.65	0.9038	0.18	0.41	. . .
V$MARE.01	V$AP1R	Maf response elements, half sites	MAF and AP1 related factors	nntGCTGacnn	11	11	16	0.69	0.88	13.3	0.83	0.7779	0.63	0.28	. . .
V$MARE.02	V$AP1R	Binding sites for homodimers of large Maf-proteins	MAF and AP1 related factors	TGCTranncwgca	15	14	22	0.68	0.91	15	1	0.526	0.98	0.86	. . .
V$MARE.03	V$AP1R	Binding sites for heterodimers with small Maf-proteins	MAF and AP1 related factors	tGCTGagtcayns	37	36	38	0.97	0.59	36.4	1.02	0.4814	0.31	0.82	. . .
V$MARE_ARE.01	V$AP1R	Antioxidant response elements	MAF and AP1 related factors	tcasmrTGACwmagcarwwt	33	32	36	0.92	0.68	36	0.92	0.7137	0.18	0.5	. . .
V$NFE2.01	V$AP1R	NF-E2 p45	MAF and AP1 related factors	hgCTGAgtcay	39	35	38	1.03	0.5	39.7	0.98	0.5567	0.11	0.41	. . .
V$NRL.01	V$AP1R	Neural retinal basic leucine zipper factor bZIP	MAF and AP1 related factors	vgmwGCTGantcagcchbd	3	3	1	3	0.31	2.7	1.09	0.5117	0.082	0.11	. . .
V$TCF11MAFG.01	V$AP1R	TCF11/MafG heterodimers, binding to subclass of AP1 sites	MAF and AP1 related factors	nnaTGACtcagcanttnn	47	46	42	1.12	0.34	54.8	0.86	0.8723	0.6	0.53	. . .
V$VMAF.01	V$AP1R	v-Maf	MAF and AP1 related factors	nntgcTGACtcagcann	19	19	29	0.66	0.94	16.8	1.13	0.3339	0.3	0.11	. . .
V$AP2.01	V$AP2F	Activator protein 2	Activator protein 2	tnGCCTgsggssnb	5	5	6	0.83	0.73	6.5	0.76	0.7746	0.46	0.54	. . .
V$AP2.02	V$AP2F	Activator protein 2 alpha	Activator protein 2	annGCCTnaggsnn	4	4	9	0.44	0.95	9.6	0.42	0.9783	0.019	0.097	. . +
V$AP4.01	V$AP4R	Activator protein 4	AP4 and related proteins	wgaryCAGCtgyggnc	12	11	11	1.09	0.5	9.8	1.22	0.2878	0.46	0.28	. . .	Tcfap4	Tcfap4,0.86,5.04
V$AP4.02	V$AP4R	Activator protein 4	AP4 and related proteins	hcwcAGCTgskgn	18	15	24	0.75	0.86	15.6	1.15	0.3129	0.07	0.71	. . .	Tcfap4	Tcfap4,0.86,5.04
V$BRIGHT.01	V$ARID	Bright, B cell regulator of IgH transcription	AT rich interactive domain factor	nnytaATTAawnw	258	150	155	1.66	2.3e-07	188.1	1.37	<0.0001	0.19	5.5e-08	X X X	Arid3a Arid1b	Arid3a,12,12.71;Arid1b,15.47,26.59
V$JARID2.01	V$ARID	Jumonji, AT rich interactive domain 2 JMJ	AT rich interactive domain factor	nnyanTTTAntnkgntann	130	101	118	1.1	0.24	95.5	1.36	0.0003	0.99	1	. + .	Jarid2	Jarid2,35.83,76.45
V$MRF2.01	V$ARID	Modulator recognition factor 2 MRF2, ARID5B	AT rich interactive domain factor	AATAccvm	21	20	21	1	0.56	18.2	1.15	0.2842	0.83	0.42	. . .	Arid5b	Arid5b,1.56,5.04
V$ATBF1.01	V$ATBF	AT-binding TF 1	AT-binding transcription factor	hhwkrttantAATTahh	298	163	215	1.39	0.00014	245.9	1.21	0.0018	0.15	2.9e-06	+ + X	Zfhx3	Zfhx3,2.17,4.28
V$BARBIE.01	V$BARB	Barbiturate-inducible element	Barbiturate-inducible element box from pro+eukaryotic genes	atnnAAAGcngrngg	70	67	58	1.21	0.17	64.2	1.09	0.2454	0.98	1	. . .
V$CRX.01	V$BCDF	Cone-rod homeobox-containing TF / otx-like homeobox gene	Bicoid-like homeodomain transcription factors	abnyTAATcmnv	109	88	101	1.08	0.31	164	0.66	1	0.33	0.036	. . +	Crx	Crx,0.06,0.09
V$CRX.02	V$BCDF	Cone-rod homeobox-containing TF	Bicoid-like homeodomain transcription factors	nggytAATCcccnw	22	21	20	1.1	0.44	36.9	0.6	0.9966	0.83	0.35	. . .	Crx	Crx,0.06,0.09
V$DMBX1.01	V$BCDF	Diencephalon/mesencephalon homeobox 1	Bicoid-like homeodomain transcription factors	mntAATCcknwynw	36	34	30	1.2	0.27	59.9	0.6	0.9992	0.93	0.07	. . .	Dmbx1	Dmbx1,0.01,0.14
V$GSC.01	V$BCDF	Vertebrate bicoid-type homeodomain protein Goosecoid	Bicoid-like homeodomain transcription factors	nksTAATcccnn	0	0	0	NA	1	1.6	0	1	NA	NA	. . .	Gsc	Gsc,0,0.13
V$GSC.02	V$BCDF	Vertebrate bicoid-type homeodomain protein Goosecoid	Bicoid-like homeodomain transcription factors	wnryTAATccsynn	36	32	37	0.97	0.59	61.2	0.59	0.9998	0.94	0.41	. . .	Gsc	Gsc,0,0.13
V$OBOX1.01	V$BCDF	Oocyte specific homeobox 1	Bicoid-like homeodomain transcription factors	nngttAATCcccytnn	21	20	15	1.4	0.2	27.8	0.75	0.9228	0.92	0.21	. . .	Obox1	Obox1,0,0
V$OBOX2.01	V$BCDF	Oocyte specific homeobox 2	Bicoid-like homeodomain transcription factors	ntakttAATCccccyn	17	15	12	1.42	0.23	23.8	0.71	0.9399	0.61	0.21	. . .	Obox2	NA,NA,NA
V$OBOX3.01	V$BCDF	Oocyte specific homeobox 3	Bicoid-like homeodomain transcription factors	nnwgttAATCccccnn	24	22	21	1.14	0.38	36.3	0.66	0.9883	0.9	0.043	. . +	Obox3	Obox3,0,0.02
V$OBOX5.01	V$BCDF	Oocyte specific homeobox 5	Bicoid-like homeodomain transcription factors	anttAATCccyn	39	36	36	1.08	0.41	55.9	0.7	0.9926	0.75	0.065	. . .	Obox5	Obox5,0,0.06
V$OBOX6.01	V$BCDF	Oocyte specific homeobox 6	Bicoid-like homeodomain transcription factors	nnwtAATCcgnttnt	34	30	34	1	0.55	54.8	0.62	0.9994	0.88	0.15	. . .	Obox6	Obox6,0,0.03
V$OTX1.01	V$BCDF	Orthodenticle homeobox 1	Bicoid-like homeodomain transcription factors	nnwattAATCccynn	34	31	39	0.87	0.76	55.1	0.62	0.9986	0.93	0.15	. . .	Otx1	Otx1,0.15,2.89
V$OTX2.01	V$BCDF	Homeodomain TF Otx2 homolog of Drosophila orthodenticle	Bicoid-like homeodomain transcription factors	nnwtTAATccnn	18	18	22	0.82	0.79	28.2	0.64	0.9857	0.96	0.74	. . .	Otx2	Otx2,1.59,11.53
V$OTX2.02	V$BCDF	Orthodenticle homeobox 2	Bicoid-like homeodomain transcription factors	nnattAATCccynn	31	29	25	1.24	0.25	42.4	0.73	0.9725	0.86	0.084	. . .	Otx2	Otx2,1.59,11.53
V$PCE1.01	V$BCDF	Photoreceptor conserved element 1	Bicoid-like homeodomain transcription factors	nscTAATtgrnn	227	160	124	1.83	2.1e-08	221.1	1.03	0.3483	4.3e-19	3.9e-16	X . X
V$PITX2.01	V$BCDF	Pituitary homeo box 2, Ptx2, paired-like homeodomain 2	Bicoid-like homeodomain transcription factors	nnattAATCcynn	39	35	38	1.03	0.5	60.5	0.64	0.9983	0.85	0.03	. . +	Pitx2	Pitx2,0,0
V$PITX3.01	V$BCDF	Paired-like homeodomain 3, CTPP 4, Ptx3	Bicoid-like homeodomain transcription factors	nngctAATCccccn	13	12	6	2.17	0.084	19.1	0.68	0.9415	0.24	0.037	. . +	Pitx3	Pitx3,0,0.06
V$PTX1.01	V$BCDF	Pituitary Homeobox 1 Ptx1, Pitx-1	Bicoid-like homeodomain transcription factors	nnCTAAkcyynk	34	33	31	1.1	0.4	44.3	0.77	0.9535	0.017	0.19	. . +	Pitx1	Pitx1,1.49,11.74
V$PTX1.02	V$BCDF	Pituitary homeo box 1 Pitx1, paired-like homeodomain 1	Bicoid-like homeodomain transcription factors	nnkttAATCccynn	17	15	19	0.89	0.69	28.2	0.6	0.9926	0.78	0.42	. . .	Pitx1	Pitx1,1.49,11.74
V$BCL6.01	V$BCL6	POZ/zinc finger protein, transcriptional repressor, translocations observed in diffuse large cell lymphoma	POZ domain zinc finger expressed in B-Cells	nwaTTCCtagaaag	92	79	71	1.3	0.058	83.5	1.1	0.1932	0.61	0.31	. . .
V$BCL6.02	V$BCL6	POZ/zinc finger protein, transcriptional repressor, translocations observed in diffuse large cell lymphoma	POZ domain zinc finger expressed in B-Cells	cntttccTAGAaabnc	130	101	117	1.11	0.22	120.2	1.08	0.2066	0.99	1	. . .
V$BNC.01	V$BNCF	Basonuclin, cooperates with UBF1 in rDNA PolI transcription	Basonuclein rDNA transcription factor PolI	srkgsmycnnTGTCccyg	20	19	18	1.11	0.44	17.4	1.15	0.3009	0.022	0.17	. . +
V$FAC1.01	V$BPTF	Fetal Alz-50 clone 1 FAC1	Bromodomain and PHD domain transcription factors	nnmacAACAmn	77	64	82	0.94	0.68	57	1.35	0.0081	0.96	1	. + .
V$BRACH.01	V$BRAC	Brachyury	Brachyury gene, mesoderm developmental factor	ntgacacctAGGTgtgaaatt	84	67	78	1.08	0.35	97.3	0.86	0.9073	0.25	0.48	. . .
V$SPT.01	V$BRAC	T-box gene 16 tbx16 of zebrafish	Brachyury gene, mesoderm developmental factor	agGTGTka	9	9	9	1	0.59	9.7	0.93	0.6327	0.11	0.35	. . .
V$TBOX.01	V$BRAC	T-box TF binding sites	Brachyury gene, mesoderm developmental factor	mnagGTGTgann	13	13	11	1.18	0.42	8.5	1.52	0.094	0.11	0.024	. . +
V$TBX5.01	V$BRAC	T-Box factor 5 site TBX5, mutations related to Holt-Oram syndrome	Brachyury gene, mesoderm developmental factor	nnaGGTGtna	13	13	12	1.08	0.5	14.9	0.87	0.7276	0.26	0.11	. . .
V$TBX6.01	V$BRAC	T-Box family TF	Brachyury gene, mesoderm developmental factor	AGGTgtnann	13	13	14	0.93	0.65	17.1	0.76	0.8662	0.26	0.097	. . .
V$BRN5.01	V$BRN5	Brn-5, POU-VI protein class also known as emb and CNS-1	Brn-5 POU domain factors	gCATAawttat	276	166	239	1.15	0.056	250.8	1.1	0.0718	0.26	0.0081	. . +	Pou6f1	Pou6f1,16.2,18.57
V$BRN5.02	V$BRN5	Brn-5, POU-VI protein class also known as emb and CNS-1	Brn-5 POU domain factors	nnctcATTAtgwtaat	192	111	155	1.24	0.027	145.8	1.32	0.0013	0.56	0.053	+ + .	Pou6f1	Pou6f1,16.2,18.57
V$BRN5.03	V$BRN5	Brn-5, POU-VI protein class also known as emb and CNS-1	Brn-5 POU domain factors	nTAATgagctsytaat	365	206	253	1.44	3.8e-06	296.6	1.23	<0.0001	0.15	1e-13	X X X	Pou6f1	Pou6f1,16.2,18.57
V$BRN5.04	V$BRN5	POU class 6 homeobox 1 POU6F1	Brn-5 POU domain factors	nnasctcATTAwnn	259	176	164	1.58	2.2e-06	219.1	1.18	0.0044	8.8e-07	4e-25	X + X	Pou6f1	Pou6f1,16.2,18.57
V$BRN2.01	V$BRNF	Brn-2, POU-III protein class	Brn POU domain factors	yyNATYnkaawkry	274	170	255	1.07	0.22	227.9	1.2	0.0016	0.24	0.011	. + +	Pou3f2	Pou3f2,0,0.12
V$BRN2.02	V$BRNF	Brn-2, POU-III protein class	Brn POU domain factors	atgmat.watTCAT	69	58	78	0.88	0.8	53.4	1.29	0.0382	0.06	0.22	. + .	Pou3f2	Pou3f2,0,0.12
V$BRN2.03	V$BRNF	Brn-2, POU-III protein class	Brn POU domain factors	vhmtthATTWnmwtn	117	82	124	0.94	0.7	79.1	1.48	<0.0001	1	0.48	. X .	Pou3f2	Pou3f2,0,0.12
V$BRN2.04	V$BRNF	POU class 3 homeobox 2 POU3F2, OTF7	Brn POU domain factors	nnaatTAATtarnn	459	175	267	1.72	5e-13	344.1	1.33	<0.0001	1.8e-09	1.1e-14	X X X	Pou3f2	Pou3f2,0,0.12
V$BRN3.01	V$BRNF	Brn-3, POU-IV protein class	Brn POU domain factors	vvstcatwaATTAt	356	202	250	1.42	9.5e-06	277.5	1.28	<0.0001	0.047	6.5e-05	X X X	Pou4f1	Pou4f1,0.09,0.23
V$BRN3.02	V$BRNF	Brn-3, POU-IV protein class	Brn POU domain factors	nncywtTAATtanwt	251	136	207	1.21	0.022	217	1.16	0.0226	0.39	5.1e-05	+ + X	Pou4f1	Pou4f1,0.09,0.23
V$BRN3.03	V$BRNF	POU class 4 homeobox 3 POU4F3, BRN3C	Brn POU domain factors	nnttatTAATkank	436	198	281	1.55	3.9e-09	341.7	1.28	<0.0001	0.0062	4.5e-13	X X X	Pou4f3	Pou4f3,0,0
V$BRN4.01	V$BRNF	POU domain TF brain 4	Brn POU domain factors	yhsackwaasTAAT	136	101	109	1.25	0.048	114.5	1.19	0.0263	0.045	0.00016	+ + +	Pou3f4	Pou3f4,0,0
V$BRN4.02	V$BRNF	POU class 3 homeobox 4 POU3F4	Brn POU domain factors	nntaaTTAAttann	410	153	257	1.6	1.7e-09	323.9	1.27	0.0013	0.17	0.00098	X + +	Pou3f4	Pou3f4,0,0
V$TST1.01	V$BRNF	POU-factor Tst-1/Oct-6	Brn POU domain factors	nngwWWTAmvmnk	120	101	82	1.46	0.0045	121.8	0.99	0.5746	0.51	0.0015	+ . +	Pou3f1	Pou3f1,0.03,0.05
V$TST1.02	V$BRNF	POU class 3 homeobox 1 POU3F1, OCT6	Brn POU domain factors	nntaaTTAAttaant	376	143	243	1.55	5e-08	301	1.25	0.0025	0.11	0.017	X + +	Pou3f1	Pou3f1,0.03,0.05
V$KAISO.01	V$BTBF	TF Kaiso, ZBTB33	BTB/POZ broad complex, TramTrack, Bric-a-brac/pox viruses and zinc fingers transcription factor	nntcCTGCna	28	26	30	0.93	0.65	30.3	0.93	0.6787	0.0034	0.21	. . +
V$ACAAT.01	V$CAAT	Avian C-type LTR CCAAT box	CCAAT binding factors	ccaCCAAtc	47	41	74	0.64	0.99	61.7	0.76	0.9769	0.19	0.6	. . .	NonMouseFactor	NA,NA,NA
V$CAAT.01	V$CAAT	Cellular and viral CCAAT box	CCAAT binding factors	nnrrCCAAtsa	98	82	108	0.91	0.78	127.5	0.77	0.9976	1.8e-10	8.4e-05	. . X
V$NFY.01	V$CAAT	Nuclear factor Y Y-box binding factor	CCAAT binding factors	nnrrCCAAtsrgnn	104	84	106	0.98	0.58	139.5	0.75	0.9993	3.3e-08	0.03	. . X	Nfya Nfyb Nfyc	Nfya,5.46,12.69;Nfyb,5.81,5.87;Nfyc,3.88,4.21
V$NFY.02	V$CAAT	Nuclear factor Y Y-box binding factor	CCAAT binding factors	arCCAAtcag	93	81	86	1.08	0.33	133.2	0.7	0.9999	0.0018	0.16	. . +	Nfya Nfyb Nfyc	Nfya,5.46,12.69;Nfyb,5.81,5.87;Nfyc,3.88,4.21
V$NFY.03	V$CAAT	Nuclear factor Y Y-box binding factor	CCAAT binding factors	narCCAAtcagn	105	91	98	1.07	0.34	148.1	0.71	0.9999	2.9e-06	0.083	. . X	Nfya Nfyb Nfyc	Nfya,5.46,12.69;Nfyb,5.81,5.87;Nfyc,3.88,4.21
V$NFY.04	V$CAAT	Nuclear factor Y Y-box binding factor	CCAAT binding factors	nnrgCCAAtcann	100	85	105	0.95	0.66	143.2	0.7	0.9999	3.5e-08	0.029	. . X	Nfya Nfyb Nfyc	Nfya,5.46,12.69;Nfyb,5.81,5.87;Nfyc,3.88,4.21
V$CABL.01	V$CABL	Multifunctional c-Abl src type tyrosine kinase	C-abl DNA binding sites	aaAACAamaa	18	17	42	0.43	1	13.7	1.31	0.1522	0.94	0.89	. . .
V$ALX3.01	V$CART	Aristaless-like homeobox 3	Cart-1 cartilage homeoprotein 1	nnaytAATTarytnn	328	137	181	1.81	3.6e-11	235.2	1.39	<0.0001	1.4e-06	1e-11	X X X	Alx3	Alx3,0,0.02
V$ALX4.01	V$CART	Aristaless-like homeobox 4	Cart-1 cartilage homeoprotein 1	cgnnytAATTarnn	437	166	255	1.71	2.3e-12	371.6	1.18	0.0067	6.7e-05	4e-09	X + X	Alx4	Alx4,0.11,0.18
V$ARX.01	V$CART	Aristaless related homeobox	Cart-1 cartilage homeoprotein 1	nnaytAATTarygna	402	150	220	1.83	1.3e-13	315.7	1.27	0.0003	8.1e-05	1.1e-09	X + X	Arx	Arx,0,0.03
V$CART1.01	V$CART	Cart-1 cartilage homeoprotein 1	Cart-1 cartilage homeoprotein 1	nnTAATtnnattanc	172	122	122	1.41	0.0021	137.2	1.25	0.0039	0.9	0.0008	+ + +	Alx1	Alx1,0.03,0.09
V$CART1.02	V$CART	Cartilage homeo protein 1	Cart-1 cartilage homeoprotein 1	mnttAATTaann	449	157	290	1.55	2.7e-09	371.1	1.21	0.0023	0.017	1.1e-07	X + X	Alx1	Alx1,0.03,0.09
V$ESX1.01	V$CART	ESX homeobox 1	Cart-1 cartilage homeoprotein 1	nnaytAATTarynn	346	141	187	1.85	2.7e-12	258.1	1.34	0.0002	1.3e-06	1.3e-10	X + X	Esx1	Esx1,0,0.02
V$ISX.01	V$CART	Intestine-specific homeobox	Cart-1 cartilage homeoprotein 1	nncyAATTrgnn	249	104	140	1.78	1.8e-08	259.8	0.96	0.6912	1e-14	3.9e-14	X . X	Isx	Isx,0,0
V$OTP.01	V$CART	Orthopedia homeobox	Cart-1 cartilage homeoprotein 1	nnrttAATTaaynn	408	139	283	1.44	1.1e-06	358.7	1.14	0.04	0.39	0.00014	X + +	Otp	Otp,0.04,0.13
V$PHOX2.01	V$CART	Phox2a ARIX and Phox2b	Cart-1 cartilage homeoprotein 1	cncTAATbrand	225	172	185	1.22	0.027	273.4	0.82	0.9986	2.6e-06	2e-07	+ . X	Phox2a Phox2b	Phox2a,0.06,0.55;Phox2b,0,0.18
V$PHOX2A.01	V$CART	Paired-like homeobox 2a Arix	Cart-1 cartilage homeoprotein 1	nnnctAATTartnn	398	159	213	1.87	3.2e-14	295.1	1.35	<0.0001	1.6e-06	1.4e-09	X X X	Phox2a	Phox2a,0.06,0.55
V$PHOX2B.01	V$CART	Paired-like homeobox 2b, PMX2 B	Cart-1 cartilage homeoprotein 1	nnttAATTaattnn	446	167	292	1.53	7.9e-09	368.7	1.21	0.0019	0.017	3.6e-08	X + X	Phox2b	Phox2b,0,0.18
V$PROP1.01	V$CART	Prophet of Pit 1, PROP paired-like homeobox 1	Cart-1 cartilage homeoprotein 1	nnttAATTaann	421	155	290	1.45	5.1e-07	376.3	1.12	0.0546	0.23	3.3e-07	X . X	Prop1	Prop1,0,0.43
V$PRRX1.01	V$CART	Paired related homeobox 1, paired mesoderm homeo box 1 PMX1	Cart-1 cartilage homeoprotein 1	nnaactAATTarytnn	311	131	156	1.99	3.2e-13	210.2	1.48	<0.0001	2.4e-06	1.7e-13	X X X	Prrx1	Prrx1,0.03,0.02
V$PRRX2.01	V$CART	Paired related homeobox 2, paired mesoderm homeo box 1 PMX1, S8	Cart-1 cartilage homeoprotein 1	nngctAATTagynn	292	125	157	1.86	9.4e-11	220.5	1.32	0.0002	1.7e-06	3.9e-14	X + X	Prrx2	Prrx2,0.03,0.06
V$RAX.01	V$CART	Retina and anterior neural fold homeobox	Cart-1 cartilage homeoprotein 1	wscnytAATTaryns	265	127	140	1.89	2.6e-10	204.8	1.29	0.0014	1.3e-10	3.5e-13	X + X	Rax	Rax,0,0.02
V$RHOX6.01	V$CART	Reproductive homeobox 6, placenta specific homeobox 1	Cart-1 cartilage homeoprotein 1	nnyTAATtartns	423	168	242	1.75	1.1e-12	297	1.42	<0.0001	8.1e-06	1.5e-17	X X X	Rhox6	Rhox6,0,0.09
V$S8.01	V$CART	Binding site for S8 type homeodomains	Cart-1 cartilage homeoprotein 1	TAATtrnn	440	193	244	1.8	3e-14	321.9	1.37	<0.0001	2.2e-20	5.9e-29	X X X	Prrx2	Prrx2,0.03,0.06
V$SHOX2.01	V$CART	Short stature homeobox 2	Cart-1 cartilage homeoprotein 1	nnytAATTarnn	447	158	252	1.77	7.6e-14	377.6	1.18	0.0052	0.00012	1.1e-08	X + X	Shox2	Shox2,1.03,2.75
V$UNCX4.01	V$CART	UNC homeobox UNCX	Cart-1 cartilage homeoprotein 1	nnttAATTaatnn	405	154	278	1.46	6.7e-07	355.2	1.14	0.0327	0.13	1.1e-06	X + X	Uncx4.1	Uncx4.1,124.68,318.64
V$VSX1.01	V$CART	Visual system homeobox 1	Cart-1 cartilage homeoprotein 1	nnrttAATTaann	466	167	272	1.71	4.5e-13	380	1.23	0.0011	0.00032	4.6e-09	X + X	Vsx1	Vsx1,0.04,0.01
V$XVENT2.01	V$CART	Xenopus homeodomain factor Xvent-2; early BMP signaling response	Cart-1 cartilage homeoprotein 1	cTAATtrnsynattan	192	99	119	1.61	2.1e-05	145.9	1.32	0.0018	0.63	0.034	X + +
V$CDE.01	V$CDEF	Cell cycle-dependent element, CDF-1 binding site CDE/CHR tandem elements regulate cell cycle dependent repression	Cell cycle regulators: Cell cycle dependent element	kcnkCGCGgtwt	0	0	0	NA	1	0.7	0	1	NA	NA	. . .
V$CDX1.01	V$CDXF	Intestine specific homeodomain factor CDX-1	Vertebrate caudal related homeodomain protein	yntTTTAykanh	114	94	108	1.06	0.37	90.5	1.26	0.0083	1	1	. + .
V$CDX1.02	V$CDXF	Caudal type homeo box 1	Vertebrate caudal related homeodomain protein	mntTTTAtkaccnn	196	141	194	1.01	0.48	175.4	1.12	0.0594	0.98	0.86	. . .
V$CDX2.01	V$CDXF	Cdx-2 mammalian caudal related intestinal transcr. factor	Vertebrate caudal related homeodomain protein	wdmnwrtTTTAtkrymhnd	199	129	197	1.01	0.48	147.5	1.35	<0.0001	1	1	. X .
V$CDX2.02	V$CDXF	Caudal type homeobox TF 2	Vertebrate caudal related homeodomain protein	nnttTTATkrccnn	260	174	257	1.01	0.46	203.4	1.28	<0.0001	1	0.34	. X .
V$CEBP.02	V$CEBP	CCAAT/enhancer binding protein	Ccaat/Enhancer Binding Protein	ngwvtkwbGYAAknm	82	66	64	1.28	0.08	72.1	1.14	0.1321	0.18	0.91	. . .
V$CEBPA.01	V$CEBP	CCAAT/enhancer binding protein alpha	Ccaat/Enhancer Binding Protein	nnttgtGMAAnn	171	132	123	1.39	0.003	160.2	1.07	0.207	0.27	0.89	+ . .
V$CEBPB.01	V$CEBP	CCAAT/enhancer binding protein beta	Ccaat/Enhancer Binding Protein	rnrttdnGMAAknn	195	147	138	1.41	0.0011	169.9	1.15	0.0278	0.86	1	+ + .
V$CHOP.01	V$CHOP	Heterodimers of CHOP and C/EBPalpha	C/EBP homologous protein CHOP	nnrtGCAAtmccc	23	22	17	1.35	0.21	23.8	0.97	0.5899	0.91	0.98	. . .
V$CHOP.02	V$CHOP	Heterodimers of CHOP and C/EBPalpha	C/EBP homologous protein CHOP	mnyTGCAaycys	0	0	2	0	1	1.4	0	1	NA	NA	. . .
V$CHREBP_MLX.01	V$CHRE	Carbohydrate response element binding protein CHREBP and Max-like protein X Mlx bind as heterodimers to glucose-responsive promoters	Carbohydrate response elements, consist of two E box motifs separated by 5 bp	CACGnggnvnncncgtg	3	3	4	0.75	0.77	4.8	0.62	0.8303	0.89	0.4	. . .
V$CHR.01	V$CHRF	Cell cycle gene homology region CDE/CHR tandem elements regulate cell cycle dependent repression	Cell cycle regulators: Cell cycle homology element	nnrtTTGAaybn	181	139	160	1.13	0.14	175.7	1.03	0.3514	0.77	1	. . .
V$NMP4.01	V$CIZF	NMP4 nuclear matrix protein 4 / CIZ Cas-interacting zinc finger protein	CAS interating zinc finger protein	gsAAAAannn	74	64	87	0.85	0.87	82.2	0.9	0.8386	1	1	. . .
V$CDP.02	V$CLOX	Transcriptional repressor CDP	CLOX and CLOX homology CDP factors	knryCAATnn	121	101	113	1.07	0.32	159.4	0.76	0.9995	0.22	0.19	. . .
V$CDPCR3HD.01	V$CLOX	Cut-like homeodomain protein Cut Repeat III / homeodomain	CLOX and CLOX homology CDP factors	natyGATSss	78	71	94	0.83	0.9	125	0.62	1	0.014	0.00064	. . +
V$CLOX.01	V$CLOX	Cut-like homeodomain protein	CLOX and CLOX homology CDP factors	rntaATCGatann	175	137	165	1.06	0.31	245.4	0.71	1	0.83	0.54	. . .
V$CPHX.01	V$CLOX	Cytoplasmic polyadenylated homeobox	CLOX and CLOX homology CDP factors	ntTGATknnatcan	110	70	88	1.25	0.068	137.4	0.8	0.9727	0.17	0.065	. . .
V$CP2.01	V$CP2F	CP2	CP2-erythrocyte Factor related to drosophila Elf1	CTKGkthkdgc	26	24	18	1.44	0.15	18.3	1.42	0.0506	0.27	0.51	. . .	Tcfcp2 Tcfcp2l1 Ubp1	Tcfcp2,4.26,6.82;NA,NA,NA;Ubp1,27.07,26.64
V$CP2.02	V$CP2F	LBP-1c leader-binding protein-1c, LSF late SV40 factor, CP2, SEF SAA3 enhancer factor	CP2-erythrocyte Factor related to drosophila Elf1	hACTGsnhmtnhctdgnt	39	38	45	0.87	0.78	31.7	1.23	0.1133	0.83	0.6	. . .	Tcfcp2 Tcfcp2l1 Ubp1	Tcfcp2,4.26,6.82;NA,NA,NA;Ubp1,27.07,26.64
V$TCFCP2L1.01	V$CP2F	TF CP2-like 1 LBP-9	CP2-erythrocyte Factor related to drosophila Elf1	nnCYGGytcnnncyrgnn	14	14	23	0.61	0.95	18.6	0.75	0.8748	0.14	0.84	. . .
V$ATF.01	V$CREB	Activating TF	cAMP-responsive element binding proteins	cnsTGACgtnnnyc	11	11	10	1.1	0.5	9.5	1.16	0.357	0.83	0.94	. . .
V$ATF.02	V$CREB	Activating TF	cAMP-responsive element binding proteins	nTGACgtcwyns	42	36	27	1.56	0.046	36	1.17	0.1948	0.32	0.71	+ . .
V$ATF2.01	V$CREB	Activating TF 2	cAMP-responsive element binding proteins	kvTGACgtmabb	45	39	18	2.5	0.00045	31	1.45	0.0108	0.026	0.16	+ + +
V$ATF6.02	V$CREB	Activating TF 6, member of b-zip family, induced by ER stress	cAMP-responsive element binding proteins	bntGACGtg	18	16	11	1.64	0.13	7.3	2.46	0.0009	0.39	0.85	. + .
V$CJUN_ATF2.01	V$CREB	c-Jun/ATF2 heterodimers	cAMP-responsive element binding proteins	nncTGACntman	5	5	5	1	0.62	3.4	1.47	0.2561	0.23	0.55	. . .
V$CREB.02	V$CREB	cAMP-responsive element binding protein	cAMP-responsive element binding proteins	nkgrTGACgynn	11	11	10	1.1	0.5	9	1.23	0.2969	0.86	0.94	. . .
V$CREB.03	V$CREB	cAMP-response element-binding protein	cAMP-responsive element binding proteins	nndbTGACgtvmwbgn	41	36	26	1.58	0.043	32.7	1.25	0.0941	0.45	0.57	+ . .
V$CREB1.01	V$CREB	cAMP-responsive element binding protein 1	cAMP-responsive element binding proteins	TGACgtma	11	11	7	1.57	0.24	7.5	1.47	0.1397	0.83	0.92	. . .
V$CREB2.01	V$CREB	cAMP-responsive element binding protein 2	cAMP-responsive element binding proteins	TGACgtaa	33	32	31	1.06	0.45	35.4	0.93	0.6743	0.57	0.47	. . .
V$CREB2CJUN.01	V$CREB	CRE-binding protein 2/c-Jun heterodimer	cAMP-responsive element binding proteins	tgACGTya	3	3	2	1.5	0.5	1.6	1.91	0.2269	0.17	0.48	. . .
V$E4BP4.01	V$CREB	E4BP4, bZIP domain, transcriptional repressor	cAMP-responsive element binding proteins	nrttayGTAAyn	298	167	289	1.03	0.37	293.6	1.02	0.4203	0.8	0.3	. . .
V$TAXCREB.01	V$CREB	Tax/CREB complex	cAMP-responsive element binding proteins	gggggtTGACgyana	3	3	3	1	0.66	4.8	0.62	0.8596	1	0.98	. . .
V$TAXCREB.02	V$CREB	Tax/CREB complex	cAMP-responsive element binding proteins	rTGACgcataycccc	21	21	21	1	0.56	27	0.78	0.9024	0.13	0.81	. . .
V$XBP1.01	V$CREB	X-box-binding protein 1	cAMP-responsive element binding proteins	gntgACGTgknn	13	11	9	1.44	0.26	7.1	1.84	0.0322	0.047	0.18	. + +
V$DREAM.01	V$CSEN	Downstream regulatory element-antagonist modulator, Ca2+-binding protein of the neuronal calcium sensors family that binds DRE downstream regulatory element sites as a tetramer	Calsenilin, presenilin binding protein, EF hand transcription factor	vnGTCAgggn	25	25	24	1.04	0.5	25.9	0.96	0.6026	0.45	0.37	. . .
V$CTCF.01	V$CTCF	CCCTC-binding factor	CTCF and BORIS gene family, transcriptional regulators with 11 highly conserved zinc finger domains	ncscnnsgccgckrGGGGnngsbn	2	2	5	0.4	0.94	1.8	1.1	0.5374	0.023	0.0062	. . +
V$CTCF.02	V$CTCF	Insulator protein CTCF CCCTC-binding factor	CTCF and BORIS gene family, transcriptional regulators with 11 highly conserved zinc finger domains	gtkgccgcgyggyGGCAgtrna	2	2	2	1	0.69	3.3	0.6	0.8421	0.035	0.0045	. . +
V$CTCF.03	V$CTCF	Insulator protein CTCF CCCTC-binding factor	CTCF and BORIS gene family, transcriptional regulators with 11 highly conserved zinc finger domains	ntgyccagcagrGGGCrs	14	13	21	0.67	0.91	15.8	0.88	0.7086	1.5e-08	0.0013	. . X
V$CTCF.04	V$CTCF	Insulator protein CTCF CCCTC-binding factor	CTCF and BORIS gene family, transcriptional regulators with 11 highly conserved zinc finger domains	nnrccaccaggKGGCrnn	13	12	21	0.62	0.94	11.2	1.16	0.3411	0.02	0.12	. . +
V$NUDR.01	V$DEAF	NUDR nuclear DEAF-1 related transcriptional regulator protein	Homolog to deformed epidermal autoregulatory factor-1 from D. melanogaster	nntTCGGgnrtttccgnn	8	8	8	1	0.6	8.3	0.97	0.5883	0.079	0.53	. . .
V$DICE.01	V$DICE	Downstream Immunoglobulin Control Element, interacting factor: BEN also termed Mus-TRD1 and WBSCR11	Downstream Immunoglobulin Control Element, critical for B cell activity and specificity	kgtySTCTccacag	49	48	38	1.29	0.14	41.6	1.18	0.1449	0.68	0.97	. . .	Gtf2i Gtf2ird1	Gtf2i,53.58,91.88;Gtf2ird1,15.13,17.88
V$DLX1.01	V$DLXF	DLX-1, -2, and -5 binding sites	Distal-less homeodomain transcription factors	nntAATTan	447	197	256	1.75	2.8e-13	332.2	1.35	<0.0001	1.4e-15	2.3e-21	X X X	Dlx1	Dlx1,0.04,0.03
V$DLX1.02	V$DLXF	Distal-less homeobox 1	Distal-less homeodomain transcription factors	rntAATTany	353	154	190	1.86	1.2e-12	237.5	1.49	<0.0001	4.7e-09	8.3e-14	X X X	Dlx1	Dlx1,0.04,0.03
V$DLX2.01	V$DLXF	Distal-less homeobox 2	Distal-less homeodomain transcription factors	nntAATTaynn	468	178	271	1.73	2e-13	329.9	1.42	<0.0001	4.4e-19	8.6e-25	X X X	Dlx2	Dlx2,0,0.1
V$DLX3.01	V$DLXF	Distal-less 3 homeodomain TF	Distal-less homeodomain transcription factors	nnTAATtgcw	253	178	146	1.73	4.7e-08	218.6	1.16	0.0126	1.7e-09	1.4e-19	X + X	Dlx3	Dlx3,0.15,3.87
V$DLX3.02	V$DLXF	Distal-less homeobox 3	Distal-less homeodomain transcription factors	wynnrrngmTAATtnv	50	48	19	2.63	0.00012	40.1	1.25	0.0741	0.0002	0.00015	+ . +	Dlx3	Dlx3,0.15,3.87
V$DLX3.03	V$DLXF	Distal-less homeobox 3	Distal-less homeodomain transcription factors	nnatAATTacmnn	397	176	243	1.63	6.1e-10	284.5	1.4	<0.0001	4.3e-12	2.6e-17	X X X	Dlx3	Dlx3,0.15,3.87
V$DLX4.01	V$DLXF	Distal-less homeobox 4	Distal-less homeodomain transcription factors	nnatAATTacm	445	194	257	1.73	6.2e-13	323.9	1.37	<0.0001	5.9e-10	3.8e-16	X X X	Dlx4	Dlx4,0,0.06
V$DLX5.01	V$DLXF	Distal-less homeobox 5	Distal-less homeodomain transcription factors	rnyAATTrcynn	379	163	197	1.92	1.4e-14	276.7	1.37	<0.0001	2e-15	8.9e-20	X X X	Dlx5	Dlx5,1.46,45.59
V$DMRT1.01	V$DMRT	Doublesex and mab-3 related TF 1	DM domain-containing transcription factors	wnttgmtacaWTGTtkc	98	75	76	1.29	0.056	82.1	1.19	0.0633	0.98	0.45	. . .
V$DMRT2.01	V$DMRT	Doublesex and mab-3 related TF 2	DM domain-containing transcription factors	nawwttgaTACAttgwnn	271	166	218	1.24	0.0093	218.1	1.24	0.0002	0.88	0.047	+ + +
V$DMRT3.01	V$DMRT	Doublesex and mab-3 related TF 3	DM domain-containing transcription factors	nnwwttgwTACAwtkt	178	137	187	0.95	0.7	170.4	1.04	0.293	1	0.087	. . .
V$DMRT4.01	V$DMRT	Doublesex and mab-3 related TF 4	DM domain-containing transcription factors	nnaawttgyTACAttnn	166	124	149	1.11	0.18	156.7	1.06	0.2405	0.86	0.093	. . .
V$DMRT5.01	V$DMRT	Doublesex and mab-3 related TF 5	DM domain-containing transcription factors	nwttGTTAcwktktcnm	125	96	129	0.97	0.62	108.6	1.15	0.073	0.74	0.32	. . .
V$DMRT7.01	V$DMRT	Doublesex and mab-3 related TF 7	DM domain-containing transcription factors	wwWTTGytacawtktnk	133	107	91	1.46	0.003	108.5	1.23	0.016	1	0.99	+ + .
V$DMP1.01	V$DMTF	Cyclin D-interacting myb-like protein, DMTF1 - cyclin D binding myb-like TF 1	Cyclin D binding myb-like transcription factor	kncccGGATgtnr	16	16	13	1.23	0.36	15.1	1.06	0.4392	0.041	0.032	. . +	Dmtf1	Dmtf1,10,6.95
V$E2F.01	V$E2FF	E2F, involved in cell cycle regulation, interacts with Rb p107 protein	E2F-myc activator/cell cycle regulator	twsgcgcGAAAaykr	51	47	52	0.98	0.58	53.6	0.95	0.6538	1	1	. . .
V$E2F.02	V$E2FF	E2F, involved in cell cycle regulation, interacts with Rb p107 protein	E2F-myc activator/cell cycle regulator	gcgcSAAA	32	28	34	0.94	0.64	36.5	0.88	0.7951	0.5	0.99	. . .
V$E2F.03	V$E2FF	E2F, involved in cell cycle regulation, interacts with Rb p107 protein	E2F-myc activator/cell cycle regulator	nnkgGCGCgvaann	1	1	0	Inf	0.5	1.7	0.57	0.8143	0.45	0.83	. . .
V$E2F1_DP1.01	V$E2FF	E2F-1/DP-1 heterodimeric complex	E2F-myc activator/cell cycle regulator	aawGGCGsgaaan	10	9	9	1.11	0.5	10.6	0.94	0.614	0.99	0.074	. . .
V$E2F1_DP2.01	V$E2FF	E2F-1/DP-2 heterodimeric complex	E2F-myc activator/cell cycle regulator	aanGGCGsgaaaan	2	2	9	0.22	0.99	5.8	0.35	0.9784	0.52	0.61	. . .
V$E2F4_DP1.01	V$E2FF	E2F-4/DP-1 heterodimeric complex	E2F-myc activator/cell cycle regulator	tkkCGCGmma	7	4	7	1	0.6	5.4	1.29	0.3294	0.35	0.94	. . .
V$E2F4_DP2.01	V$E2FF	E2F-4/DP-2 heterodimeric complex	E2F-myc activator/cell cycle regulator	aaawgGCGSgaaa	7	7	10	0.7	0.83	10.8	0.65	0.9103	0.91	0.91	. . .
V$RB_E2F1_DP1.01	V$E2FF	RB/E2F-1/DP-1 heterotrimeric complex	E2F-myc activator/cell cycle regulator	tttsGCGCsaaa	18	9	10	1.8	0.092	15.1	1.19	0.3349	0.95	0.5	. . .
V$E4F.01	V$E4FF	GLI-Krueppel-related TF, regulator of adenovirus E4 promoter	Ubiquitous GLI - Krueppel like zinc finger involved in cell cycle regulation	vtgACGTmacvv	78	68	57	1.37	0.042	57.1	1.37	0.0061	0.022	0.0037	+ + +
V$ATF6.01	V$EBOX	Member of b-zip family, induced by ER damage/stress, binds to the ERSE in association with NF-Y	E-box binding factors	sngCCACgcnssg	5	5	6	0.83	0.73	3.3	1.52	0.2327	0.76	0.97	. . .
V$CMYC.01	V$EBOX	Myelocytomatosis oncogene c-myc proto-oncogene	E-box binding factors	nnccaCGTGsn	6	3	4	1.5	0.38	4	1.5	0.285	0.054	0.22	. . .
V$MAX.01	V$EBOX	Max/Max dimer	E-box binding factors	aranCACGtgny	6	3	5	1.2	0.5	4.8	1.25	0.3712	0.065	0.12	. . .
V$MYCMAX.01	V$EBOX	c-Myc/Max heterodimer	E-box binding factors	nnasCACGtggtn	18	12	25	0.72	0.89	9.4	1.91	0.0212	0.0022	0.05	. + +
V$MYCMAX.02	V$EBOX	c-Myc/Max heterodimer	E-box binding factors	ancaCGTGnn	26	23	31	0.84	0.79	20.4	1.27	0.1505	0.023	0.0014	. . +
V$MYCMAX.03	V$EBOX	MYC-MAX binding sites	E-box binding factors	gccaYGYGsn	9	9	5	1.8	0.21	4	2.28	0.0247	0.041	0.25	. + +
V$NMYC.01	V$EBOX	N-Myc	E-box binding factors	nmcaCGTGnn	7	4	6	1.17	0.5	4.5	1.54	0.22	0.057	0.13	. . .
V$NMYC.02	V$EBOX	v-myc myelocytomatosis viral related oncogene, neuroblastoma derived	E-box binding factors	nnccaCGTGsnn	5	4	2	2.5	0.23	2.1	2.42	0.0925	0.079	0.29	. . .
V$USF.01	V$EBOX	Upstream stimulating factor	E-box binding factors	CACGtgryn	8	5	5	1.6	0.29	5.2	1.55	0.2042	0.091	0.026	. . +
V$USF.02	V$EBOX	Upstream stimulating factor	E-box binding factors	nyCACGtgmy	12	9	8	1.5	0.25	7.9	1.52	0.1475	0.033	0.021	. . +
V$USF.03	V$EBOX	Upstream stimulating factor	E-box binding factors	nncaCGTGac	9	6	6	1.5	0.3	4.7	1.92	0.1012	0.026	0.021	. . +
V$USF.04	V$EBOX	Upstream stimulating factor 1/2	E-box binding factors	mngyCACRtgrnn	31	29	31	1	0.55	23.9	1.3	0.0892	0.18	0.05	. . .
V$USF1.01	V$EBOX	Upstream stimulating factor 1	E-box binding factors	grrTCACktgr	3	3	0	Inf	0.13	1	2.86	0.0966	0.003	0.066	. . +
V$CKROX.01	V$EGRF	Collagen krox protein zinc finger protein 67 - zfp67	EGR/nerve growth factor induced protein C & related factors	ngsGGGAgggsg	17	13	29	0.59	0.97	8.2	2.06	0.0028	0.32	0.62	. + .
V$EGR1.01	V$EGRF	Egr-1/Krox-24/NGFI-A immediate-early gene product	EGR/nerve growth factor induced protein C & related factors	wtgcgtgGGCGk	10	10	10	1	0.59	7	1.44	0.1658	0.12	0.062	. . .
V$EGR1.02	V$EGRF	EGR1, early growth response 1	EGR/nerve growth factor induced protein C & related factors	ssskgnggGGGCgknd	2	2	1	2	0.5	1	1.96	0.271	0.11	0.61	. . .
V$EGR2.01	V$EGRF	Egr-2/Krox-20 early growth response gene product	EGR/nerve growth factor induced protein C & related factors	ntGCGTrggcgk	20	16	52	0.38	1	11.9	1.69	0.0181	0.32	0.19	. + .
V$EGR3.01	V$EGRF	Early growth response gene 3 product	EGR/nerve growth factor induced protein C & related factors	ntGCGTgggcgk	3	3	7	0.43	0.95	1.9	1.55	0.3081	0.045	0.47	. . +
V$NGFIC.01	V$EGRF	Nerve growth factor-induced protein C	EGR/nerve growth factor induced protein C & related factors	wtGCGTgggygg	15	12	33	0.45	1	6.9	2.16	0.0054	0.24	0.098	. + .
V$WT1.01	V$EGRF	Wilms Tumor Suppressor	EGR/nerve growth factor induced protein C & related factors	gsgYGGGggnv	23	15	56	0.41	1	8.2	2.81	0.0001	0.33	0.52	. + .
V$ER.01	V$EREF	Estrogen receptor, IR3 sites	Estrogen response elements	hbdgGTCAnnrtgacytkd	18	17	24	0.75	0.86	20.7	0.87	0.7518	0.7	0.27	. . .
V$ER.02	V$EREF	Canonical palindromic estrogen response element ERE, IR3 sites	Estrogen response elements	nnagGTCAnngtgacctgn	9	9	10	0.9	0.68	8.7	1.03	0.5091	0.56	0.54	. . .
V$ER.03	V$EREF	Estrogen response elements, IR3 sites	Estrogen response elements	nngggtcansntGACCynr	17	13	16	1.06	0.5	15.1	1.12	0.3565	0.56	0.89	. . .
V$ER.04	V$EREF	Estrogen response elements, IR3 sites	Estrogen response elements	nnagGTCAsnntgnccnn	14	12	20	0.7	0.89	16.3	0.86	0.7427	0.26	0.092	. . .
V$ERR.01	V$EREF	Estrogen related receptor	Estrogen response elements	nntcAAGGtcasnn	41	39	36	1.14	0.32	34.1	1.2	0.1353	0.09	0.63	. . .
V$ESRRB.01	V$EREF	Estrogen-related receptor beta	Estrogen response elements	nnycaAGGTcann	31	31	29	1.07	0.45	34	0.91	0.7216	0.37	0.63	. . .
V$CETS1P54.01	V$ETSF	c-Ets-1p54	Human and murine ETS1 factors	nCCGGawgyn	40	38	37	1.08	0.41	31.7	1.26	0.0855	0.25	0.25	. . .
V$ELF2.01	V$ETSF	Ets - family member ELF-2 NERF1a	Human and murine ETS1 factors	nnrncaGGAAgnr	62	55	62	1	0.54	38	1.63	<0.0001	0.98	0.8	. X .
V$ELK1.01	V$ETSF	Elk-1	Human and murine ETS1 factors	cnracmGGAAgyncsn	32	31	34	0.94	0.64	25.2	1.27	0.1068	0.3	0.34	. . .
V$ELK1.02	V$ETSF	Elk-1	Human and murine ETS1 factors	nrccGGAArynn	18	17	13	1.38	0.24	15.2	1.18	0.2739	0.65	0.79	. . .
V$ELK1.03	V$ETSF	ETS-like gene 1 ELK-1	Human and murine ETS1 factors	nnccGGAAgynn	13	13	23	0.57	0.97	13.1	1	0.5445	0.16	0.41	. . .
V$ETS1.01	V$ETSF	c-Ets-1 binding site	Human and murine ETS1 factors	vsmGGAAgygn	32	30	39	0.82	0.83	24.7	1.29	0.0898	0.75	0.51	. . .
V$ETS2.01	V$ETSF	c-Ets-2 binding site	Human and murine ETS1 factors	dacAGGAaryvnkt	88	80	88	1	0.53	73.4	1.2	0.0524	0.84	0.88	. . .
V$FLI.01	V$ETSF	ETS family member FLI	Human and murine ETS1 factors	nnraCCGGaagtnn	21	20	22	0.95	0.62	27.6	0.76	0.9154	0.54	0.53	. . .
V$GABP.01	V$ETSF	GABP: GA binding protein	Human and murine ETS1 factors	rccGGAAgngsr	43	37	51	0.84	0.82	29.9	1.44	0.0149	0.9	0.95	. + .
V$GABPB1.01	V$ETSF	GA repeat binding protein, beta 1	Human and murine ETS1 factors	nmcCGGAagtgac	19	18	20	0.95	0.63	19.2	0.99	0.5456	0.14	0.72	. . .
V$NRF2.01	V$ETSF	Nuclear respiratory factor 2	Human and murine ETS1 factors	accGGAAgns	32	31	35	0.91	0.69	26.7	1.2	0.1735	0.7	0.94	. . .
V$PDEF.01	V$ETSF	Prostate-derived Ets factor	Human and murine ETS1 factors	nscaGGATgnn	26	24	16	1.62	0.082	18.6	1.4	0.058	0.1	0.11	. . .
V$PEA3.01	V$ETSF	Polyomavirus enhancer A binding protein 3, ETV4 Ets variant gene 4	Human and murine ETS1 factors	rvAGGAagtnn	76	63	138	0.55	1	53.4	1.42	0.003	0.99	0.99	. + .
V$PU1.01	V$ETSF	Pu.1 Pu120 Ets-like TF identified in lymphoid B-cells	Human and murine ETS1 factors	nndddgaGGAAsygvd	82	68	100	0.82	0.92	63.2	1.3	0.0126	0.99	0.9	. + .
V$SPI1_PU1.01	V$ETSF	Spleen focus forming virus SFFV proviral integration oncogene Spi1/TF PU.1	Human and murine ETS1 factors	hnaaaagrGGAAgtrrawnv	45	40	46	0.98	0.58	25.7	1.75	0.0004	1	1	. + .
V$SPI1_PU1.02	V$ETSF	Spleen focus forming virus SFFV proviral integration oncogene Spi1/TF PU.1	Human and murine ETS1 factors	ngnGGAAstn	45	41	46	0.98	0.58	38.2	1.18	0.1551	0.87	0.75	. . .
V$SPIB.01	V$ETSF	Spi-B TF Spi-1/PU.1 related	Human and murine ETS1 factors	naawgmGGAAgtn	93	79	106	0.88	0.84	79.9	1.16	0.0784	1	0.94	. . .
V$EVI1.01	V$EVI1	Ecotropic viral integration site 1 encoded factor, amino-terminal zinc finger domain	EVI1-myleoid transforming protein	wgayAAGAtaagataa	95	76	131	0.73	0.99	84.2	1.13	0.1491	1	1	. . .
V$EVI1.02	V$EVI1	Ecotropic viral integration site 1 encoded factor, amino-terminal zinc finger domain	EVI1-myleoid transforming protein	agayAAGAtaa	131	107	111	1.18	0.11	104.7	1.25	0.0084	1	1	. + .
V$EVI1.03	V$EVI1	Ecotropic viral integration site 1 encoded factor, amino-terminal zinc finger domain	EVI1-myleoid transforming protein	agatAAGAtaa	145	114	125	1.16	0.12	121	1.2	0.0215	1	1	. + .
V$EVI1.04	V$EVI1	Ecotropic viral integration site 1 encoded factor, amino-terminal zinc finger domain	EVI1-myleoid transforming protein	wgatawgayaaGATA	155	115	179	0.87	0.91	135.6	1.14	0.0613	0.99	0.86	. . .
V$EVI1.05	V$EVI1	Ecotropic viral integration site 1 encoded factor, amino-terminal zinc finger domain	EVI1-myleoid transforming protein	agataaGATAn	169	112	156	1.08	0.25	141.4	1.2	0.012	1	0.86	. + .
V$EVI1.06	V$EVI1	Ecotropic viral integration site 1 encoded factor, amino-terminal zinc finger domain	EVI1-myleoid transforming protein	acaAGATaa	119	100	129	0.92	0.76	128.1	0.93	0.8027	1	0.78	. . .
V$EVI1.07	V$EVI1	Evi-1 zinc finger protein, carboxy-terminal zinc finger domain	EVI1-myleoid transforming protein	AAGAtgakhn	88	72	65	1.35	0.037	82.7	1.06	0.2924	0.81	1	+ . .
V$MEL1.01	V$EVI1	MEL1 MDS1/EVI1-like gene 1 DNA-binding domain 1	EVI1-myleoid transforming protein	nagatAAGAtaana	122	100	118	1.03	0.42	115.1	1.06	0.2668	1	1	. . .
V$MEL1.02	V$EVI1	MEL1 MDS1/EVI1-like gene 1 DNA-binding domain 2	EVI1-myleoid transforming protein	nGATGagn	77	66	48	1.6	0.006	73.6	1.05	0.3629	0.59	0.045	+ . +
V$MEL1.03	V$EVI1	MEL1 MDS1/EVI1-like gene 1 DNA-binding domain 2	EVI1-myleoid transforming protein	tgarGATGnk	48	43	47	1.02	0.5	39.4	1.22	0.1031	0.19	0.017	. . +
V$FAST1.01	V$FAST	FAST-1 SMAD interacting protein	FAST-1 SMAD interacting proteins	nrttgtkKATTggs	157	122	176	0.89	0.86	178.8	0.88	0.9588	0.52	0.3	. . .
V$FAST1.02	V$FAST	Forkhead box H1 Foxh1	FAST-1 SMAD interacting proteins	nnwraTGTGkattgsnn	170	126	210	0.81	0.98	175.3	0.97	0.6656	0.46	0.045	. . +
V$FHXA.01	V$FKHD	Fork head homologous X binds DNA with a dual sequence specificity FHXA and FHXB	Fork head domain factors	nwaaayAAAYann	31	31	46	0.67	0.97	11.4	2.72	0.0001	0.71	0.96	. + .
V$FHXB.01	V$FKHD	Fork head homologous X binds DNA with a dual sequence specificity FHXA and FHXB	Fork head domain factors	rymAYAAyabttkd	331	193	258	1.28	0.0015	239.9	1.38	<0.0001	0.93	0.46	+ X .
V$FKHRL1.01	V$FKHD	Fkh-domain factor FKHRL1 FOXO	Fork head domain factors	angtaAACAannn	182	135	170	1.07	0.28	143.7	1.27	0.0009	0.98	1	. + .
V$FREAC2.01	V$FKHD	Fork head related activator-2 FOXF2	Fork head domain factors	nngTAAAcaann	258	163	261	0.99	0.57	226	1.14	0.0186	0.72	0.99	. + .
V$FREAC3.01	V$FKHD	Fork head related activator-3 FOXC1	Fork head domain factors	nnGTAAataaaca	79	67	85	0.93	0.71	52.5	1.5	0.0001	0.89	0.62	. + .
V$FREAC4.01	V$FKHD	Fork head related activator-4 FOXD1	Fork head domain factors	cywawgtaAACAnwgn	190	143	179	1.06	0.3	159.2	1.19	0.0081	0.3	0.58	. + .
V$FREAC7.01	V$FKHD	Fork head related activator-7 FOXL1	Fork head domain factors	anaTAAAyann	83	68	96	0.86	0.85	45.1	1.84	<0.0001	0.12	0.18	. X .
V$HFH1.01	V$FKHD	HNF-3/Fkh Homolog 1 FOXQ1	Fork head domain factors	awaTAAAcaatn	188	134	153	1.23	0.033	138.7	1.36	0.0002	0.79	0.98	+ + .
V$HFH2.01	V$FKHD	HNF-3/Fkh Homolog 2 FOXD3	Fork head domain factors	aaacaAACAwtn	60	50	76	0.79	0.93	34.2	1.76	<0.0001	0.98	0.18	. X .
V$HFH3.01	V$FKHD	HNF-3/Fkh Homolog 3 FOXI1, Freac-6	Fork head domain factors	taaayAAAYann	41	38	64	0.64	0.99	11.2	3.66	<0.0001	0.6	0.86	. X .
V$HFH8.01	V$FKHD	HNF-3/Fkh Homolog-8 FOXF1	Fork head domain factors	yrnatAAACann	81	66	88	0.92	0.73	44	1.84	<0.0001	0.3	0.73	. X .
V$HNF3.01	V$FKHD	Hepatocyte nuclear factor 3 alpha, beta FOXA1, FOXA2	Fork head domain factors	ngyAAAYa	80	72	57	1.4	0.03	62.6	1.28	0.0162	0.56	0.84	+ + .
V$HNF3B.01	V$FKHD	Hepatocyte nuclear factor 3beta FOXA2	Fork head domain factors	aaryaAAYAwtn	42	38	41	1.02	0.5	22.4	1.87	0.0006	0.91	0.12	. + .
V$HNF3B.02	V$FKHD	Hepatic nuclear factor 3beta FOXA2	Fork head domain factors	wnagYAAAcann	125	101	124	1.01	0.5	83.8	1.49	<0.0001	0.79	0.64	. X .
V$ILF1.01	V$FKHD	Winged-helix TF IL-2 enhancer binding factor ILF, forkhead box K2 FOXK2	Fork head domain factors	nnwmAACAnv	64	59	45	1.42	0.042	39.3	1.63	<0.0001	1	0.94	+ X .
V$XFD1.01	V$FKHD	Xenopus fork head domain factor 1 FoxA4a	Fork head domain factors	yawrTAAAyawwry	78	68	81	0.96	0.62	42	1.86	<0.0001	0.51	0.97	. X .
V$XFD2.01	V$FKHD	Xenopus fork head domain factor 2 FoxI1a	Fork head domain factors	wnwaTAAAcawnn	174	120	158	1.1	0.21	101.5	1.71	<0.0001	0.15	0.64	. X .
V$XFD3.01	V$FKHD	Xenopus fork head domain factor 3 FoxA2a	Fork head domain factors	wnwgtmAACAwwmw	177	131	160	1.11	0.19	174.7	1.01	0.4382	1	0.99	. . .
V$FXRE.01	V$FXRE	Farnesoid X - activated receptor RXR/FXR dimer, IR1 sites	Farnesoid X - activated receptor response elements	AGGTyaytsaccy	33	30	33	1	0.55	48.2	0.68	0.9861	0.00027	0.065	. . +
V$GAGA.01	V$GABF	GAGA-Box	GA-boxes	gvsngAGAGrgagrgrgagmgrbn	174	25	231	0.75	1	6.3	27.72	<0.0001	1	1	. X .
V$GATA.01	V$GATA	GATA binding factor	GATA binding factors	cwGATAarnn	211	143	210	1	0.5	226.7	0.93	0.8641	0.98	0.51	. . .
V$GATA1.01	V$GATA	GATA-binding factor 1	GATA binding factors	nnGATAnkgnn	74	66	50	1.48	0.019	65	1.14	0.1398	0.25	0.41	+ . .
V$GATA1.02	V$GATA	GATA-binding factor 1	GATA binding factors	ndGATTann	2	2	6	0.33	0.96	6.7	0.3	0.9899	0.73	0.49	. . .
V$GATA1.03	V$GATA	GATA-binding factor 1	GATA binding factors	nncwGATArnn	226	160	188	1.2	0.034	232.1	0.97	0.6671	0.86	0.32	+ . .
V$GATA1.04	V$GATA	GATA-binding factor 1	GATA binding factors	ncwGATAaca	237	157	207	1.14	0.084	256.4	0.92	0.9001	0.94	0.14	. . .
V$GATA1.05	V$GATA	GATA-binding factor 1	GATA binding factors	mnaGATAanr	259	167	218	1.19	0.033	280.4	0.92	0.9145	0.86	0.095	+ . .
V$GATA1.06	V$GATA	Complex of Lmo2 bound to Tal-1, E2A proteins, and GATA-1, half-site 2	GATA binding factors	nmGATAnsg	84	72	61	1.38	0.034	78.2	1.07	0.2674	0.67	0.78	+ . .
V$GATA2.01	V$GATA	GATA-binding factor 2	GATA binding factors	nnwGATAasa	256	169	216	1.19	0.036	279.5	0.92	0.936	0.81	0.091	+ . .
V$GATA2.02	V$GATA	GATA-binding factor 2	GATA binding factors	nsaGATAana	206	149	171	1.2	0.04	207.5	0.99	0.5468	0.52	0.069	+ . .
V$GATA3.01	V$GATA	GATA-binding factor 3	GATA binding factors	ngaGATAana	221	154	167	1.32	0.0035	208	1.06	0.1903	0.82	0.049	+ . +
V$GATA3.02	V$GATA	GATA-binding factor 3	GATA binding factors	anAGATmwwa	211	142	173	1.22	0.029	235.1	0.9	0.9475	0.73	0.82	+ . .
V$GCM1.01	V$GCMF	Glial cells missing homolog 1, chorion-specific TF GCMa	Chorion-specific transcription factors with a GCM DNA binding domain	kaCCCTcatgs	37	35	53	0.7	0.96	47.8	0.77	0.9552	0.0078	0.16	. . +
V$RTR.01	V$GCNR	Retinoid receptor-related testis-associated receptor GCNF/RTR, DR0 sites	Germ cell nuclear receptors	ntcaagkTCAAgktcann	8	8	9	0.89	0.69	9.9	0.81	0.7641	0.98	0.97	. . .
V$GFI1.01	V$GFI1	Growth factor independence 1 zinc finger protein acts as transcriptional repressor	Growth factor independence transcriptional repressor	nnaAATChsagnn	22	21	25	0.88	0.72	20.4	1.08	0.3899	0.18	0.09	. . .
V$GFI1.02	V$GFI1	Growth factor independence 1	Growth factor independence transcriptional repressor	nnaAATCaswgynn	116	100	90	1.29	0.041	125.1	0.93	0.8121	0.51	0.089	+ . .
V$GFI1B.01	V$GFI1	Growth factor independence 1 zinc finger protein Gfi-1B	Growth factor independence transcriptional repressor	aAATCactgcnn	109	95	93	1.17	0.15	125.1	0.87	0.9345	1	0.55	. . .
V$GLI1.01	V$GLIF	Zinc finger TF GLI1	GLI zinc finger family	nngaccaCCCArnn	11	11	22	0.5	0.98	15.4	0.71	0.8995	0.14	0.15	. . .
V$GLI1.02	V$GLIF	Glioma-associated oncogene homolog 1	GLI zinc finger family	gaCCACccamg	18	17	16	1.12	0.43	18.7	0.96	0.594	0.0056	0.009	. . +
V$GLI2.01	V$GLIF	GLI-Kruppel family member GLI2	GLI zinc finger family	gaCCACccang	10	10	9	1.11	0.5	13.2	0.76	0.8532	0.0016	7.3e-05	. . +
V$GLI3.01	V$GLIF	GLI-Kruppel family member GLI3	GLI zinc finger family	gaCCACccang	9	9	8	1.12	0.5	12	0.75	0.8454	0.1	0.002	. . +
V$GLI3.02	V$GLIF	GLI-Kruppel family member GLI3	GLI zinc finger family	nngaCCACccann	18	18	20	0.9	0.69	18.1	1	0.5377	0.21	0.14	. . .
V$GLIS3.01	V$GLIF	GLIS family zinc finger 3, Gli-similar 3	GLI zinc finger family	nnkaCCCCccasn	15	10	31	0.48	0.99	21.9	0.69	0.9505	0.02	0.67	. . +
V$ZIC2.01	V$GLIF	Zinc finger TF, Zic family member 2 odd-paired homolog, Drosophila	GLI zinc finger family	naccaCCCC	18	16	37	0.49	1	29.6	0.61	0.9902	0.75	0.00063	. . +
V$ARE.01	V$GREF	Androgene receptor binding site, IR3 sites	Glucocorticoid responsive and related elements	nnrgnacrnngTGTTctnn	82	75	85	0.96	0.62	69.4	1.18	0.0783	0.16	0.79	. . .
V$ARE.02	V$GREF	Androgene receptor binding site, IR3 sites	Glucocorticoid responsive and related elements	dnwcwtnntGTYCt	74	65	63	1.17	0.2	57.2	1.29	0.0191	0.25	0.0019	. + +
V$ARE.03	V$GREF	Androgene receptor binding site, IR3 sites	Glucocorticoid responsive and related elements	gnacannntGTTCtnn	85	73	83	1.02	0.47	63	1.35	0.0059	0.34	0.015	. + +
V$GRE.01	V$GREF	Glucocorticoid receptor, C2C2 zinc finger protein binds glucocorticoid dependent to GREs, IR3 sites	Glucocorticoid responsive and related elements	nnggtwcwnnntGTTCtnr	80	69	83	0.96	0.62	65.1	1.23	0.0431	0.38	0.021	. + +
V$GRE.02	V$GREF	Glucocorticoid receptor, IR3 sites	Glucocorticoid responsive and related elements	rGAACasnntgttct	80	68	78	1.03	0.47	55.9	1.43	0.0032	0.032	0.0005	. + +
V$PRE.01	V$GREF	Progesterone receptor binding site, IR3 sites	Glucocorticoid responsive and related elements	nnrgnacnnknTGTTctnn	120	101	111	1.08	0.3	98.4	1.22	0.0189	0.24	0.96	. + .
V$GRHL1.01	V$GRHL	Grainyhead-like 1 LBP32, MGR, TFCP2L2	Grainyhead-like transcription factors	nnwaccGGTT	56	42	30	1.87	0.0033	63.2	0.89	0.7857	0.94	0.89	+ . .
V$GRHL3.01	V$GRHL	Grainyhead-like 3 sister-of-mammalian grainyhead - SOM	Grainyhead-like transcription factors	haaaccGGTTttn	91	71	73	1.25	0.092	97.4	0.93	0.7213	0.98	0.95	. . .
V$ZEC.01	V$GTBX	Zinc finger protein ZEC ZFP628	GT box	sggccaaggttGGTTgca	15	15	9	1.67	0.15	18.3	0.82	0.8116	0.17	0.27	. . .
V$GTF3R4.01	V$GUCE	GTF2I-like repeat 4 of GTF3	GTF2IRDI upstream control element	nggGATTrnr	1	1	5	0.2	0.98	6.4	0.16	0.9981	0.2	0.32	. . .
V$TFII-IR4.01	V$GUCE	GTF2I repeat 4 of the general TF II, i GTF2I	GTF2IRDI upstream control element	nggGATTan	1	1	1	1	0.75	1.4	0.73	0.7487	0.2	0.32	. . .
V$GZF1.01	V$GZF1	GDNF-inducible zinc finger protein 1 ZNF336	GDNF-inducible zinc finger gene 1	TGCGcktmtata	66	57	96	0.69	0.99	45.1	1.46	0.0018	0.43	0.84	. + .
V$AML1.01	V$HAML	AML1/CBFA2 Runt domain binding site	Human acute myelogenous leukemia factors	ctGYGGtyw	24	23	27	0.89	0.71	20	1.2	0.2184	0.41	0.0023	. . +
V$AML3.01	V$HAML	Runt-related TF 2 / CBFA1 core-binding factor, runt domain, alpha subunit 1	Human acute myelogenous leukemia factors	nnstGTGGtttgtg	63	59	92	0.68	0.99	59.7	1.05	0.3514	0.14	0.13	. . .
V$HAND2_E12.01	V$HAND	Heterodimers of the bHLH TFs HAND2 Thing2 and E12	Twist subfamily of class B bHLH transcription factors	ccagaTGGCcccccn	14	14	9	1.56	0.2	15.8	0.89	0.7033	0.011	0.023	. . +	Tcf3 Hand2	Tcf3,1.36,5.39;Hand2,0,0.04
V$HEN1.01	V$HAND	HEN1	Twist subfamily of class B bHLH transcription factors	nnggncnCAGCtgcgncccnn	5	3	10	0.5	0.94	6.1	0.83	0.6687	0.25	0.42	. . .	Nhlh1	Nhlh1,2.02,312.44
V$HEN1.02	V$HAND	HEN1	Twist subfamily of class B bHLH transcription factors	ngggncgcaGCTGcgncccnn	7	4	11	0.64	0.88	5.2	1.35	0.2971	0.013	0.52	. . +	Nhlh1	Nhlh1,2.02,312.44
V$LYL1_E12.01	V$HAND	LYL1-E12 heterodimeric complex	Twist subfamily of class B bHLH transcription factors	naacaGATGkty	65	55	82	0.79	0.93	70.9	0.92	0.7736	0.017	0.018	. . +	Tcf3 Lyl1	Tcf3,1.36,5.39;Lyl1,0.14,0.18
V$MESP1_2.01	V$HAND	Mesoderm posterior 1 and 2	Twist subfamily of class B bHLH transcription factors	nhavCATAtgnn	143	94	212	0.67	1	128.9	1.11	0.1496	0.39	0.0075	. . +	Mesp1 Mesp2	Mesp1,0,0.04;Mesp2,0.2,0.31
V$PARAXIS.01	V$HAND	Paraxis TCF15, member of the Twist subfamily of Class B bHLH factors, forms heterodimers with E12	Twist subfamily of class B bHLH transcription factors	ndsAACAcatgykkcgd	60	49	86	0.7	0.99	65.9	0.91	0.7717	0.044	0.8	. . +	Tcf15	Tcf15,0.32,1.99
V$SCX.01	V$HAND	Tendon-specific bHLH TF scleraxis	Twist subfamily of class B bHLH transcription factors	wnrcatgTGSCnd	16	15	17	0.94	0.64	16	1	0.5332	0.36	0.34	. . .	Scx	Scx,0.23,0.49
V$TAL1ALPHAE47.01	V$HAND	Tal-1alpha/E47 heterodimer	Twist subfamily of class B bHLH transcription factors	nnaaCAGAtgktnn	46	39	60	0.77	0.93	49.5	0.93	0.7093	0.0095	0.23	. . +	Tcf3 Tal1	Tcf3,1.36,5.39;Tal1,0.01,0.11
V$TAL1BETAE47.01	V$HAND	Tal-1beta/E47 heterodimer	Twist subfamily of class B bHLH transcription factors	nnaaCAGAtgktnn	49	41	56	0.88	0.78	51.3	0.95	0.644	0.0094	0.42	. . +	Tcf3 Tal1	Tcf3,1.36,5.39;Tal1,0.01,0.11
V$TAL1BETAHEB.01	V$HAND	Tal-1beta/HEB heterodimer	Twist subfamily of class B bHLH transcription factors	nnaaCAGAtgktnn	39	32	56	0.7	0.97	46.3	0.84	0.8762	0.13	0.35	. . .	Tcf12 Tal1	Tcf12,6.87,12.57;Tal1,0.01,0.11
V$TAL1BETAITF2.01	V$HAND	Tal-1beta/ITF-2 heterodimer	Twist subfamily of class B bHLH transcription factors	nnaaCAGAtgktnn	55	46	64	0.86	0.82	53	1.04	0.4084	0.055	0.29	. . .	Tcf4 Tal1	Tcf4,0.92,2.01;Tal1,0.01,0.11
V$TAL1_E2A.01	V$HAND	Complex of Lmo2 bound to Tal-1, E2A proteins, and GATA-1, half-site 1	Twist subfamily of class B bHLH transcription factors	nnCAGGtgbnn	2	2	8	0.25	0.99	5.8	0.35	0.9758	0.71	0.89	. . .
V$TH1E47.01	V$HAND	Thing1/E47 heterodimer, TH1 bHLH member specific expression in a variety of embryonic tissues	Twist subfamily of class B bHLH transcription factors	nawkCCAGaync	30	29	32	0.94	0.65	34.1	0.88	0.7842	0.043	0.45	. . +	Tcf3 Hand1	Tcf3,1.36,5.39;Hand1,0,0.17
V$TWIST.01	V$HAND	TWIST homolog of drosophila	Twist subfamily of class B bHLH transcription factors	hnCAYVtgksk	19	19	20	0.95	0.63	14.4	1.32	0.1426	0.22	0.29	. . .	Twist1 Twist2	Twist1,0.05,0.15;Twist2,0.13,0.06
V$EMX2.01	V$HBOX	Empty spiracles homeobox 2	Homeobox transcription factors	cnrcTAATtagnn	397	144	222	1.79	9.6e-13	278.3	1.43	<0.0001	5e-16	2.6e-24	X X X	Emx2	Emx2,34.3,103.13
V$EN1.01	V$HBOX	Homeobox protein engrailed en-1	Homeobox transcription factors	raaTTTAattgaa	247	150	214	1.15	0.068	240.4	1.03	0.3582	0.45	0.67	. . .	En1	En1,0.02,0.09
V$EN1.02	V$HBOX	Engrailed homeobox 1	Homeobox transcription factors	nnaactAATTarknn	207	119	116	1.78	2.3e-07	147.2	1.41	<0.0001	0.0024	4.5e-08	X X X	En1	En1,0.02,0.09
V$EN2.01	V$HBOX	Engrailed homeobox 2	Homeobox transcription factors	nnaytAATTarnncw	363	156	204	1.78	1.2e-11	274.9	1.32	<0.0001	2.5e-11	1.2e-13	X X X	En2	En2,1.79,0.55
V$EVX1.01	V$HBOX	Even-skipped homeobox 1	Homeobox transcription factors	nnrctaATTAgnn	395	147	214	1.85	1e-13	268.3	1.47	<0.0001	9.8e-15	8.3e-26	X X X	Evx1	Evx1,0,0.1
V$EVX2.01	V$HBOX	Even-skipped homeobox 2	Homeobox transcription factors	nncmgcTAATtagcnk	141	80	56	2.52	6e-10	101.1	1.39	0.0018	5.3e-12	2e-17	X + X	Evx2	Evx2,0,0.03
V$GBX1.01	V$HBOX	Gastrulation brain homeobox 1	Homeobox transcription factors	nnactAATTagtg	224	103	126	1.78	9.1e-08	188.5	1.19	0.0309	5.6e-09	3.9e-12	X + X	Gbx1	Gbx1,0.03,0.08
V$GBX2.01	V$HBOX	Gastrulation brain homeobox 2	Homeobox transcription factors	nnrctAATTagynn	186	91	88	2.11	1.6e-09	159.6	1.17	0.0707	4.5e-11	3.6e-14	X . X	Gbx2	Gbx2,0,0.15
V$GSH1.01	V$HBOX	Homeobox TF Gsh-1	Homeobox transcription factors	vbmhavTAATkddg	263	175	168	1.57	2.7e-06	234.3	1.12	0.0328	0.0087	4.8e-10	X + X	Gsx1	Gsx1,0,0.02
V$GSH2.01	V$HBOX	Homeodomain TF Gsh-2	Homeobox transcription factors	cTAATknr	252	156	143	1.76	2.3e-08	246.9	1.02	0.3901	1.4e-18	4e-23	X . X	Gsx2	Gsx2,0,0
V$GSH2.02	V$HBOX	Homeodomain TF Gsh-2	Homeobox transcription factors	nngctAATTanc	288	117	166	1.73	5.6e-09	194.6	1.48	<0.0001	1.6e-06	9e-13	X X X	Gsx2	Gsx2,0,0
V$HLXB9.01	V$HBOX	Motor neuron and pancreas homeobox 1 Mnx1	Homeobox transcription factors	nncactAATTast	347	143	205	1.69	8e-10	258.2	1.34	0.0001	1.1e-07	6.6e-12	X + X	Mnx1	Mnx1,0,0.22
V$MEOX1.01	V$HBOX	Mesenchyme homeobox 1	Homeobox transcription factors	ctnrnntAATTacnn	392	163	227	1.73	1.7e-11	275.2	1.42	<0.0001	2.4e-12	2.1e-15	X X X	Meox1	Meox1,0,0
V$VAX1.01	V$HBOX	Ventral anterior homeobox 1	Homeobox transcription factors	gntAATTaacnn	418	170	218	1.92	8.8e-16	309.3	1.35	<0.0001	6.5e-08	6.9e-15	X X X	Vax1	Vax1,0,0.19
V$VAX2.01	V$HBOX	Ventral anterior homeobox 2	Homeobox transcription factors	nnactaATTAann	394	171	211	1.87	4.5e-14	281	1.4	<0.0001	8.7e-13	1.9e-24	X X X	Vax2	Vax2,0,0.03
V$HDBP1_2.01	V$HDBP	Huntington's disease gene regulatory region-binding protein 1 and 2 SLC2A4 regulator and papillomavirus binding factor	Huntington's disease gene regulatory region binding proteins	ccycsgCCGGcgcvgcsh	0	0	3	0	1	0.3	0	1	NA	NA	. . .
V$HDGF.01	V$HDGF	Hepatoma-derived growth factor	Hepatoma-derived growth factor	ctygAACTcctgacctcaggtgatccacccrcctcag	0	0	0	NA	1	NA	NA	NA	NA	NA	. . .
V$HSF1.01	V$HEAT	Heat shock factor 1	Heat shock factors	ktcnRGAAnktwsyrr	102	83	81	1.26	0.07	94.2	1.08	0.2332	0.75	0.99	. . .	Hsf1	Hsf1,15.7,17.36
V$HSF1.02	V$HEAT	Heat shock factor 1	Heat shock factors	ngamkvktCGAGaaswwtcnn	35	33	38	0.92	0.68	37.6	0.93	0.6747	0.44	0.041	. . +	Hsf1	Hsf1,15.7,17.36
V$HSF1.03	V$HEAT	Heat shock factor 1	Heat shock factors	vdsgawnntncbAGAAngttc	46	42	55	0.84	0.84	63.9	0.72	0.9876	0.71	0.98	. . .	Hsf1	Hsf1,15.7,17.36
V$HSF2.01	V$HEAT	Heat shock factor 2	Heat shock factors	nvbnbvGAASnwtcnscd	69	54	76	0.91	0.75	70.6	0.98	0.5821	0.00018	0.49	. . +	Hsf2	Hsf2,16.16,8.33
V$HSF2.02	V$HEAT	Heat shock factor 2	Heat shock factors	AGAAnnwtc	115	83	114	1.01	0.5	110.2	1.04	0.3431	0.066	0.62	. . .	Hsf2	Hsf2,16.16,8.33
V$DEC1.01	V$HESF	Basic helix-loop-helix protein known as Dec1, Stra13 or Sharp2	Vertebrate homologues of enhancer of split complex	nystCACGtgabnn	9	8	9	1	0.59	7.7	1.17	0.3804	0.0021	0.072	. . +
V$DEC2.01	V$HESF	Basic helix-loop-helix protein known as Dec2 or Sharp2	Vertebrate homologues of enhancer of split complex	nscaCGTGnr	23	21	35	0.66	0.96	23.1	0.99	0.5361	0.31	0.016	. . +
V$HELT.01	V$HESF	Hey-like bHLH-transcriptional repressor	Vertebrate homologues of enhancer of split complex	nsgCACGygacn	7	7	4	1.75	0.27	3.2	2.2	0.0682	0.9	0.96	. . .
V$HES1.01	V$HESF	Drosophila hairy and enhancer of split homologue 1 HES-1	Vertebrate homologues of enhancer of split complex	mmgycgsGYGCmssy	7	7	8	0.88	0.7	2.6	2.66	0.0206	0.53	0.15	. + .
V$HES1.02	V$HESF	Drosophila hairy and enhancer of split homologue 1 HES-1	Vertebrate homologues of enhancer of split complex	yggCACGtgscn	2	2	3	0.67	0.81	0.9	2.14	0.2641	0.44	0.93	. . .
V$HIC1.01	V$HICF	Hypermethylated in cancer 1, transcriptional repressor containing five Kr¸ppel-like C2H2 zinc fingers, for optimal binding multiple binding sites are required.	Krueppel-like C2H2 zinc finger factors hypermethylated in cancer	nnggkTGCCcsnn	3	3	9	0.33	0.98	9.2	0.33	0.9954	0.0015	0.042	. . +
V$ARNT.01	V$HIFF	AhR nuclear translocator homodimers	Hypoxia inducible factor, bHLH/PAS protein family	nddnncaCGTGnn	10	6	11	0.91	0.67	6.7	1.49	0.1863	0.0092	0.0042	. . +
V$CLOCK_BMAL1.01	V$HIFF	Binding site of Clock/BMAL1 heterodimer, NPAS2/BMAL1 heterodimer	Hypoxia inducible factor, bHLH/PAS protein family	gggtCACGtgnn	7	4	4	1.75	0.27	5.1	1.36	0.2913	0.002	0.031	. . +
V$HIF1.01	V$HIFF	Hypoxia induced factor-1 HIF-1	Hypoxia inducible factor, bHLH/PAS protein family	hsbcgbACGTgns	7	6	5	1.4	0.39	3.5	2.01	0.0691	0.1	0.03	. . +	Hif1a	Hif1a,16.59,12.54
V$HIF1.02	V$HIFF	Hypoxia inducible factor, bHLH / PAS protein family	Hypoxia inducible factor, bHLH/PAS protein family	bvchbaCGTGs	7	7	6	1.17	0.5	2.9	2.41	0.0322	0.13	0.039	. + +	Hif1a	Hif1a,16.59,12.54
V$HRE.01	V$HIFF	Hypoxia response elements, binding sites for HIF1alpha/ARNT heterodimers	Hypoxia inducible factor, bHLH/PAS protein family	ngknnnkaCGTGcgnn	10	9	7	1.43	0.31	4.1	2.42	0.0131	0.14	0.18	. + .
V$MTBF.01	V$HMTB	Muscle-specific Mt binding site	Human muscle-specific Mt binding site	tggtATTTr	150	121	152	0.99	0.57	134.7	1.11	0.0976	0.016	0.0059	. . +
V$HMBOX.01	V$HNF1	Homeobox containing 1	Hepatic Nuclear Factor 1	nwctaGTTAann	184	132	178	1.03	0.4	231.7	0.79	0.9995	0.43	0.31	. . .	Hmbox1	Hmbox1,7.35,8.6
V$HNF1.01	V$HNF1	Hepatic nuclear factor 1	Hepatic Nuclear Factor 1	rGTTAatnwttamcn	262	154	232	1.13	0.096	232.2	1.13	0.0323	0.95	0.96	. + .	Hnf1a	Hnf1a,2.88,2.89
V$HNF1.02	V$HNF1	Hepatic nuclear factor 1	Hepatic Nuclear Factor 1	dgtTAATnattaacmnn	160	107	124	1.29	0.019	163.3	0.98	0.6062	0.22	0.00024	+ . +	Hnf1a	Hnf1a,2.88,2.89
V$HNF1.03	V$HNF1	Hepatic nuclear factor 1	Hepatic Nuclear Factor 1	gGTTAatnwttrnc	255	158	216	1.18	0.04	214.7	1.19	0.0048	1	0.96	+ + .	Hnf1a	Hnf1a,2.88,2.89
V$HNF1.04	V$HNF1	Hepatocyte nuclear factor 1 alpha Tcf-1	Hepatic Nuclear Factor 1	nnttaGTTAacnn	205	142	174	1.18	0.062	272.2	0.75	1	0.62	0.92	. . .	Hnf1a	Hnf1a,2.88,2.89
V$TCF2.01	V$HNF1	Hepatocyte nuclear factor 1 beta HNF1B	Hepatic Nuclear Factor 1	nnctaGTTAacnn	228	148	188	1.21	0.028	282.2	0.81	0.9991	0.6	0.74	+ . .	Hnf1b	Hnf1b,2.36,0.36
V$HNF6.01	V$HNF6	Liver enriched Cut - Homeodomain TF HNF6 ONECUT	Onecut homeodomain factor HNF6	hnaarTCAAtawnn	194	134	163	1.19	0.056	252.8	0.77	1	0.99	1	. . .
V$OC2.01	V$HNF6	CUT-homeodomain TF Onecut-2	Onecut homeodomain factor HNF6	rnawawAATCaawadht	144	119	145	0.99	0.55	158.4	0.91	0.8839	0.93	0.96	. . .
V$MIZF.01	V$HNFP	MBD2 methyl-CpG-binding protein-interacting zinc finger protein, histone nuclear factor P HiNF-P	Histone nuclear factor P	anCGGAcgttnn	1	1	3	0.33	0.94	4.2	0.24	0.9848	0.15	0.25	. . .
V$BARHL1.01	V$HOMF	BarH-like homeobox 1	Homeodomain transcription factors	nnyTAATtggttnt	126	101	60	2.1	7.4e-07	94.7	1.33	0.002	2e-08	7.4e-10	X + X	Barhl1	Barhl1,0.75,0.5
V$BARHL2.01	V$HOMF	BarH-like homeobox 2	Homeodomain transcription factors	nntTAATtgnttktn	152	117	91	1.67	5.5e-05	127.8	1.19	0.0199	1.3e-05	7.3e-08	X + X	Barhl2	Barhl2,0,0
V$BARX1.01	V$HOMF	BARX homeobox 1	Homeodomain transcription factors	rnyAATTrsynnaw	290	138	162	1.79	9.1e-10	229.5	1.26	0.0016	1.6e-11	5.8e-13	X + X	Barx1	Barx1,0,0.06
V$BARX2.01	V$HOMF	Barx2, homeobox TF that preferentially binds to paired TAAT motifs	Homeodomain transcription factors	nnwTAATkrnk	287	186	164	1.75	3.7e-09	239.7	1.2	0.0024	2.2e-09	1.7e-21	X + X	Barx2	Barx2,0.05,0.9
V$BARX2.02	V$HOMF	BARX homeobox 2	Homeodomain transcription factors	antAATTantknt	392	154	232	1.69	7.8e-11	288.2	1.36	<0.0001	9.1e-07	1.7e-11	X X X	Barx2	Barx2,0.05,0.9
V$BSX.01	V$HOMF	Brain specific homeobox	Homeodomain transcription factors	rnyAATTrny	305	131	168	1.82	1.5e-10	222.7	1.37	<0.0001	2.7e-13	4.9e-17	X X X	Bsx	Bsx,0,0.23
V$HHEX.01	V$HOMF	Hematopoietically expressed homeobox, proline-rich homeodomain protein	Homeodomain transcription factors	nnttTAATwrnn	288	188	234	1.23	0.01	252.5	1.14	0.012	0.61	5.4e-09	+ + X	Hhex	Hhex,0.05,0.11
V$HMX1.01	V$HOMF	H6 family homeobox 1 / NKX5-3	Homeodomain transcription factors	cntTAATtgctnn	237	163	176	1.35	0.0016	230.8	1.03	0.3483	9.8e-05	8.8e-09	+ . X	Hmx1	Hmx1,0.06,0.13
V$HMX2.01	V$HOMF	Hmx2/Nkx5-2 homeodomain TF	Homeodomain transcription factors	wsmwCTTAagnks	89	49	86	1.03	0.44	123	0.72	0.9921	0.8	0.91	. . .	Hmx2	Hmx2,0,0.07
V$HMX2.02	V$HOMF	Hmx2/Nkx5-2 homeodomain TF	Homeodomain transcription factors	rnAAACgtttn	144	74	107	1.35	0.011	104.2	1.38	0.0024	1	1	+ + .	Hmx2	Hmx2,0,0.07
V$HMX2.03	V$HOMF	Hmx2/Nkx5-2 homeodomain TF	Homeodomain transcription factors	nnTTAAttgcttnn	262	167	201	1.3	0.0026	268.2	0.98	0.6577	0.0023	0.0048	+ . +	Hmx2	Hmx2,0,0.07
V$HMX3.01	V$HOMF	H6 homeodomain HMX3/Nkx5.1 TF	Homeodomain transcription factors	cvyAAGTgggnv	55	49	67	0.82	0.88	56	0.98	0.573	0.92	0.98	. . .	Hmx3	Hmx3,0,0
V$HMX3.02	V$HOMF	Hmx3/Nkx5-1 homeodomain TF	Homeodomain transcription factors	ncwmTTAAkwgn	209	112	155	1.35	0.0027	233.8	0.89	0.895	0.1	0.6	+ . .	Hmx3	Hmx3,0,0
V$HMX3.03	V$HOMF	H6 homeodomain HMX3/Nkx5.1 TF	Homeodomain transcription factors	nntTAATtgctnn	242	163	175	1.38	0.0006	241.1	1	0.4895	0.00014	4.5e-10	+ . X	Hmx3	Hmx3,0,0
V$LBX2.01	V$HOMF	Ladybird homeobox 2	Homeodomain transcription factors	nnytAATTarnn	398	150	221	1.8	5.3e-13	339.5	1.17	0.012	5.9e-05	6.1e-09	X + X	Lbx2	Lbx2,0,0
V$MSX.01	V$HOMF	Homeodomain proteins MSX-1 and MSX-2	Homeodomain transcription factors	wyTAATtdn	252	159	166	1.52	1.5e-05	207.3	1.22	0.0023	0.0078	1.1e-10	X + X	Msx1 Msx2	Msx1,0.07,1.74;Msx2,0.02,0
V$MSX1.01	V$HOMF	Muscle-segment homeobox 1, msh homeobox 1	Homeodomain transcription factors	antAATTant	416	164	241	1.73	4.3e-12	300.5	1.38	<0.0001	3.3e-06	3.5e-13	X X X	Msx1	Msx1,0.07,1.74
V$MSX2.01	V$HOMF	Muscle segment homeo box 2, homologue of Drosophila HOX 8	Homeodomain transcription factors	mCTAAttnn	110	93	77	1.43	0.0095	122	0.9	0.8725	7.1e-05	9.4e-05	+ . +	Msx2	Msx2,0.02,0
V$MSX2.02	V$HOMF	Muscle-segment homeobox 2, msh homeobox 2	Homeodomain transcription factors	nnrctAATTrgtcnn	209	135	94	2.22	1.7e-11	167.4	1.25	0.0023	1.9e-19	7.8e-22	X + X	Msx2	Msx2,0.02,0
V$MSX3.01	V$HOMF	Homeobox, msh-like 3	Homeodomain transcription factors	nntTAATtrgttnt	180	126	92	1.96	5.2e-08	133.9	1.34	0.0004	4.1e-05	1.3e-12	X + X	Msx3	Msx3,0,0
V$NOBOX.01	V$HOMF	Homeobox containing germ cell-specific TF NOBOX	Homeodomain transcription factors	hTAATtrsy	411	198	217	1.89	4.1e-15	310.1	1.33	<0.0001	1.1e-19	2.8e-30	X X X	Nobox	Nobox,0,0.04
V$NOBOX.02	V$HOMF	NOBOX oogenesis homeobox	Homeodomain transcription factors	nnyyAATTrrnn	377	148	191	1.97	2.4e-15	322.4	1.17	0.0156	2.1e-10	2e-11	X + X	Nobox	Nobox,0,0.04
V$TLX1.01	V$HOMF	T-cell leukemia homeobox 1	Homeodomain transcription factors	CGRTaaktng	20	18	10	2	0.049	20.9	0.96	0.6106	0.21	0.075	+ . .	Tlx1	Tlx1,0,0
V$TLX2.01	V$HOMF	T-cell leukemia, homeobox 2	Homeodomain transcription factors	wwnttaTTAAttnattn	193	108	148	1.3	0.0085	140	1.38	0.0005	0.93	0.48	+ + .	Tlx2	NA,NA,NA
V$HOX_PBX.01	V$HOXC	HOX/PBX binding sites	HOX - PBX complexes	nswyKGATkgatkgsy	148	103	120	1.23	0.049	173.4	0.85	0.9751	0.23	0.056	+ . .
V$PBX1.01	V$HOXC	Homeo domain factor Pbx-1	HOX - PBX complexes	nnttGATTgatnn	145	107	129	1.12	0.18	221.2	0.66	1	0.99	1	. . .
V$PBX_HOXA9.01	V$HOXC	PBX - HOXA9 binding site	HOX - PBX complexes	aTGATttatgnn	232	149	210	1.1	0.16	243	0.95	0.7711	0.019	0.15	. . +
V$HOX1-3.01	V$HOXF	Hox-1.3, vertebrate homeobox protein	Paralog hox genes 1-8 from the four hox clusters A, B, C, D	nnamTAATgrggrwnn	225	151	154	1.46	0.00016	229	0.98	0.61	6.1e-05	1.5e-11	+ . X	Hoxa5	Hoxa5,0,0
V$HOXA1.01	V$HOXF	Homeobox A1	Paralog hox genes 1-8 from the four hox clusters A, B, C, D	nnktAATTagctna	326	138	181	1.8	6e-11	227.7	1.43	<0.0001	6.5e-09	6.9e-17	X X X	Hoxa1	Hoxa1,0,0.01
V$HOXA2.01	V$HOXF	Homeobox A2	Paralog hox genes 1-8 from the four hox clusters A, B, C, D	anggTAATtanc	343	140	185	1.85	2.9e-12	238.3	1.44	<0.0001	8.9e-05	1.8e-13	X X X	Hoxa2	Hoxa2,0,0
V$HOXA3.01	V$HOXF	Homeobox A3	Paralog hox genes 1-8 from the four hox clusters A, B, C, D	ryTAATtany	364	151	202	1.8	4.8e-12	264	1.38	<0.0001	1.1e-07	8.5e-17	X X X	Hoxa3	Hoxa3,0,0.01
V$HOXA4.01	V$HOXF	Homeobox A4	Paralog hox genes 1-8 from the four hox clusters A, B, C, D	nmgttAATTaatna	487	182	288	1.69	4.3e-13	366.2	1.33	<0.0001	0.0074	4.7e-12	X X X	Hoxa4	Hoxa4,0,0
V$HOXA5.01	V$HOXF	Homeobox A5 / Hox-1.3	Paralog hox genes 1-8 from the four hox clusters A, B, C, D	gntAATTanc	453	167	242	1.87	5e-16	339.3	1.33	<0.0001	1.4e-08	5.1e-17	X X X	Hoxa5	Hoxa5,0,0
V$HOXA6.01	V$HOXF	Homeobox A6 / Hox 1beta	Paralog hox genes 1-8 from the four hox clusters A, B, C, D	amgktAATTaccnn	357	147	197	1.81	5.2e-12	251.2	1.42	<0.0001	4.6e-05	1.1e-11	X X X	Hoxa6	Hoxa6,0,0
V$HOXB3.01	V$HOXF	Homeobox B3 / Hox 2-gamma	Paralog hox genes 1-8 from the four hox clusters A, B, C, D	wrancTAATtagynn	479	188	268	1.79	5.2e-15	347.5	1.38	<0.0001	2.4e-08	1.8e-24	X X X	Hoxb3	Hoxb3,0,0.11
V$HOXB4.01	V$HOXF	Homeobox B4 / Hox-2phi	Paralog hox genes 1-8 from the four hox clusters A, B, C, D	nrttAATTaatn	469	163	277	1.69	1e-12	371.1	1.26	0.0001	0.0017	1.3e-10	X + X	Hoxb4	Hoxb4,0,0.06
V$HOXB5.01	V$HOXF	Homeobox B5 / Hox-2alpha	Paralog hox genes 1-8 from the four hox clusters A, B, C, D	gnTAATtanc	359	136	197	1.82	3.1e-12	249.7	1.44	<0.0001	0.0004	7.3e-10	X X X	Hoxb5	Hoxb5,0,0
V$HOXB6.01	V$HOXF	Homeobox B6 / Hox2-beta	Paralog hox genes 1-8 from the four hox clusters A, B, C, D	nngtAATTacnnaww	275	137	180	1.53	4.9e-06	202.2	1.36	<0.0001	9.3e-06	2.4e-12	X X X	Hoxb6	Hoxb6,0,0
V$HOXB7.01	V$HOXF	Homeobox B7 / Hox2c	Paralog hox genes 1-8 from the four hox clusters A, B, C, D	antAATTantgnn	420	153	235	1.79	2.3e-13	282.5	1.49	<0.0001	0.00013	3.2e-11	X X X	Hoxb7	Hoxb7,0,0
V$HOXB8.01	V$HOXF	Homeobox B8 / Hox-2delta	Paralog hox genes 1-8 from the four hox clusters A, B, C, D	nngyaATTAatanw	319	189	202	1.58	1.7e-07	248.5	1.28	<0.0001	0.0014	2e-16	X X X	Hoxb8	Hoxb8,0,0.02
V$HOXC4.01	V$HOXF	Homeobox C4 / Hox-3epsilon	Paralog hox genes 1-8 from the four hox clusters A, B, C, D	nnttAATTaann	467	160	287	1.63	2.9e-11	378.4	1.23	0.0005	0.028	6.9e-10	X + X	Hoxc4	Hoxc4,0,0.02
V$HOXC5.01	V$HOXF	Homeobox C5 / Hox-3delta	Paralog hox genes 1-8 from the four hox clusters A, B, C, D	cnmrttAATTaatna	380	154	220	1.73	3.3e-11	279.5	1.36	<0.0001	0.00098	8.8e-09	X X X	Hoxc5	Hoxc5,0,0
V$HOXC6.01	V$HOXF	Homeobox C6 / Hox-3C	Paralog hox genes 1-8 from the four hox clusters A, B, C, D	nnktAATTamnn	481	169	260	1.85	1.9e-16	343.7	1.4	<0.0001	0.0026	1e-08	X X X	Hoxc6	Hoxc6,0,0
V$HOXC8.01	V$HOXF	Homeobox C8 / Hox-3alpha	Paralog hox genes 1-8 from the four hox clusters A, B, C, D	nntaATTAcnn	421	176	260	1.62	3.7e-10	318.9	1.32	<0.0001	2.9e-06	6.1e-13	X X X	Hoxc8	Hoxc8,12.16,5.86
V$HOXD1.01	V$HOXF	Homeobox D1 / Hox-4gamma	Paralog hox genes 1-8 from the four hox clusters A, B, C, D	nnrntAATTanctnn	265	111	149	1.78	6.4e-09	181	1.46	<0.0001	5.6e-07	1.6e-13	X X X	Hoxd1	Hoxd1,0,0
V$HOXD3.01	V$HOXF	Homeobox D3 / Hox-4alpha	Paralog hox genes 1-8 from the four hox clusters A, B, C, D	nntAATTannncar	424	177	239	1.77	3.2e-13	302.1	1.4	<0.0001	4.3e-13	9.4e-21	X X X	Hoxd3	Hoxd3,0,0.04
V$HOXD8.01	V$HOXF	Homeobox D8	Paralog hox genes 1-8 from the four hox clusters A, B, C, D	taantaATTAatrgntn	347	154	214	1.62	1.1e-08	259.7	1.34	<0.0001	0.17	1.7e-07	X X X	Hoxd8	Hoxd8,0,0.02
V$NANOG.01	V$HOXF	Homeobox TF Nanog	Paralog hox genes 1-8 from the four hox clusters A, B, C, D	nnkkAATGgknn	123	99	122	1.01	0.5	137.2	0.9	0.8911	0.00084	0.0046	. . +	Nanog	Nanog,0,0.11
V$MEIS1A_HOXA9.01	V$HOXH	Meis1a and Hoxa9 form heterodimeric binding complexes on target DNA	HOX - MEIS1 heterodimers	TGACagkttwayga	80	70	66	1.21	0.14	89.2	0.9	0.849	0.88	0.37	. . .
V$MEIS1B_HOXA9.01	V$HOXH	Meis1b and Hoxa9 form heterodimeric binding complexes on target DNA	HOX - MEIS1 heterodimers	TGACastttwaygr	155	116	121	1.28	0.023	166	0.93	0.8134	0.83	0.55	+ . .
V$HOMEZ.01	V$HZIP	Homeobox and leucine zipper encoding TF	Homeodomain-leucine zipper transcription factors	anwwmATCGttttna	24	21	17	1.41	0.17	18.5	1.3	0.1283	0.47	0.13	. . .
V$IK1.01	V$IKRS	Ikaros 1, potential regulator of lymphocyte differentiation	Ikaros zinc finger family	hntGGGAatrcc	49	45	45	1.09	0.38	51.6	0.95	0.661	0.46	0.12	. . .	Ikzf1	Ikzf1,0.02,0.09
V$IK2.01	V$IKRS	Ikaros 2, potential regulator of lymphocyte differentiation	Ikaros zinc finger family	nnyGGGAwnn	51	47	32	1.59	0.024	47.5	1.07	0.3251	0.81	0.57	+ . .	Ikzf2	Ikzf2,6.32,1.53
V$IK3.01	V$IKRS	Ikaros 3, potential regulator of lymphocyte differentiation	Ikaros zinc finger family	tnytgGGAAtacc	60	54	66	0.91	0.73	71.2	0.84	0.9221	0.13	0.016	. . +	Ikzf3	Ikzf3,0.06,0.09
V$LYF1.01	V$IKRS	LyF-1 Ikaros 1, enriched in B and T lymphocytes	Ikaros zinc finger family	yyTGGGagr	4	4	3	1.33	0.5	6.2	0.64	0.8685	0.17	0.0081	. . +	Ikzf1	Ikzf1,0.02,0.09
V$INSM1.01	V$INSM	Zinc finger protein insulinoma-associated 1 IA-1 functions as a transcriptional repressor	Insulinoma associated factors	tgycwGGGGnnr	27	24	33	0.82	0.82	40.7	0.66	0.9926	0.097	0.00051	. . +
V$IRF1.01	V$IRFF	Interferon regulatory factor 1	Interferon regulatory factors	raaagyGAAAcc	76	67	62	1.23	0.13	43.9	1.73	<0.0001	1	1	. X .
V$IRF2.01	V$IRFF	Interferon regulatory factor 2	Interferon regulatory factors	gaaagyGAAAsyn	78	65	64	1.22	0.14	45.5	1.71	<0.0001	0.97	0.98	. X .
V$IRF3.01	V$IRFF	Interferon regulatory factor 3 IRF-3	Interferon regulatory factors	gaaaccGAAAny	128	100	120	1.07	0.33	83.6	1.53	<0.0001	1	0.9	. X .
V$IRF4.01	V$IRFF	Interferon regulatory factor IRF-related protein NF-EM5, PIP, LSIRF, ICSAT	Interferon regulatory factors	aannGAAAvyadma	51	39	45	1.13	0.31	24.1	2.12	<0.0001	1	1	. X .
V$IRF4.02	V$IRFF	Interferon regulatory factor 4	Interferon regulatory factors	cmccGAAAccgaawccakg	31	27	31	1	0.55	24	1.29	0.0972	0.98	0.63	. . .
V$IRF7.01	V$IRFF	Interferon regulatory factor 7 IRF-7	Interferon regulatory factors	GAAWnygaaant	152	113	128	1.19	0.085	98.7	1.54	<0.0001	0.94	0.99	. X .
V$ISRE.01	V$IRFF	Interferon-stimulated response element	Interferon regulatory factors	ggraaagwGAAActg	106	86	78	1.36	0.023	65.5	1.62	<0.0001	1	1	+ X .
V$IRX2.01	V$IRXF	Iroquois homeobox 2	Iroquois homeobox transcription factors	nntaCATGtann	136	68	155	0.88	0.88	103.4	1.32	0.0116	0.003	0.02	. + +
V$IRX3.01	V$IRXF	Iroquois homeobox 3	Iroquois homeobox transcription factors	nntaCATGtann	136	71	168	0.81	0.97	111.9	1.22	0.0521	0.21	0.051	. . .
V$IRX4.01	V$IRXF	Iroquois homeobox 4	Iroquois homeobox transcription factors	nnwaCATGtwawa	161	82	202	0.8	0.99	129.9	1.24	0.0259	0.0029	0.00091	. + +
V$IRX5.01	V$IRXF	Iroquois homeobox 5	Iroquois homeobox transcription factors	nnwaCATGtwnn	128	62	162	0.79	0.98	105.3	1.22	0.0608	0.0053	0.0019	. . +
V$IRX6.01	V$IRXF	Iroquois homeobox 6	Iroquois homeobox transcription factors	nntaCATGtann	228	97	307	0.74	1	154.3	1.48	0.0001	0.2	0.013	. + +
V$BKLF.01	V$KLFS	Basic krueppel-like factor KLF3	Krueppel like transcription factors	snGGGTgkggcn	9	6	21	0.43	0.99	7.5	1.2	0.3395	0.065	9.1e-05	. . +
V$BTEB3.01	V$KLFS	Basic transcription element BTE binding protein, BTEB3, FKLF-2	Krueppel like transcription factors	drrrgGGAGtnkyn	12	11	22	0.55	0.97	17.9	0.67	0.9444	1	0.84	. . .
V$EKLF.01	V$KLFS	Erythroid krueppel like factor EKLF	Krueppel like transcription factors	cvsvbaGGGTd	20	19	40	0.5	1	29.9	0.67	0.9763	0.25	7.1e-05	. . +
V$GKLF.01	V$KLFS	Gut-enriched Krueppel-like factor	Krueppel like transcription factors	aanrarrgaAGGG	77	63	95	0.81	0.93	63.8	1.21	0.0634	1	0.33	. . .
V$GKLF.02	V$KLFS	Gut-enriched Krueppel-like factor	Krueppel like transcription factors	htyAAAGgnn	70	61	68	1.03	0.47	84.3	0.83	0.9477	0.56	0.82	. . .
V$GKLF.03	V$KLFS	Gut-enriched Krueppel-like factor / KLF4	Krueppel like transcription factors	nngggyGTGGnnn	0	0	4	0	1	1	0	1	NA	NA	. . .
V$KKLF.01	V$KLFS	Kidney-enriched kruppel-like factor, KLF15	Krueppel like transcription factors	gnggnGGGGmgkknn	25	17	66	0.38	1	12.9	1.94	0.0023	0.29	0.00036	. + +
V$KLF6.01	V$KLFS	Kruppel-like factor 6	Krueppel like transcription factors	gnaGGGGstgsnh	13	13	17	0.76	0.82	9.9	1.31	0.2057	0.51	0.25	. . .
V$LEF1.01	V$LEFF	TCF/LEF-1, involved in the Wnt signal transduction pathway	LEF1/TCF	vgdrbawCAAAggrnd	137	111	115	1.19	0.093	111.2	1.23	0.0092	1	0.96	. + .
V$LEF1.02	V$LEFF	TCF/LEF-1, involved in the Wnt signal transduction pathway	LEF1/TCF	nnnwtCAAAgn	115	95	95	1.21	0.095	119.4	0.96	0.6707	0.99	1	. . .
V$ISL1.01	V$LHXF	Pancreatic and intestinal lim-homeodomain factor	Lim homeodomain factors	ttrwsasnnTAATgrnscnw	223	161	179	1.25	0.016	218.1	1.02	0.3766	0.23	1.3e-08	+ . X	Isl1	Isl1,0.07,0.65
V$ISL2.01	V$LHXF	ISL LIM homeobox 2	Lim homeodomain factors	nnaayymATTAanw	336	182	189	1.78	7.1e-11	280	1.2	0.0021	0.0094	9e-11	X + X	Isl2	Isl2,0.55,0.34
V$LHX1.01	V$LHXF	LIM homeobox 1	Lim homeodomain factors	nntwwttAATTaatnn	374	150	240	1.56	3.6e-08	302.5	1.24	0.0013	0.034	2.4e-09	X + X	Lhx1	Lhx1,0.02,0.13
V$LHX2.01	V$LHXF	LIM homeobox 2	Lim homeodomain factors	nnctAATTagtnn	238	115	117	2.03	6.4e-11	174	1.37	0.0005	1.5e-07	1.4e-12	X + X	Lhx2	Lhx2,130.96,434.05
V$LHX3.01	V$LHXF	Homeodomain binding site in LIM/Homeodomain factor LHX3	Lim homeodomain factors	waaTTAAttaa	416	171	255	1.63	2.7e-10	314.1	1.32	<0.0001	0.19	4.6e-05	X X X	Lhx3	Lhx3,0.01,0.08
V$LHX3.02	V$LHXF	LIM-homeodomain TF LHX3	Lim homeodomain factors	ddywtatwTAATtwgn	363	186	258	1.41	1.4e-05	292.4	1.24	0.0002	0.54	4e-10	X + X	Lhx3	Lhx3,0.01,0.08
V$LHX3.03	V$LHXF	LIM homeobox 3	Lim homeodomain factors	nnaattAATTaaww	394	141	276	1.43	2.9e-06	340.6	1.16	0.0248	0.34	5.3e-05	X + X	Lhx3	Lhx3,0.01,0.08
V$LHX4.01	V$LHXF	LIM homeobox 4, Gsh4	Lim homeodomain factors	nnctAATTagntwtg	237	126	119	1.99	2e-10	180.4	1.31	0.0007	1.1e-07	9.5e-12	X + X	Lhx4	Lhx4,0,0.06
V$LHX5.01	V$LHXF	LIM homeobox 5	Lim homeodomain factors	nnattAATTaaawnn	384	150	258	1.49	3.7e-07	327	1.17	0.0157	0.57	2.3e-05	X + X	Lhx5	Lhx5,3.2,4.16
V$LHX6.01	V$LHXF	LIM homeobox 6	Lim homeodomain factors	nncryTAATtarkn	473	176	278	1.7	5.4e-13	369.6	1.28	0.0002	6.2e-10	8.7e-19	X + X	Lhx6	Lhx6,0.02,0.5
V$LHX8.01	V$LHXF	LIM homeobox 8	Lim homeodomain factors	nnctAATTagcnn	167	77	76	2.2	2.6e-09	136.1	1.23	0.0301	1.5e-12	8.9e-17	X + X	Lhx8	Lhx8,0,0
V$LHX9.01	V$LHXF	LIM homeobox 9	Lim homeodomain factors	cnnattAATTaatnm	370	146	211	1.75	2.1e-11	277.7	1.33	<0.0001	3.7e-05	2.3e-08	X X X	Lhx9	Lhx9,0,0.01
V$LMX1A.01	V$LHXF	LIM homeobox TF 1, alpha	Lim homeodomain factors	nnttAATTaawwwnn	412	154	286	1.44	1.1e-06	329.5	1.25	0.0002	0.041	1.7e-08	X + X	Lmx1a	Lmx1a,0,0.05
V$LMX1B.01	V$LHXF	LIM-homeodomain TF	Lim homeodomain factors	nnamawTAATwahnd	196	119	147	1.33	0.0047	123.8	1.58	<0.0001	0.24	1.6e-07	+ X X	Lmx1b	Lmx1b,0,0.11
V$LMX1B.02	V$LHXF	LIM homeobox TF 1, beta	Lim homeodomain factors	nwwwttAATTaatnn	399	149	269	1.48	2.8e-07	321	1.24	0.001	0.095	2.1e-07	X + X	Lmx1b	Lmx1b,0,0.11
V$MAZ.01	V$MAZF	Myc associated zinc finger protein MAZ	Myc associated zinc fingers	kgsGAGGggag	22	19	49	0.45	1	15.3	1.44	0.0644	0.69	0.3	. . .
V$MAZR.01	V$MAZF	MYC-associated zinc finger protein related TF	Myc associated zinc fingers	nsggggGGGGmcn	23	13	45	0.51	1	14	1.65	0.0331	0.14	0.31	. + .
V$MEF2.01	V$MEF2	Myocyte-specific enhancer factor 2	MEF2, myocyte-specific enhancer binding factor	TAAAaataacycy	140	109	141	0.99	0.55	113.4	1.23	0.0064	1	1	. + .
V$MEF2.02	V$MEF2	Myocyte-specific enhancer factor 2	MEF2, myocyte-specific enhancer binding factor	nnkctawaAATAgmnn	15	14	12	1.25	0.35	13	1.15	0.3252	0.31	0.51	. . .
V$MEF2.03	V$MEF2	Myocyte-specific enhancer factor 2	MEF2, myocyte-specific enhancer binding factor	nnnwkctawaaATAGmnn	9	9	4	2.25	0.13	8.2	1.09	0.4418	0.13	0.067	. . .
V$MEF2.04	V$MEF2	Myocyte-specific enhancer factor 2	MEF2, myocyte-specific enhancer binding factor	nntgttactaaAAATagaamnn	6	5	5	1.2	0.5	4.6	1.29	0.3214	0.32	0.26	. . .
V$MEF2.05	V$MEF2	Myocyte-specific enhancer factor 2	MEF2, myocyte-specific enhancer binding factor	kctawaAATAgm	9	8	11	0.82	0.75	10.5	0.86	0.7081	0.61	0.49	. . .
V$MEF2.06	V$MEF2	Myocyte-specific enhancer factor 2	MEF2, myocyte-specific enhancer binding factor	ytaaAAATadcbch	72	67	70	1.03	0.47	42.3	1.7	<0.0001	1	0.34	. X .
V$MEF2.07	V$MEF2	Myocyte-specific enhancer factor 2	MEF2, myocyte-specific enhancer binding factor	nkctaaAAATarcyc	15	15	11	1.36	0.28	9.5	1.58	0.0581	0.88	0.36	. . .
V$RSRFC4.01	V$MEF2	Related to serum response factor, C4	MEF2, myocyte-specific enhancer binding factor	nwkctawaaATAGmnn	28	26	28	1	0.55	24.8	1.13	0.2925	0.82	0.13	. . .
V$SL1.01	V$MEF2	Member of the RSRF related to serum response factor protein family from Xenopus laevis	MEF2, myocyte-specific enhancer binding factor	CTATwwwtag	184	122	156	1.18	0.072	169.1	1.09	0.1472	0.75	0.023	. . +
V$MEF3.01	V$MEF3	MEF3 binding site, present in skeletal muscle-specific transcriptional enhancers	MEF3 binding sites	kgsTCAGgbtdcn	8	8	11	0.73	0.82	12.1	0.66	0.9126	0.1	0.52	. . .
V$SIX.01	V$MEF3	Binding sites for Six1, Six4 and Six5	MEF3 binding sites	nnTCAGgttnc	39	35	47	0.83	0.83	47.2	0.83	0.9013	0.013	0.31	. . +
V$MIT.01	V$MITF	MIT Microphthalmia TF and TFE3	Microphthalmia transcription factor	nnrvkCATGtgmynn	56	47	64	0.88	0.79	46	1.22	0.0885	0.22	9.7e-06	. . X
V$MOK2.01	V$MOKF	Ribonucleoprotein associated zinc finger protein MOK-2 mouse	Mouse Krueppel like factor	rvcctyrtcagngCCTTkanb	40	38	39	1.03	0.5	39.8	1	0.5137	0.11	0.086	. . .	Zfp239	Zfp239,1.43,2.47
V$MOK2.02	V$MOKF	Ribonucleoprotein associated zinc finger protein MOK-2 human	Mouse Krueppel like factor	gnrCCTTn	48	41	43	1.12	0.34	77.4	0.62	1	0.39	0.56	. . .	Zfp239	Zfp239,1.43,2.47
V$MTF-1.01	V$MTF1	Metal TF 1, MRE	Metal induced transcription factor	syytGCRCncggccy	2	2	4	0.5	0.89	3.9	0.52	0.8989	0.042	0.11	. . +
V$CMYB.01	V$MYBL	c-Myb, important in hematopoesis, cellular equivalent to avian myoblastosis virus oncogene v-myb	Cellular and viral myb-like transcriptional regulators	CAACygycnn	48	43	47	1.02	0.5	55	0.87	0.8489	0.58	0.94	. . .
V$CMYB.02	V$MYBL	c-Myb, important in hematopoesis, cellular equivalent to avian myoblastosis virus oncogene v-myb	Cellular and viral myb-like transcriptional regulators	wnYAACsgnc	71	63	65	1.09	0.33	78.1	0.91	0.8053	0.52	0.69	. . .
V$VMYB.01	V$MYBL	v-Myb	Cellular and viral myb-like transcriptional regulators	aatAACGgaw	99	87	92	1.08	0.33	102.6	0.96	0.656	0.32	0.89	. . .
V$VMYB.02	V$MYBL	v-Myb	Cellular and viral myb-like transcriptional regulators	nsyAACGgh	30	26	38	0.79	0.86	33.5	0.9	0.7496	0.65	0.51	. . .
V$VMYB.03	V$MYBL	v-Myb, viral myb variant from transformed BM2 cells	Cellular and viral myb-like transcriptional regulators	nntAACGgyan	25	24	32	0.78	0.86	24.2	1.03	0.4594	0.85	0.72	. . .
V$VMYB.04	V$MYBL	v-Myb, AMV v-myb	Cellular and viral myb-like transcriptional regulators	wntAACGghc	40	39	42	0.95	0.63	43.2	0.93	0.7113	0.00053	0.14	. . +
V$VMYB.05	V$MYBL	v-Myb, variant of AMV v-myb	Cellular and viral myb-like transcriptional regulators	nntAACGgnn	24	23	36	0.67	0.95	24.4	0.98	0.5575	0.93	0.89	. . .
V$E47.01	V$MYOD	MyoD/E47 and MyoD/E12 dimers	Myoblast determining factors	vsnGCAGgtgknc	13	13	13	1	0.58	8.8	1.47	0.1122	0.3	0.82	. . .	Tcf3	Tcf3,1.36,5.39
V$E47.02	V$MYOD	E47 homodimer	Myoblast determining factors	nnmrcaGGTGttmnn	9	9	14	0.64	0.89	10.9	0.82	0.7613	0.091	0.022	. . +	Tcf3	Tcf3,1.36,5.39
V$MYF5.01	V$MYOD	Myf5 myogenic bHLH protein	Myoblast determining factors	mrgCARCwgswg	12	10	14	0.86	0.72	9.6	1.25	0.2716	0.89	0.74	. . .	Myf5	Myf5,0,0.02
V$MYOD.01	V$MYOD	Myogenic regulatory factor MyoD myf3	Myoblast determining factors	bswGRCAgstggng	14	14	10	1.4	0.27	7.7	1.82	0.027	0.13	0.23	. + .	Myod1	Myod1,0,0.28
V$MYOGENIN.01	V$MYOD	Myogenic bHLH protein myogenin myf4	Myoblast determining factors	acaACAGgtgcan	7	7	17	0.41	0.99	9.5	0.74	0.8336	0.069	0.75	. . .	Myog	Myog,0,0.05
V$MYOGENIN.02	V$MYOD	Myogenic bHLH protein myogenin myf4	Myoblast determining factors	rnkynmCAGCtgbnsbn	16	13	13	1.23	0.36	10.4	1.54	0.0763	0.0038	0.29	. . +	Myog	Myog,0,0.05
V$MYT1.01	V$MYT1	MyT1 zinc finger TF involved in primary neurogenesis	MYT1 C2HC zinc finger protein	naAAGTttactt	279	161	222	1.26	0.0061	279.7	1	0.5177	1	1	+ . .
V$MYT1.02	V$MYT1	MyT1 zinc finger TF involved in primary neurogenesis	MYT1 C2HC zinc finger protein	nnaAAGTttnn	238	156	178	1.34	0.0019	244.1	0.97	0.6678	1	0.96	+ . .
V$MYT1L.01	V$MYT1	Myelin TF 1-like, neuronal C2HC zinc finger factor 1	MYT1 C2HC zinc finger protein	ngaaAGYTb	129	101	95	1.36	0.014	138.3	0.93	0.7963	0.99	0.98	+ . .
V$MZF1.01	V$MZF1	Myeloid zinc finger protein MZF1	Myeloid zinc finger 1 factors	gnGGGGa	32	32	46	0.7	0.96	37.7	0.85	0.8478	0.79	0.092	. . .
V$MZF1.02	V$MZF1	Myeloid zinc finger protein MZF1	Myeloid zinc finger 1 factors	ddGGGGan	74	60	97	0.76	0.97	72	1.03	0.4241	0.71	0.0052	. . +
V$MZF1.03	V$MZF1	Myeloid zinc finger protein MZF1	Myeloid zinc finger 1 factors	gnGGGGannn	29	29	45	0.64	0.98	35.3	0.82	0.8784	0.65	0.12	. . .
V$NBRE.01	V$NBRE	Monomers of the nur subfamily of nuclear receptors nur77, nurr1, nor-1	NGFI-B response elements, nur subfamily of nuclear receptors	nnraAAGGtcamrnn	57	56	39	1.46	0.041	54.6	1.04	0.3916	0.44	0.75	+ . .
V$MASH1.01	V$NEUR	Mammalian achaete scute homolog 1 Ascl1	NeuroD, Beta2, HLH domain	vncabCTGCwn	22	21	30	0.73	0.89	18.7	1.18	0.2508	0.094	0.61	. . .
V$NEUROD1.01	V$NEUR	DNA binding site for NEUROD1 BETA-2 / E47 dimer	NeuroD, Beta2, HLH domain	yrgcCATCtgcyn	28	28	42	0.67	0.96	31.5	0.89	0.7582	0.0005	0.00021	. . +
V$NEUROG.01	V$NEUR	Neurogenin 1 and 3 ngn1/3 binding sites	NeuroD, Beta2, HLH domain	svCCATmtgkyn	54	47	61	0.89	0.77	48.9	1.11	0.2606	0.0014	0.082	. . +
V$NGN_NEUROD.01	V$NEUR	Neurogenin and NeuroD binding sites	NeuroD, Beta2, HLH domain	CAKCtgnn	42	36	36	1.17	0.29	33.6	1.25	0.0902	0.0042	0.024	. . +
V$NF1.01	V$NF1F	Nuclear factor 1	Nuclear factor 1	nnhTTGGcwnmntkccarnn	36	27	18	2	0.0099	28.7	1.25	0.1253	0.022	0.17	+ . +
V$NF1.02	V$NF1F	Nuclear factor 1 CTF1	Nuclear factor 1	TGGCasnnngccaann	14	11	11	1.27	0.35	13.7	1.02	0.498	0.32	0.088	. . .
V$NF1.03	V$NF1F	Non-palindromic nuclear factor I binding sites	Nuclear factor 1	sntGCCArdna	46	42	46	1	0.54	52.7	0.87	0.8383	0.84	0.58	. . .
V$NFAT.01	V$NFAT	Nuclear factor of activated T-cells	Nuclear factor of activated T-cells	nrwGGAAana	134	113	138	0.97	0.62	92.7	1.44	<0.0001	0.96	0.91	. X .
V$NFAT5.01	V$NFAT	Nuclear factor of activated T-cells 5	Nuclear factor of activated T-cells	mrtGGAAamawwmnkvsy	137	115	153	0.9	0.84	106.3	1.29	0.0024	0.96	0.98	. + .
V$NFAT5.02	V$NFAT	Nuclear factor of activated T-cells 5	Nuclear factor of activated T-cells	tGGAAaattny	163	126	127	1.28	0.02	120.7	1.35	0.0002	1	1	+ + .
V$CREL.01	V$NFKB	c-Rel	Nuclear factor kappa B/c-rel	bgggntTTCC	27	25	40	0.68	0.96	38.9	0.69	0.9795	0.0089	0.16	. . +
V$HIVEP1.01	V$NFKB	ZAS domain TF: human immunodeficiency virus type 1 enhancer-binding protein-1 HIVEP1, major histocompatibility complex-binding protein-1 MBP-1, positive regulatory domain II-binding factor 1 PRDII-BF1	Nuclear factor kappa B/c-rel	wdGGGAmtttccn	22	21	34	0.65	0.96	42.4	0.52	0.9994	0.21	0.12	. . .
V$NFKAPPAB.01	V$NFKB	NF-kappaB	Nuclear factor kappa B/c-rel	GGGAntyycc	14	14	23	0.61	0.95	27.1	0.52	0.9965	0.1	0.0057	. . +
V$NFKAPPAB.02	V$NFKB	NF-kappaB	Nuclear factor kappa B/c-rel	nGGGActttccn	26	25	40	0.65	0.97	44.9	0.58	0.9985	0.5	0.27	. . .
V$NFKAPPAB50.01	V$NFKB	NF-kappaB p50	Nuclear factor kappa B/c-rel	gGGGAtyccc	7	5	12	0.58	0.92	19.2	0.36	0.9972	0.21	0.56	. . .
V$NFKAPPAB65.01	V$NFKB	NF-kappaB p65	Nuclear factor kappa B/c-rel	bggrrtTTCC	29	26	47	0.62	0.99	46.5	0.62	0.9967	0.059	0.18	. . .
V$NKX11.01	V$NKX1	NK1 homeobox 1, SAX2	NK1 homeobox transcription factors	wgnrcyAATTrgygsnn	137	94	63	2.17	9e-08	113.4	1.21	0.0404	1.9e-07	2e-06	X + X	Nkx1-1	NA,NA,NA
V$NKX12.01	V$NKX1	NK1 homeobox 2, Sax1-like	NK1 homeobox transcription factors	nnrytAATTartncw	322	141	172	1.87	7.1e-12	226.5	1.42	<0.0001	2.9e-11	3.1e-14	X X X	Nkx1-2	Nkx1-2,0,0
V$NKX61.01	V$NKX6	NK6 homeobox 1	NK6 homeobox transcription factors	TTAAttac	380	193	261	1.46	1.5e-06	331.8	1.15	0.0102	0.049	0.0075	X + +	Nkx6-1	Nkx6-1,0,0.09
V$NKX61.02	V$NKX6	NK6 homeobox 1	NK6 homeobox transcription factors	tTTAAttgntw	192	138	158	1.22	0.039	182.3	1.05	0.25	0.062	0.19	+ . .	Nkx6-1	Nkx6-1,0,0.09
V$NKX61.03	V$NKX6	NK6 homeobox 1, NKX6 ALPHA	NK6 homeobox transcription factors	nnaatTAATtamy	398	177	240	1.66	2.1e-10	294.7	1.35	<0.0001	5.5e-07	1.5e-15	X X X	Nkx6-1	Nkx6-1,0,0.09
V$NKX63.01	V$NKX6	NK6 homeobox 3	NK6 homeobox transcription factors	nnwatTAATtant	514	205	313	1.64	1.4e-12	378.7	1.36	<0.0001	3.2e-06	1.9e-20	X X X	Nkx6-3	Nkx6-3,0,0.02
V$BAPX1.01	V$NKXH	Bagpipe homeobox homolog 1 homeodomain protein Nkx-3.2	NKX homeodomain factors	nnttAAGTggtt	115	96	91	1.26	0.054	133.2	0.86	0.9532	0.94	0.75	. . .	Nkx3-2	Nkx3-2,0,0.08
V$NKX22.01	V$NKXH	NK2 homeobox 2, NKX2BETA	NKX homeodomain factors	nntytcaAGTGgyn	21	21	17	1.24	0.31	27.9	0.75	0.9223	0.22	0.39	. . .	Nkx2-2	Nkx2-2,0,0
V$NKX23.01	V$NKXH	NK2 homeobox 3, CSX 3	NKX homeodomain factors	yyttaaGTACttaann	109	57	97	1.12	0.22	119.3	0.91	0.758	1	0.6	. . .	Nkx2-3	Nkx2-3,0,0.06
V$NKX24.01	V$NKXH	NK2 homeobox 4, NKX 2 DELTA	NKX homeodomain factors	aawktyaAGTGgnt	35	34	26	1.35	0.15	40.9	0.86	0.84	0.99	0.55	. . .	Nkx2-4	Nkx2-4,0,0.11
V$NKX25.01	V$NKXH	Homeo domain factor Nkx-2.5/Csx, tinman homolog, high affinity sites	NKX homeodomain factors	tyAAGTg	22	22	12	1.83	0.061	25.1	0.88	0.7575	0.43	0.47	. . .	Nkx2-5	Nkx2-5,0,0
V$NKX25.02	V$NKXH	Homeo domain factor Nkx-2.5/Csx, tinman homolog low affinity sites	NKX homeodomain factors	cwTAATtg	280	177	180	1.56	1.8e-06	274.1	1.02	0.3724	2.5e-11	2.5e-14	X . X	Nkx2-5	Nkx2-5,0,0
V$NKX25.03	V$NKXH	Homeodomain factor Nkx-2.5/Csx	NKX homeodomain factors	cnsaAGTGnb	4	4	0	Inf	0.062	4.4	0.92	0.633	0.0075	0.026	. . +	Nkx2-5	Nkx2-5,0,0
V$NKX25.04	V$NKXH	NK2 homeobox 5, cardiac-specific homeo box 1 Csx1	NKX homeodomain factors	aawttyaAGTGgnt	33	31	40	0.82	0.83	46.1	0.72	0.9804	1	0.78	. . .	Nkx2-5	Nkx2-5,0,0
V$NKX26.01	V$NKXH	NK2 homeobox 6, Csx2	NKX homeodomain factors	aannttaAGTGgnt	54	47	61	0.89	0.77	68.8	0.78	0.9696	0.99	0.36	. . .	Nkx2-6	Nkx2-6,0,0
V$NKX29.01	V$NKXH	NK2 homeobox 9, NKX2H	NKX homeodomain factors	tttnaaGTACttnaann	88	58	78	1.13	0.24	100.7	0.87	0.8538	0.89	0.22	. . .	Nkx2-9	Nkx2-9,0,0
V$NKX31.01	V$NKXH	Prostate-specific homeodomain protein NKX3.1	NKX homeodomain factors	nwwtAAGTatwnd	291	174	275	1.06	0.26	253	1.15	0.0093	1	1	. + .	Nkx3-1	Nkx3-1,0,0.01
V$NKX31.02	V$NKXH	NK3 homeobox 1, NKX-3 ALPHA, BAPX2	NKX homeodomain factors	nntttaaGTACttnn	102	60	98	1.04	0.42	93.7	1.09	0.2653	0.99	0.28	. . .	Nkx3-1	Nkx3-1,0,0.01
V$NKX32.01	V$NKXH	Homeodomain protein NKX3.2 BAPX1, NKX3B, Bagpipe homolog	NKX homeodomain factors	nntrAGTGnnn	61	55	52	1.17	0.23	65.4	0.93	0.7195	0.98	0.94	. . .	Nkx3-2	Nkx3-2,0,0.08
V$TTF1.01	V$NKXH	Thyroid TF-1 TTF1 binding site	NKX homeodomain factors	nnctCAAGwg	8	8	1	8	0.02	5.6	1.42	0.2097	0.018	0.36	+ . +	Nkx2-1	NA,NA,NA
V$TTF1.02	V$NKXH	Thyroid TF-1, NK2 homeobox 1 Nkx2-1	NKX homeodomain factors	aanktcaAGTGgnt	28	28	31	0.9	0.7	37.1	0.75	0.9481	0.95	0.34	. . .	Nkx2-1	NA,NA,NA
V$OLF1.01	V$NOLF	Olfactory neuron-specific factor	Neuron-specific-olfactory factor	nncdabTCCCyngrgarbnkgn	0	0	14	0	1	25.9	0	1	NA	NA	. . .	Ebf1 Ebf2 Ebf3 Ebf4	Ebf1,41.56,84.08;Ebf2,152.95,258.41;Ebf3,199.94,254.22;Ebf4,160.07,131.43
V$OLF1.02	V$NOLF	Olfactory neuron-specific factor	Neuron-specific-olfactory factor	nnTCCCyngrggcyynnn	0	0	19	0	1	22.2	0	1	NA	NA	. . .	Ebf1 Ebf2 Ebf3 Ebf4	Ebf1,41.56,84.08;Ebf2,152.95,258.41;Ebf3,199.94,254.22;Ebf4,160.07,131.43
V$ARP1.01	V$NR2F	Apolipoprotein AI regulatory protein 1, NR2F2, DR1 sites	Nuclear receptor subfamily 2 factors	rrgkycarrGGTCa	39	35	29	1.34	0.14	39.2	1	0.5371	0.02	0.35	. . +
V$COUP.01	V$NR2F	Chicken ovalbumin upstream promoter 1 COUP-TFI and chicken ovalbumin upstream promoter 2 COUP-TFII, DR1 sites	Nuclear receptor subfamily 2 factors	nnrggycaaAGGTcang	36	35	33	1.09	0.4	35	1.03	0.4555	0.0058	0.24	. . +
V$COUP.02	V$NR2F	Chicken ovalbumin upstream promoter COUP-TF, DR0 sites	Nuclear receptor subfamily 2 factors	wnaggTCAAggymrrvn	13	13	23	0.57	0.97	21.3	0.61	0.9773	0.8	0.84	. . .
V$HNF4.01	V$NR2F	Hepatic nuclear factor 4, DR1 sites	Nuclear receptor subfamily 2 factors	rggnCAAAgktcan	62	53	36	1.72	0.0056	53	1.17	0.1218	0.66	0.97	+ . .
V$HNF4.02	V$NR2F	Hepatic nuclear factor 4, DR2 sites	Nuclear receptor subfamily 2 factors	srggtcmAAAGgtcvh	31	28	19	1.63	0.059	38.5	0.81	0.9038	1.3e-07	0.028	. . X
V$HNF4.03	V$NR2F	Hepatic nuclear factor 4, DR1 sites	Nuclear receptor subfamily 2 factors	nngggCAAAgkyca	39	36	19	2.05	0.006	32.2	1.21	0.1297	0.00037	0.2	+ . +
V$HNF4A.01	V$NR2F	Hepatic nuclear factor 4alpha, DR1 sites	Nuclear receptor subfamily 2 factors	rknCAAAgknca	26	25	16	1.62	0.082	23.2	1.12	0.3109	0.16	0.83	. . .
V$HPF1.01	V$NR2F	HepG2-specific P450 2C factor-1, DR1 sites	Nuclear receptor subfamily 2 factors	nnrrgrvcAAAGkscanccnk	63	55	50	1.26	0.13	54.5	1.16	0.1376	0.43	0.61	. . .
V$PNR.01	V$NR2F	Photoreceptor-specific nuclear receptor subfamily 2, group E, member 3 Nr2e3, DR1 sites	Nuclear receptor subfamily 2 factors	ragrTCAAarrtca	89	83	90	0.99	0.56	100.3	0.89	0.8793	0.79	0.72	. . .
V$TR2.01	V$NR2F	Nuclear hormone receptor TR2, DR5 binding sites	Nuclear receptor subfamily 2 factors	dnaggtcannnnnaGGTCaba	36	36	51	0.71	0.96	44	0.82	0.9049	0.41	0.57	. . .
V$TR2_TR4.01	V$NR2F	DR1 binding sites for TR2 homodimers or TR2/TR4 heterodimers	Nuclear receptor subfamily 2 factors	hnvaggncabaGGTCann	41	36	39	1.05	0.46	46.8	0.88	0.8179	0.35	0.32	. . .
V$TR4.01	V$NR2F	TR4 homodimer, DR1 site	Nuclear receptor subfamily 2 factors	nagaggtcaaAGGTcahnn	60	55	46	1.3	0.1	64.1	0.94	0.7075	0.23	0.31	. . .
V$TR4.02	V$NR2F	TR4 homodimer, DR1 site	Nuclear receptor subfamily 2 factors	habAGGTcaaaggtcand	43	38	51	0.84	0.82	48.9	0.88	0.8156	0.97	0.27	. . .
V$NRF1.01	V$NRF1	Nuclear respiratory factor 1 NRF1, bZIP TF that acts on nuclear genes encoding mitochondrial proteins	Nuclear respiratory factor 1	vncGCGCabgcgcvnv	2	1	0	Inf	0.25	0.6	3.51	0.2021	0.48	0.76	. . .
V$NRSE.01	V$NRSF	Neural-restrictive-silencer-element	Neuron-restrictive silencer factor	ttyagcwccdCGGAcagyrcc	1	1	6	0.17	0.99	2.7	0.37	0.9335	0.00056	0.0099	. . +	Rest	Rest,0.18,0.21
V$NRSF.01	V$NRSF	Neuron-restrictive silencer factor	Neuron-restrictive silencer factor	ttcAGCAccacggacagmgsc	6	6	15	0.4	0.99	8.1	0.74	0.8171	0.076	0.5	. . .	Rest	Rest,0.18,0.21
V$NRSF.02	V$NRSF	Neuron-restrictive silencer factor 11 bp spacer between half sites	Neuron-restrictive silencer factor	nnttcaGCACcanggacagcnccnn	15	15	27	0.56	0.98	15.5	0.97	0.5849	0.77	0.028	. . +	Rest	Rest,0.18,0.21
V$NRSF.03	V$NRSF	Neuron-restrictive silencer factor 17 bp spacer between half sites	Neuron-restrictive silencer factor	nnttCAGCaccnnnnnngtggacagckccn	14	14	19	0.74	0.85	15.3	0.92	0.6614	0.81	0.57	. . .	Rest	Rest,0.18,0.21
V$ROAZ.01	V$OAZF	Rat C2H2 Zn finger protein involved in olfactory neuronal differentiation	Olfactory associated zinc finger protein	nvGCACccawgggtgm	12	11	29	0.41	1	21.4	0.56	0.9847	0.062	0.036	. . +
V$OCT.01	V$OCT1	Octamer binding site OCT1/OCT2	Octamer binding protein	rtATGCaaatnag	290	169	294	0.99	0.58	229.1	1.27	<0.0001	0.49	0.0031	. X +	Pou2f1 Pou2f2	Pou2f1,3.04,7.5;Pou2f2,3.97,2.79
V$OCT1.01	V$OCT1	Octamer-binding factor 1	Octamer binding protein	nwTATGcaaatnt	226	145	280	0.81	0.99	187.6	1.2	0.0023	0.18	0.00041	. + +	Pou2f1	Pou2f1,3.04,7.5
V$OCT1.02	V$OCT1	Octamer-binding factor 1	Octamer binding protein	nATGCaaatn	164	127	144	1.14	0.14	148.6	1.1	0.1129	0.26	0.00033	. . +	Pou2f1	Pou2f1,3.04,7.5
V$OCT1.03	V$OCT1	Octamer-binding TF-1, POU class 2 homeobox 1 POU2F1	Octamer binding protein	wanytaATTAnyn	494	197	293	1.69	3.8e-13	343.9	1.44	<0.0001	0.0012	1e-16	X X X	Pou2f1	Pou2f1,3.04,7.5
V$OCT1.04	V$OCT1	Octamer-binding factor 1	Octamer binding protein	rrTATGcaaatbmk	253	159	248	1.02	0.43	209	1.21	0.0014	0.96	0.0043	. + +	Pou2f1	Pou2f1,3.04,7.5
V$OCT1.05	V$OCT1	Octamer-binding factor 1	Octamer binding protein	nrCATSwmawtwmb	190	147	163	1.17	0.083	183.8	1.03	0.3317	0.72	0.00011	. . +	Pou2f1	Pou2f1,3.04,7.5
V$OCT1.06	V$OCT1	Octamer-binding factor 1	Octamer binding protein	nntatgstAATT	319	181	286	1.12	0.097	299.9	1.06	0.1442	0.021	0.0054	. . +	Pou2f1	Pou2f1,3.04,7.5
V$OCT2.01	V$OCT1	Octamer-binding TF-2, POU class 2 homeobox 2 POU2F2	Octamer binding protein	nntATGCaaatnn	295	179	321	0.92	0.86	242.5	1.22	0.0002	0.037	0.00012	. + +	Pou2f2	Pou2f2,3.97,2.79
V$OCT3_4.01	V$OCT1	POU domain, class 5, TF 1	Octamer binding protein	gtnATGCwaawgrr	140	116	107	1.31	0.021	105.1	1.33	0.0005	0.0068	0.001	+ + +	Pou5f1	Pou5f1,0,0.09
V$OCT3_4.02	V$OCT1	POU domain, class 5, TF 1	Octamer binding protein	tntGCATnwnaawn	181	136	205	0.88	0.9	127	1.43	<0.0001	0.77	0.029	. X +	Pou5f1	Pou5f1,0,0.09
V$POU2F3.01	V$OCT1	POU class 2 homeobox 3 POU2F3	Octamer binding protein	nntATGCaaatnn	286	175	299	0.96	0.72	241	1.19	0.0021	0.024	1.3e-05	. + X	Pou2f3	Pou2f3,3.03,0.92
V$POU3F3.01	V$OCT1	POU class 3 homeobox 3 POU3F3, OTF8	Octamer binding protein	nntatGCATaatn	324	162	365	0.89	0.95	218.5	1.48	<0.0001	0.22	0.0027	. X +	Pou3f3	Pou3f3,0.04,0.05
V$OVOL1.01	V$OVOL	Zinc finger TF OVO homolog-like 1	OVO homolog-like transcription factors	rwmwccGTTAnbtnb	129	97	146	0.88	0.86	153.4	0.84	0.9802	0.25	0.77	. . .
V$P53.01	V$P53F	Tumor suppressor p53	p53 tumor suppressor	rgaCATGcccgggcatgtyy	14	11	23	0.61	0.95	12.1	1.15	0.3404	0.21	0.58	. . .
V$P53.02	V$P53F	Tumor suppressor p53 5' half site	p53 tumor suppressor	nnggrCATGycc	20	17	17	1.18	0.37	26.1	0.77	0.8791	0.061	0.24	. . .
V$P53.03	V$P53F	Tumor suppressor p53 3' half site	p53 tumor suppressor	rgrCAWGtynn	50	40	42	1.19	0.23	48.8	1.02	0.4509	0.037	0.046	. . +
V$P53.04	V$P53F	Tumor suppressor p53	p53 tumor suppressor	ngrCATGycnggrcatgyyy	18	12	18	1	0.57	8.4	2.13	0.0123	0.56	0.22	. + .
V$P53.05	V$P53F	Tumor suppressor p53	p53 tumor suppressor	rrrCAAGbyhnngacawgyyy	25	23	27	0.93	0.66	29.3	0.85	0.7977	0.007	0.091	. . +
V$P53.06	V$P53F	Tumor suppressor p53	p53 tumor suppressor	nngrrCAWGyccrgrcatgtynn	15	12	18	0.83	0.76	11.6	1.29	0.2285	0.0032	0.0012	. . +
V$DBP.01	V$PARF	Albumin D-box binding protein	PAR/bZIP family	ybnkrTTATgcaabh	145	117	110	1.32	0.017	146.4	0.99	0.5516	0.043	0.0023	+ . +
V$HLF.01	V$PARF	Hepatic leukemia factor	PAR/bZIP family	attryGTAAc	169	116	147	1.15	0.12	165.2	1.02	0.3954	0.84	0.64	. . .
V$TEF.01	V$PARF	Thyrotrophic embryonic factor	PAR/bZIP family	dtkayGTAAw	328	179	288	1.14	0.058	304.5	1.08	0.1157	0.7	0.083	. . .
V$TEF_HLF.01	V$PARF	Thyrotrophic embryonic factor / hepatic leukemia factor	PAR/bZIP family	nnaTTACgtaacnn	248	142	235	1.06	0.29	249	1	0.5309	0.4	0.0062	. . +
V$VBP.01	V$PARF	PAR-type chicken vitellogenin promoter-binding protein	PAR/bZIP family	ntdayGTAAc	219	147	224	0.98	0.61	215.8	1.01	0.4331	0.56	0.32	. . .
V$PAX1.01	V$PAX1	Pax1 paired domain protein, expressed in the developing vertebral column of mouse embryos	PAX-1 binding sites	cCGTTccgctctagatat	18	17	12	1.5	0.18	18.4	0.98	0.5703	0.43	0.45	. . .
V$PAX2.01	V$PAX2	Zebrafish PAX2 paired domain protein	PAX-2 binding sites	trsastgtncmgwsstkAAACks	158	116	145	1.09	0.25	152	1.04	0.3239	1	1	. . .
V$PAX3.01	V$PAX3	Pax-3 paired domain protein, expressed in embryogenesis, mutations correlate to Waardenburg Syndrome	PAX-3 binding sites	TCGTcacrctthm	4	4	9	0.44	0.95	10.4	0.38	0.9919	0.97	0.74	. . .
V$PAX3.02	V$PAX3	Pax-3 paired domain protein	PAX-3 binding sites	bnwgTCACactdvynwtn	43	40	29	1.48	0.062	27.4	1.57	0.0035	0.55	0.24	. + .
V$PAX5.01	V$PAX5	B-cell-specific activator protein	PAX-5 B-cell-specific activator protein	bcnnnrNKCAnbgnwgnrkrgcsrshnb	17	17	21	0.81	0.79	12.5	1.36	0.129	0.89	0.7	. . .	Pax5	Pax5,0,0.03
V$PAX5.02	V$PAX5	B-cell-specific activator protein	PAX-5 B-cell-specific activator protein	gamsrganwybtnrAGCGkracsrynsm	1	1	2	0.5	0.88	3.7	0.27	0.9755	0.2	0.23	. . .	Pax5	Pax5,0,0.03
V$PAX5.03	V$PAX5	PAX5 paired domain protein	PAX-5 B-cell-specific activator protein	nvgkgKCACngtcrnnbanwkcc	13	13	15	0.87	0.71	8.6	1.51	0.0979	0.12	0.24	. . .	Pax5	Pax5,0,0.03
V$PAX4_PD.01	V$PAX6	PAX4 paired domain binding site	PAX-4/PAX-6 paired domain binding sites	GCASbswtgmgtgmn	7	7	8	0.88	0.7	5.7	1.23	0.3492	0.11	0.022	. . +	Pax4	Pax4,0,0.12
V$PAX6.01	V$PAX6	Pax-6 paired domain binding site	PAX-4/PAX-6 paired domain binding sites	nnttcACGCwtsantkn	68	52	53	1.28	0.1	67.4	1.01	0.4863	1	0.72	. . .	Pax6	Pax6,0.97,1.37
V$PAX6.02	V$PAX6	PAX6 paired domain and homeodomain are required for binding to this site	PAX-4/PAX-6 paired domain binding sites	ndakkkCCAGgncag	25	25	36	0.69	0.94	23	1.08	0.3674	0.72	0.61	. . .	Pax6	Pax6,0.97,1.37
V$PAX6.03	V$PAX6	Pax-6 paired domain binding site	PAX-4/PAX-6 paired domain binding sites	ynttcACGCwtcantkmc	72	65	68	1.06	0.4	90.9	0.79	0.9833	0.86	0.48	. . .	Pax6	Pax6,0.97,1.37
V$PAX6.04	V$PAX6	PAX6 paired domain binding site	PAX-4/PAX-6 paired domain binding sites	wtCCMCnratsnstkcns	84	74	78	1.08	0.35	60.2	1.4	0.0019	0.35	0.021	. + +	Pax6	Pax6,0.97,1.37
V$PAX2.02	V$PAX8	Paired box protein 2	PAX-2/5/8 binding sites	wNTCAngcntmnn	48	41	39	1.23	0.2	42.8	1.12	0.2399	0.85	0.9	. . .
V$PAX8.01	V$PAX8	PAX 2/5/8 binding site	PAX-2/5/8 binding sites	cwnTSAAgydtnm	90	79	85	1.06	0.38	112.1	0.8	0.9867	0.27	0.99	. . .
V$PAX9.01	V$PAX9	Zebrafish PAX9 binding sites	PAX-9 binding sites	sgCACCgatgsgtgannrcy	4	4	4	1	0.64	3.5	1.15	0.4569	0.092	0.44	. . .
V$PAX4.01	V$PAXH	Pax-4 homeodomain binding site, together with PAX-6 involved in pancreatic development	PAX homeodomain binding sites	aawaATTAnn	1	1	8	0.12	1	3.2	0.31	0.9634	0.6	0.79	. . .	Pax4	Pax4,0,0.12
V$PAX4.02	V$PAXH	Paired box 4, homeodomain binding site	PAX homeodomain binding sites	nnytAATTaryns	335	135	189	1.77	9.2e-11	260.2	1.29	0.0007	2.2e-07	2.1e-13	X + X	Pax4	Pax4,0,0.12
V$PAX6_HD.01	V$PAXH	Paired box 6, homeodomain binding site	PAX homeodomain binding sites	tnaytAATTartknn	229	109	142	1.61	3.7e-06	167.7	1.37	0.0005	0.097	0.00013	X + +	Pax6	Pax6,0.97,1.37
V$PBX1_MEIS1.01	V$PBXC	Binding site for a Pbx1/Meis1 heterodimer	PBX1 - MEIS1 complexes	wTGATtgacagst	89	81	75	1.19	0.16	119.2	0.75	0.9987	0.99	0.52	. . .
V$PBX1_MEIS1.02	V$PBXC	Binding site for a Pbx1/Meis1 heterodimer	PBX1 - MEIS1 complexes	nnTGATtgacagsb	108	93	83	1.3	0.041	135.7	0.8	0.992	0.82	0.32	+ . .
V$PBX1_MEIS1.03	V$PBXC	Binding site for a Pbx1/Meis1 heterodimer	PBX1 - MEIS1 complexes	nndwtgatTGACagg	97	85	86	1.13	0.23	127.6	0.76	0.9979	0.62	0.95	. . .
V$PREB.01	V$PCBE	Prolactin regulatory element-binding protein	PREB core-binding element	ymynaTCAGnsmnc	44	39	41	1.07	0.41	53.4	0.82	0.92	0.17	0.71	. . .
V$IPF1.01	V$PDX1	Insulin promoter factor 1, pancreatic and duodenal homeobox 1 Pdx1	Pancreatic and intestinal homeodomain transcription factor	rnTAATtagync	373	152	199	1.87	1.6e-13	255	1.46	<0.0001	2.2e-12	2.4e-20	X X X	Pdx1	Pdx1,0,0.16
V$PDX1.01	V$PDX1	Pdx1 IDX1/IPF1 pancreatic and intestinal homeodomain TF	Pancreatic and intestinal homeodomain transcription factor	ttwakahwmTAATkaccbd	227	150	173	1.31	0.004	217.6	1.04	0.2739	0.25	0.00091	+ . +	Pdx1	Pdx1,0,0.16
V$PPARA.01	V$PERO	PPAR/RXR heterodimers, DR1 sites	Peroxisome proliferator-activated receptor	cwrawctaggncAAAGgtca	60	53	46	1.3	0.1	59.3	1.01	0.475	0.85	0.57	. . .
V$PPARG.02	V$PERO	Peroxisome proliferator-activated receptor gamma	Peroxisome proliferator-activated receptor	nnrggncAAAGgtcann	50	45	40	1.25	0.17	44.4	1.13	0.2166	0.37	0.14	. . .
V$PPARG.03	V$PERO	Peroxisome proliferator-activated receptor gamma, DR1 sites	Peroxisome proliferator-activated receptor	nnggncAAAGgtcann	84	72	81	1.04	0.44	93.1	0.9	0.8455	1	0.97	. . .
V$PPAR_RXR.01	V$PERO	PPAR/RXR heterodimers, DR1 sites	Peroxisome proliferator-activated receptor	wasnrggncaaAGGTca	55	48	57	0.96	0.61	72.1	0.76	0.9839	0.046	0.38	. . +
V$PPAR_RXR.02	V$PERO	PPAR/RXR heterodimers, DR1 sites	Peroxisome proliferator-activated receptor	nngrggtcAAAGgtcann	54	51	46	1.17	0.24	62.4	0.87	0.8772	0.56	0.27	. . .
V$PIT1.01	V$PIT1	Pit1, GHF-1 pituitary specific pou domain TF	GHF-1 pituitary specific pou domain transcription factor	nnawTTATncat	131	100	171	0.77	0.99	86.6	1.51	<0.0001	0.2	0.067	. X .	Pou1f1	Pou1f1,0.01,0
V$PIT1.02	V$PIT1	POU domain, class 1, TF 1 POU1F1 / Pituitary TF-1	GHF-1 pituitary specific pou domain transcription factor	nntaaTTAAttann	357	141	222	1.61	1.1e-08	290.6	1.23	0.0041	0.013	0.003	X + +	Pou1f1	Pou1f1,0.01,0
V$PLAG1.01	V$PLAG	Pleomorphic adenoma gene PLAG 1, a developmentally regulated C2H2 zinc finger protein	Pleomorphic adenoma gene	GRGGsncnnnnnrggggknr	13	12	30	0.43	1	8.9	1.46	0.1245	0.92	0.95	. . .
V$PLZF.01	V$PLZF	Promyelocytic leukemia zink finger TF with nine Krueppel-like zink fingers	C2H2 zinc finger protein PLZF	ansTAMAgthynmd	108	92	122	0.89	0.84	116	0.93	0.7898	0.93	0.97	. . .
V$PPARG.01	V$PPAR	Pal3 motif, bound by a PPAR-gamma homodimer, IR3 sites	Peroxisome proliferator activated receptor homodimers	aagTAGGtcacngtgaccyactt	40	35	37	1.08	0.41	45.1	0.89	0.7659	0.33	0.55	. . .
V$BLIMP1.01	V$PRDF	Transcriptional repressor B lymphocyte-induced maturation protein-1 Blimp-1, prdm1	Positive regulatory domain I binding factor	gnaagtGAAAgtkgnr	139	110	102	1.36	0.01	104.8	1.33	0.0014	0.99	1	+ + .
V$PRDM1.01	V$PRDF	PRDI binding factor 1	Positive regulatory domain I binding factor	aagtGAAAgtgartkn	98	84	79	1.24	0.088	82.3	1.19	0.05	1	1	. + .
V$PRDM5.01	V$PRDM	PR domain containing 5	PRDI-BF1 and RIZ homologous PR domain proteins PRDM	tgggnkbymARGGnncnnrnggwgatcag	16	15	39	0.41	1	14.6	1.1	0.3903	0.77	0.03	. . +
V$PTF1.01	V$PTF1	PTF1 binding sites are bipartite with an E-box and a TC-box RBP-J/L spaced one helical turn apart	Pancreas transcription factor 1, heterotrimeric transcription factor	bmcaCCTGyvktkttycccrw	30	28	32	0.94	0.65	31.7	0.94	0.6486	0.91	0.74	. . .	Ptf1a	Ptf1a,0,0
V$PURALPHA.01	V$PURA	Purine-rich element binding protein A	Pur-alpha binds both single-stranded and douple-stranded DNA in a sequence-specific manner	ggAGGSvrngrnn	2	2	5	0.4	0.94	1	2.09	0.2479	0.35	0.3	. . .
V$PLU1_JARID1B.01	V$RBP2	Jumonji, AT rich interactive domain 1B	Retinoblastoma-binding proteins with demethylase activity	GCACarync	12	12	14	0.86	0.72	12.8	0.93	0.6256	0.75	0.56	. . .
V$RBPJK.01	V$RBPF	Mammalian transcriptional repressor RBP-Jkappa/CBF1	RBPJ - kappa	nncgTGGGaahn	52	49	42	1.24	0.18	45.9	1.13	0.202	0.32	0.027	. . +
V$RBPJK.02	V$RBPF	Mammalian transcriptional repressor RBP-Jkappa/CBF1	RBPJ - kappa	nngTGGGaaann	70	64	51	1.37	0.051	55.6	1.26	0.0326	0.53	0.13	. + .
V$REV-ERBA.01	V$RORA	Orphan nuclear receptor rev-erb alpha NR1D1	v-ERB and RAR-related orphan receptor alpha	nwawntrgGTCAnn	45	44	45	1	0.54	54.4	0.83	0.9139	0.15	0.12	. . .
V$REV-ERBA.02	V$RORA	Orphan nuclear receptor rev-erb alpha NR1D1, monomer binding site	v-ERB and RAR-related orphan receptor alpha	nrwwawrtrgGTCAsrg	70	63	73	0.96	0.63	71	0.99	0.57	0.045	0.015	. . +
V$REV-ERBA.03	V$RORA	Orphan nuclear receptor rev-erb alpha NR1D1, homodimer DR2 binding site	v-ERB and RAR-related orphan receptor alpha	aastagGTCAstrggnca	38	35	24	1.58	0.049	37.9	1	0.5159	0.00059	0.054	+ . +
V$RORA.01	V$RORA	RAR-related orphan receptor alpha	v-ERB and RAR-related orphan receptor alpha	nnwawntagGTCAgkgn	34	33	33	1.03	0.5	39.3	0.86	0.8263	0.053	0.053	. . .
V$RORA1.01	V$RORA	RAR-related orphan receptor alpha1	v-ERB and RAR-related orphan receptor alpha	nwawnnaGGTCan	35	33	40	0.88	0.76	41	0.85	0.8526	0.14	0.22	. . .
V$RORA2.01	V$RORA	RAR-related orphan receptor alpha2	v-ERB and RAR-related orphan receptor alpha	nwawntaGGTCan	83	77	84	0.99	0.56	114.5	0.73	0.9992	0.16	0.44	. . .
V$RORGAMMA.01	V$RORA	RAR-related orphan receptor gamma	v-ERB and RAR-related orphan receptor alpha	gntaantaGGTCann	80	72	63	1.27	0.09	100.4	0.8	0.983	0.056	0.28	. . .
V$VERBA.01	V$RORA	vErbA, viral homolog of thyroid hormone receptor alpha1	v-ERB and RAR-related orphan receptor alpha	nntraGGTCacgsnn	10	10	6	1.67	0.23	8.3	1.2	0.3247	0.14	0.28	. . .
V$RP58.01	V$RP58	Zinc finger protein RP58 ZNF238, associated preferentially with heterochromatin	RP58 ZFP238 zinc finger protein	nnaaCATCtgga	54	48	49	1.1	0.35	45.5	1.19	0.1188	0.084	0.0021	. . +
V$RREB1.01	V$RREB	Ras-responsive element binding protein 1	Ras-responsive element binding protein	cCCCAaacmmcccc	38	30	72	0.53	1	27.3	1.39	0.0331	0.00011	0.038	. + +
V$RU49.01	V$RU49	Zinc finger TF RU49 zinc finger proliferation 1 - Zipro 1. RU49 exhibits a strong preference for binding to tandem repeats of the minimal RU49 consensus binding site.	Zinc finger transcription factor RU49, zinc finger proliferation 1 - Zipro1	nAGTAcy	79	55	101	0.78	0.96	77.6	1.02	0.4592	0.85	0.89	. . .
V$SMARCA3.01	V$RUSH	SWI/SNF related, matrix associated, actin dependent regulator of chromatin, subfamily a, member 3	SWI/SNF related nucleophosphoproteins with a RING finger DNA binding motif	ynMCATwtrnn	210	158	248	0.85	0.97	192.2	1.09	0.1118	0.017	3e-05	. . X
V$SMARCA3.02	V$RUSH	SWI/SNF related, matrix associated, actin dependent regulator of chromatin, subfamily a, member 3	SWI/SNF related nucleophosphoproteins with a RING finger DNA binding motif	dnACTTnk	192	133	177	1.08	0.23	175.4	1.09	0.1075	1	1	. . .
V$CAR_RXR.01	V$RXRF	Constitutive androstane receptor / retinoid X receptor heterodimer, DR4 sites	RXR heterodimer binding sites	hdaGGTCanknaagttcann	68	61	48	1.42	0.039	73.4	0.93	0.754	0.021	0.098	+ . +
V$LXRE.01	V$RXRF	Nuclear receptor involved in the regulation of lipid homeostasis, DR4 element	RXR heterodimer binding sites	rGGTYactnnmggtca	0	0	2	0	1	0.9	0	1	NA	NA	. . .
V$LXRE.02	V$RXRF	Highly conserved DR1 element selected by LXRbeta/RXR heterodimers	RXR heterodimer binding sites	tnraGGTCaaaggtcavyk	38	38	37	1.03	0.5	54.6	0.7	0.9938	0.031	0.96	. . +
V$PXR_RXR.01	V$RXRF	Pregnane X receptor / retinoid X receptor heterodimer, DR4 sites	RXR heterodimer binding sites	nnrGGTCaknnaagttca	23	23	23	1	0.56	32.1	0.72	0.9625	0.075	0.14	. . .
V$RAR_RXR.01	V$RXRF	Retinoic acid receptor / retinoid X receptor heterodimer, DR1 sites	RXR heterodimer binding sites	vgggycarAGGTcatrn	36	34	42	0.86	0.79	39.8	0.9	0.7497	0.13	0.052	. . .
V$RAR_RXR.02	V$RXRF	Retinoic acid receptor / retinoid X receptor heterodimer, DR2 sites	RXR heterodimer binding sites	rggtcanraGKTCa	1	1	0	Inf	0.5	0.4	2.48	0.3304	NA	NA	. . .
V$RAR_RXR.03	V$RXRF	Retinoic acid receptor / retinoid X receptor heterodimer, DR5 sites	RXR heterodimer binding sites	nnrGKTCacnsavagktcann	12	12	15	0.8	0.78	18.4	0.65	0.9506	0.42	0.97	. . .
V$RXR_RXR.01	V$RXRF	Retinoid X receptor homodimer, DR1 sites	RXR heterodimer binding sites	wmrrggtcanaGGTCagnn	26	25	25	1.04	0.5	26.1	1	0.5332	0.00095	0.2	. . +
V$THR.01	V$RXRF	THR/RXR heterodimer and THR homodimer DR4 binding sites	RXR heterodimer binding sites	nnrggtyannnRAGGwcan	9	8	6	1.5	0.3	5	1.8	0.0658	0.51	0.35	. . .
V$VDR_RXR.01	V$RXRF	VDR/RXR Vitamin D receptor RXR heterodimer, DR3 sites	RXR heterodimer binding sites	rggtsannGAGGnca	11	11	7	1.57	0.24	9	1.22	0.2943	0.12	0.072	. . .
V$VDR_RXR.03	V$RXRF	Bipartite binding site of VDR/RXR heterodimers, DR1 sites	RXR heterodimer binding sites	gaawGGTTyaarggasrcts	43	41	33	1.3	0.15	39.5	1.09	0.3085	0.06	0.84	. . .
V$VDR_RXR.04	V$RXRF	Bipartite binding site of VDR/RXR heterodimers, DR3 sites	RXR heterodimer binding sites	ngadrGKTCannargktcann	30	29	25	1.2	0.3	36.8	0.82	0.8888	0.022	0.16	. . +
V$VDR_RXR.05	V$RXRF	Bipartite binding site of VDR/RXR heterodimers, DR4 sites	RXR heterodimer binding sites	gnGRRGtbnmmgarggdyrakn	14	14	29	0.48	0.99	17.3	0.81	0.8193	0.99	0.12	. . .
V$VDR_RXR.06	V$RXRF	Bipartite binding site of VDR/RXR heterodimers, DR5 sites	RXR heterodimer binding sites	ntnkgggtcacmgnnAGGWsaggg	24	23	23	1.04	0.5	22.1	1.09	0.3689	0.65	0.22	. . .
V$SALL1.01	V$SALL	Spalt-like TF 1	Spalt-like transcription factors	hmATAAawawha	66	54	85	0.78	0.95	34.1	1.94	<0.0001	0.99	0.91	. X .
V$SATB1.01	V$SATB	Special AT-rich sequence-binding protein 1, predominantly expressed in thymocytes, binds to matrix attachment regions MARs	Special AT-rich sequence binding protein	wntAATAnwnnwnn	228	143	254	0.9	0.89	181.7	1.25	0.0005	0.42	7.7e-05	. + +
V$FTF.01	V$SF1F	Alpha 1-fetoprotein TF FTF, liver receptor homologue-1 LRH-1	Vertebrate steroidogenic factor	nntsCAAGgtnn	31	27	27	1.15	0.35	39.7	0.78	0.9326	0.024	0.76	. . +
V$SF1.01	V$SF1F	SF1 steroidogenic factor 1	Vertebrate steroidogenic factor	nCAAGgyca	37	35	35	1.06	0.45	43.2	0.86	0.8437	0.4	0.91	. . .
V$SIX3.02	V$SIX3	SIX3 / SIXdomain SD and Homeodomain HD TF	Sine oculis homeobox homolog 3	nnrhnknTAATswcwncnstv	3	3	7	0.43	0.95	3.7	0.81	0.7166	0.96	0.39	. . .	Six3	Six3,0.38,4.17
V$SIX3.03	V$SIX3	SIX3 / SIXdomain SD and Homeodomain HD TF	Sine oculis homeobox homolog 3	nnTAATsnn	1	1	2	0.5	0.88	1.8	0.57	0.8291	0.052	0.0077	. . +	Six3	Six3,0.38,4.17
V$SIX1.01	V$SIXF	Sine oculis homeobox homolog 1	Sine oculis SIX homeodomain factors	nnrgggTATCann	95	71	81	1.17	0.16	102.3	0.93	0.7692	0.045	0.35	. . +
V$SIX2.01	V$SIXF	Sine oculis homeobox homolog 2	Sine oculis SIX homeodomain factors	nakrgggTATCacnw	21	19	18	1.17	0.37	25.6	0.82	0.8393	0.72	0.88	. . .
V$SIX3.01	V$SIXF	Sine oculis homeobox homolog 3	Sine oculis SIX homeodomain factors	natrgggTATCann	24	21	24	1	0.56	30.8	0.78	0.9082	0.36	0.64	. . .
V$SIX4.01	V$SIXF	Sine oculis homeobox homolog 4	Sine oculis SIX homeodomain factors	nngGTGTcatnn	40	39	44	0.91	0.71	46.6	0.86	0.856	0.59	0.027	. . +
V$SIX6.01	V$SIXF	Sine oculis homeobox homolog 6, optic homeobox 2 OPTX2	Sine oculis SIX homeodomain factors	natrgggTATCann	41	35	40	1.02	0.5	47.6	0.86	0.8471	0.068	0.69	. . .
V$SMAD.01	V$SMAD	Sma- and Mad-related proteins	Vertebrate SMAD family of transcription factors	tGTCTgnmy	55	47	44	1.25	0.16	30.6	1.8	<0.0001	0.45	0.56	. X .
V$SMAD3.01	V$SMAD	Smad3 TF involved in TGF-beta signaling	Vertebrate SMAD family of transcription factors	GTCTggnn	17	17	22	0.77	0.83	24.2	0.7	0.9462	0.17	0.26	. . .
V$SMAD4.01	V$SMAD	Smad4 TF involved in TGF-beta signaling	Vertebrate SMAD family of transcription factors	GTCTmgnc	21	20	32	0.66	0.95	31.1	0.67	0.974	0.49	0.78	. . .
V$PSE.01	V$SNAP	Proximal sequence element PSE of RNA polymerase II-transcribed snRNA genes	snRNA-activating protein complex	sTCRCcrtgastdwaaa	52	47	50	1.04	0.46	50.9	1.02	0.4671	0.7	0.57	. . .
V$PSE.02	V$SNAP	Proximal sequence element PSE of RNA polymerase III-transcribed genes	snRNA-activating protein complex	tyacCSTAavyrdaaart	187	128	157	1.19	0.059	206.1	0.91	0.917	0.97	0.98	. . .
V$HBP1.01	V$SORY	HMG box-containing protein 1	SOX/SRY-sex/testis determinig and related HMG box factors	dbaatgAATGar	159	123	127	1.25	0.033	151.2	1.05	0.2766	0.52	0.046	+ . +
V$HMGA.01	V$SORY	HMGA family of architectural TFs HMGA1, HMGA2	SOX/SRY-sex/testis determinig and related HMG box factors	ndkcsnnrtnAATKank	220	143	165	1.33	0.0029	216.9	1.01	0.4232	0.19	0.00057	+ . +
V$HMGIY.01	V$SORY	HMGIY high-mobility-group protein I Y, architectural TF organizing the framework of a nuclear protein-DNA transcriptional complex	SOX/SRY-sex/testis determinig and related HMG box factors	rnrAATTtncsnn	104	73	78	1.33	0.032	94	1.11	0.1936	0.23	0.41	+ . .
V$SOX2.01	V$SORY	SRY-box containing gene 2	SOX/SRY-sex/testis determinig and related HMG box factors	nnaACAAaggnn	127	107	108	1.18	0.12	98.8	1.29	0.003	0.69	0.63	. + .
V$SOX5.01	V$SORY	Sox-5	SOX/SRY-sex/testis determinig and related HMG box factors	nnaaCAATnn	269	183	224	1.2	0.024	252.8	1.06	0.1579	0.86	6.6e-05	+ . X
V$SOX9.01	V$SORY	SOX SRY-related HMG box	SOX/SRY-sex/testis determinig and related HMG box factors	nnaaCAATrgnn	203	150	167	1.22	0.034	175.2	1.16	0.0222	0.71	4.5e-05	+ + X
V$SOX9.02	V$SORY	SRY sex-determining region Y box 9	SOX/SRY-sex/testis determinig and related HMG box factors	rvmACAAwggnh	47	43	51	0.92	0.69	47.8	0.98	0.5663	0.38	0.58	. . .
V$SOX9.03	V$SORY	SRY sex determining region Y-box 9 homodimer	SOX/SRY-sex/testis determinig and related HMG box factors	bkhkvaaagvsykcchTTGTnn	77	68	94	0.82	0.92	94.5	0.81	0.9748	1	0.95	. . .
V$SRY.01	V$SORY	Sex-determining region Y gene product	SOX/SRY-sex/testis determinig and related HMG box factors	nnwaACAAtnn	186	137	137	1.36	0.0037	144.5	1.29	0.0003	0.99	0.55	+ + .
V$GC.01	V$SP1F	GC box elements	GC-Box factors SP1/GC	nrggGGCGgggcnk	17	13	30	0.57	0.98	7.5	2.28	0.0018	0.23	0.19	. + .
V$SP1.01	V$SP1F	Stimulating protein 1, ubiquitous zinc finger TF	GC-Box factors SP1/GC	sgGGGCggggn	12	12	39	0.31	1	4.4	2.75	0.0024	0.57	0.67	. + .
V$SP1.02	V$SP1F	Stimulating protein 1, ubiquitous zinc finger TF	GC-Box factors SP1/GC	nvkGGGCggrgybn	3	3	8	0.38	0.97	2	1.54	0.3108	0.66	0.47	. . .
V$SP1.03	V$SP1F	Stimulating protein 1, ubiquitous zinc finger TF	GC-Box factors SP1/GC	nngGGGCggggnn	3	3	9	0.33	0.98	1.7	1.74	0.2466	0.66	0.47	. . .
V$SP2.01	V$SP1F	Sp2, member of the Sp/XKLF TFs with three C2H2 zinc fingers in a conserved carboxyl-terminal domain	GC-Box factors SP1/GC	tgggcgGGACta	8	8	25	0.32	1	15.3	0.52	0.9845	0.38	0.5	. . .
V$TIEG.01	V$SP1F	TGFbeta-inducible early gene TIEG / Early growth response gene alpha EGRalpha	GC-Box factors SP1/GC	GGGGtgtgt	19	15	52	0.37	1	20.8	0.92	0.6769	0.083	0.0033	. . +
V$SPZ1.01	V$SPZ1	Spermatogenic Zip 1 TF	Testis-specific bHLH-Zip transcription factors	nGGRGggwwnn	29	25	72	0.4	1	34.7	0.84	0.8536	0.009	0.21	. . +
V$SREBP.01	V$SREB	Sterol regulatory element binding protein 1 and 2	Sterol regulatory element binding proteins	nnaTCACcccasbnn	13	13	11	1.18	0.42	13.9	0.94	0.6402	0.14	0.23	. . .
V$SREBP.02	V$SREB	Sterol regulatory element binding protein	Sterol regulatory element binding proteins	kaTCACcccac	19	16	15	1.27	0.3	19.3	0.99	0.5532	0.063	0.1	. . .
V$SREBP.03	V$SREB	Sterol regulatory element binding protein	Sterol regulatory element binding proteins	naTCACgtgay	2	2	4	0.5	0.89	2.1	0.93	0.6244	0.12	0.04	. . +
V$SRF.01	V$SRFF	Serum response factor	Serum response element binding factor	atgcccaTATAtggwnn	184	118	231	0.8	0.99	173.2	1.06	0.2445	0.14	0.00021	. . +
V$SRF.02	V$SRFF	Serum response factor	Serum response element binding factor	nnccCATAtwwggnsa	58	43	60	0.97	0.61	72.8	0.8	0.9621	0.35	0.057	. . .
V$SRF.03	V$SRFF	Serum response factor	Serum response element binding factor	nccwtatATGGncak	55	42	60	0.92	0.71	71.8	0.77	0.9588	0.011	0.0084	. . +
V$SRF.04	V$SRFF	Serum response factor	Serum response element binding factor	nnccwwaTATGgnn	61	50	74	0.82	0.89	85.9	0.71	0.9968	0.31	0.2	. . .
V$STAF.01	V$STAF	Se-Cys tRNA gene transcription activating factor	Selenocysteine tRNA activating factor	nttwCCCAnmatgcayyrcgny	30	26	34	0.88	0.73	30	1	0.5248	0.00089	0.01	. . +	Zfp143 Zfp523	Zfp143,9.39,7.75;Zfp523,96.42,76.73
V$STAF.02	V$STAF	Se-Cys tRNA gene transcription activating factor	Selenocysteine tRNA activating factor	anttCCCAkmatkcmwtgmga	15	14	12	1.25	0.35	11.6	1.29	0.1918	0.052	0.66	. . .	Zfp143 Zfp523	Zfp143,9.39,7.75;Zfp523,96.42,76.73
V$ZNF76_143.01	V$STAF	ZNF143 is the human ortholog of Xenopus Staf, ZNF76 is a DNA binding protein related to ZNF143 and Staf	Selenocysteine tRNA activating factor	yytCCCRgsaknccyygngg	6	6	10	0.6	0.89	8.9	0.67	0.8758	0.11	0.36	. . .
V$STAT.01	V$STAT	Signal transducers and activators of transcription	Signal transducer and activator of transcription	ttmygGGAA	143	97	104	1.38	0.0077	132.4	1.08	0.202	0.9	0.42	+ . .	Stat1 Stat2 Stat3 Stat4 Stat5a Stat5b Stat6	Stat1,1.08,1.56;Stat2,5.73,14.17;Stat3,18.78,22.58;Stat4,0.14,0.25;Stat5a,0.04,0.11;Stat5b,1.51,2.3;Stat6,0.67,0.36
V$STAT1.01	V$STAT	Signal transducer and activator of transcription 1	Signal transducer and activator of transcription	anttccgGGAAntgns	72	48	54	1.33	0.065	60.4	1.19	0.1281	0.66	0.27	. . .	Stat1	Stat1,1.08,1.56
V$STAT1.02	V$STAT	Signal transducer and activator of transcription 1	Signal transducer and activator of transcription	nnttccaGGAAnn	82	59	66	1.24	0.11	72.4	1.13	0.1615	0.88	0.39	. . .	Stat1	Stat1,1.08,1.56
V$STAT3.01	V$STAT	Signal transducer and activator of transcription 3	Signal transducer and activator of transcription	nnatTTCCsggaartgnn	76	45	59	1.29	0.084	60.7	1.25	0.0818	0.8	0.46	. . .	Stat3	Stat3,18.78,22.58
V$STAT3.02	V$STAT	Signal transducer and activator of transcription 3	Signal transducer and activator of transcription	nnTTCCwggwmnn	47	40	57	0.82	0.86	35.1	1.34	0.0392	0.06	0.21	. + .	Stat3	Stat3,18.78,22.58
V$STAT5.01	V$STAT	STAT5: signal transducer and activator of transcription 5	Signal transducer and activator of transcription	nnTTCYnrgaarwnn	126	61	90	1.4	0.0085	95.8	1.32	0.0163	0.91	0.99	+ + .	Stat5a Stat5b	Stat5a,0.04,0.11;Stat5b,1.51,2.3
V$STAT6.01	V$STAT	STAT6: signal transducer and activator of transcription 6	Signal transducer and activator of transcription	rnyTTCCyrrgaann	149	82	108	1.38	0.0062	108.7	1.37	0.0027	0.99	0.98	+ + .	Stat6	Stat6,0.67,0.36
V$MEIS1.01	V$TALE	Binding site for monomeric Meis1 homeodomain protein	TALE homeodomain class recognizing TG motifs	ascTGTCan	40	39	33	1.21	0.24	52.7	0.76	0.9683	0.19	0.4	. . .
V$MEIS1.02	V$TALE	Meis homeobox 1	TALE homeodomain class recognizing TG motifs	nnasctGTCAawnn	68	64	51	1.33	0.071	77.4	0.88	0.8715	0.91	0.92	. . .
V$MRG1.01	V$TALE	Meis homeobox 2 Meis2	TALE homeodomain class recognizing TG motifs	nnasctGTCAawnn	65	61	39	1.67	0.0069	71.9	0.9	0.8073	0.76	0.77	+ . .
V$MRG2.01	V$TALE	Meis homeobox 3 Meis3	TALE homeodomain class recognizing TG motifs	nnasctGTCAann	53	49	44	1.2	0.21	66.9	0.79	0.9642	0.87	0.93	. . .
V$PKNOX1.01	V$TALE	PBX/knotted 1 homeobox 1	TALE homeodomain class recognizing TG motifs	rnsasctGTCAawnn	51	49	37	1.38	0.083	65.2	0.78	0.9684	0.44	0.61	. . .
V$PKNOX2.01	V$TALE	PBX/knotted 1 homeobox 2	TALE homeodomain class recognizing TG motifs	ansrsctGTCAatnn	37	37	31	1.19	0.27	48.2	0.77	0.9567	0.17	0.61	. . .
V$TGIF.01	V$TALE	TG-interacting factor belonging to TALE class of homeodomain factors	TALE homeodomain class recognizing TG motifs	tGTCAnn	102	90	94	1.09	0.31	120.9	0.84	0.9683	0.61	0.63	. . .
V$TGIF1.01	V$TALE	TGFB-induced factor homeobox 1, TALE homeobox TG-interacting factor 1	TALE homeodomain class recognizing TG motifs	nnagctGTCAwwnt	52	46	42	1.24	0.18	57	0.91	0.7638	0.13	0.52	. . .
V$TGIF2.01	V$TALE	TGFB-induced factor homeobox 2, TALE homeobox TG-interacting factor 2	TALE homeodomain class recognizing TG motifs	aannagctGTCAawnn	65	61	60	1.08	0.36	91.1	0.71	0.9981	0.97	0.98	. . .
V$TCF11.01	V$TCFF	TCF11/LCR-F1/Nrf1 homodimers	TCF11 transcription factor	GTCAtnn	28	28	30	0.93	0.65	30.2	0.93	0.6876	0.33	0.41	. . .
V$TEAD.01	V$TEAF	TEA domain-containing factors, transcriptional enhancer factors 1,3,4,5	TEA/ATTS DNA binding domain factors	nnwCATTccwsnn	76	70	64	1.19	0.18	86.7	0.88	0.8927	0.55	0.045	. . +
V$TEF1.01	V$TEAF	TEF-1 related muscle factor	TEA/ATTS DNA binding domain factors	yaCATTccwsng	69	64	63	1.1	0.33	78.3	0.88	0.8659	0.29	0.062	. . .
V$THAP1.01	V$THAP	THAP domain containing, apoptosis associated protein	THAP domain containing protein	astrykGGCAa	32	29	25	1.28	0.21	32.4	0.99	0.5563	0.0018	0.043	. . +
V$WHN.01	V$WHNF	Winged helix protein, involved in hair keratinization and thymus epithelium differentiation	Winged helix binding sites	nngACGCtnn	6	5	8	0.75	0.79	6.8	0.88	0.6768	0.96	0.45	. . .
V$MIF1.01	V$XBBF	MIBP1 / RFX1 complex	X-box binding factors	nngttgcdhrGYAAcngs	49	39	56	0.88	0.78	52.2	0.94	0.6728	0.51	0.26	. . .
V$RFX1.01	V$XBBF	X-box binding protein RFX1	X-box binding factors	nngtnrcnhrGYAAcnn	31	28	36	0.86	0.77	31.1	1	0.5284	0.076	0.12	. . .
V$RFX1.02	V$XBBF	X-box binding protein RFX1	X-box binding factors	nngtnrcnnhrGYAAcnn	16	15	8	2	0.076	14.7	1.09	0.4007	0.9	0.96	. . .
V$XBOX.01	V$XBBF	Motif bound by regulatory factor X RFX proteins	X-box binding factors	gknSCCTnggnrac	8	7	7	1.14	0.5	8.2	0.98	0.5533	0.49	0.82	. . .
V$YB1.01	V$YBXF	Y box binding protein 1, has a preference for binding ssDNA	Y-box binding transcription factors, multifunctional proteins involved in transcriptional and translational regulation, mRNA splicing, DNA replication and repair	cwgatTGGCymv	31	29	29	1.07	0.45	43.3	0.72	0.9787	0.016	0.54	. . +
V$REX1.01	V$YY1F	REX1 TF; zinc finger protein 42	Activator/repressor binding to transcription initiation site	gCCATtannamna	54	46	60	0.9	0.74	54.4	0.99	0.5388	0.29	0.002	. . +
V$YY1.01	V$YY1F	Yin and Yang 1 activator sites	Activator/repressor binding to transcription initiation site	nncggCCATcttsnntsnw	28	27	43	0.65	0.97	24.8	1.13	0.2887	0.32	0.14	. . .
V$YY1.02	V$YY1F	Yin and Yang 1 repressor sites	Activator/repressor binding to transcription initiation site	nnCCATnttnnran	73	66	100	0.73	0.98	81.4	0.9	0.8353	0.27	0.024	. . +
V$YY2.01	V$YY1F	TF yin yang 2	Activator/repressor binding to transcription initiation site	bCCAThttnv	61	53	74	0.82	0.89	60	1.02	0.4665	1	0.58	. . .
V$YY2.02	V$YY1F	TF yin yang 2	Activator/repressor binding to transcription initiation site	CCATtancnmnccata	91	81	92	0.99	0.56	97.6	0.93	0.7593	0.6	4.1e-05	. . X
V$ZBP89.01	V$ZBPF	Zinc finger TF ZBP-89	Zinc binding protein factors	bhcchCCCCchh	30	20	58	0.52	1	18.6	1.62	0.0191	0.83	0.92	. + .
V$ZF9.01	V$ZBPF	Core promoter-binding protein CPBP with 3 Krueppel-type zinc fingers	Zinc binding protein factors	grnsCCRCcccybn	6	5	16	0.38	0.99	5.6	1.07	0.485	0.16	0.015	. . +
V$ZKSCAN3.01	V$ZBPF	Zinc finger with KRAB and SCAN domains 3	Zinc binding protein factors	CCCCmyc	12	9	17	0.71	0.87	8.2	1.46	0.1278	0.00047	2.3e-05	. . X
V$ZNF202.01	V$ZBPF	Transcriptional repressor, binds to elements found predominantly in genes that participate in lipid metabolism	Zinc binding protein factors	ccnsccCCCAcccccaccccmmc	9	5	41	0.22	1	2.3	3.9	0.001	0.17	0.64	. + .
V$ZNF219.01	V$ZBPF	Kruppel-like zinc finger protein 219	Zinc binding protein factors	cnCCCCcnmccc	25	17	56	0.45	1	12.9	1.94	0.0071	0.98	0.97	. + .
V$ZNF300.01	V$ZBPF	KRAB-containing zinc finger protein 300	Zinc binding protein factors	cnCCCCng	4	4	12	0.33	0.99	9.9	0.41	0.9886	0.083	0.013	. . +
V$ZNF35.01	V$ZF35	Human zinc finger protein ZNF35	Zinc finger protein ZNF35	vssnssAAKAnn	23	21	23	1	0.56	20.3	1.13	0.3063	0.14	0.94	. . .
V$ZF5.01	V$ZF5F	Zinc finger / POZ domain TF	ZF5 POZ domain zinc finger	gtgnGCGCbn	1	1	3	0.33	0.94	1.3	0.77	0.714	0.18	0.13	. . .
V$AREB6.01	V$ZFHX	AREB6 Atp1a1 regulatory element binding factor 6	Two-handed zinc finger homeodomain transcription factors	nnynyACCTgwvt	32	30	44	0.73	0.93	34.1	0.94	0.6687	0.65	0.91	. . .	Zeb1	NA,NA,NA
V$AREB6.02	V$ZFHX	AREB6 Atp1a1 regulatory element binding factor 6	Two-handed zinc finger homeodomain transcription factors	wnwCACCtgwnn	15	15	20	0.75	0.84	17.1	0.88	0.7267	0.89	0.95	. . .	Zeb1	NA,NA,NA
V$AREB6.03	V$ZFHX	AREB6 Atp1a1 regulatory element binding factor 6	Two-handed zinc finger homeodomain transcription factors	vnrCACCtgknn	2	2	4	0.5	0.89	4.8	0.42	0.9496	0.47	0.032	. . +	Zeb1	NA,NA,NA
V$AREB6.04	V$ZFHX	AREB6 Atp1a1 regulatory element binding factor 6	Two-handed zinc finger homeodomain transcription factors	nbGTTTsnn	64	59	77	0.83	0.88	54.7	1.17	0.1196	0.48	0.97	. . .	Zeb1	NA,NA,NA
V$DELTAEF1.01	V$ZFHX	deltaEF1	Two-handed zinc finger homeodomain transcription factors	nncACCTna	7	7	11	0.64	0.88	12.4	0.56	0.9634	0.6	0.72	. . .	Zeb1	NA,NA,NA
V$DELTAEF1.02	V$ZFHX	Delta-crystallin enhancer binding factor, TF 8, zinc finger homeobox 1a	Two-handed zinc finger homeodomain transcription factors	vncACCTdknn	4	4	2	2	0.34	4	0.99	0.5776	0.018	0.038	. . +	Zeb1	NA,NA,NA
V$SIP1.01	V$ZFHX	Smad-interacting protein	Two-handed zinc finger homeodomain transcription factors	nnswcACCTgnn	2	2	4	0.5	0.89	1.9	1.06	0.5625	0.48	0.17	. . .
V$ZID.01	V$ZFIA	Zinc finger with interaction domain	Zinc finger with interaction domain factors	ngGCTCyatcayc	16	15	25	0.64	0.94	19.8	0.81	0.8291	0.25	0.25	. . .
V$ZNF217.01	V$ZFTR	Zinc finger protein 217	Zinc finger transcriptional repressor	GAAYnstgknnkw	121	106	111	1.09	0.28	129.7	0.93	0.7857	0.069	0.18	. . .
V$ZFX.01	V$ZFXY	X-linked zinc finger protein	Zfx and Zfy - transcription factors implicated in mammalian sex determination	nnGGCCtggnn	4	4	15	0.27	1	8.7	0.46	0.9741	0.046	0.15	. . +
V$SZF1.01	V$ZNFP	SZF1, hematopoietic progenitor-restricted KRAB-zinc finger protein	Zinc finger proteins	ccaGGGTatcagccg	15	12	6	2.5	0.039	9.6	1.56	0.0616	0.76	0.0003	+ . +
V$ZBRK1.01	V$ZNFP	TF with 8 central zinc fingers and an N-terminal KRAB domain	Zinc finger proteins	vgggsmGCAGnnctttktkknc	15	14	13	1.15	0.43	11	1.37	0.1401	0.92	0.77	. . .
