# Supplementary material for: Rigorous and thorough bioinformatic analyses of olfactory receptor promoters confirm enrichment of O/E and homeodomain binding sites but reveal no new common motifs
Source: BMC Genomics. 2011 Nov 15;12:561. doi: 10.1186/1471-2164-12-561 (PMC3247239; doi:10.1186/1471-2164-12-561)
Supplement: Additional file 13 — Table summarizing statistical tests on individual matrices for 500-bp promoter region (less stringent MatInspector parameters). See legend to Additional File 11. [file 1471-2164-12-561-S13.XLSX]

## Sheet: Sheet1
Additional Data File 13							Comparison to previous 500bp region			Comparison to shuffled sequences			Conservation tests
MatBase matrix	MatBase family	MatBase matrix description	MatBase family description	Consensus	Number of predicted sites in 500bp promoter region	Number of 500bp promoters containing >=1 site	Number of sites expected	Enrichment compared to expected number	Enrichment p-value*	Number of sites expected	Enrichment compared to expected number	Enrichment p-value+	p-value: whether whole sites are more conserved than local background	p-value: whether core nucleotides are more conserved than local background	Significance levels of three tests	Gene Symbol(s)	RNAseq data
After masking O/E and VTBP sites, 500bp promoters, less stringent MatInspector parameters, individual matrices
O$DMTE.01	O$MTEN	Drosophila motif ten element	Core promoter motif ten elements	anccgARCGsamssgtnn	61	52	62	0.98	0.57	63.6	0.96	0.6429	0.29	0.28	. . .
O$HMTE.01	O$MTEN	Human motif ten element	Core promoter motif ten elements	snAGCSsrgcgs	25	25	48	0.52	1	24.8	1.01	0.509	0.098	0.11	. . .
O$BRE.01	O$TF2B	TF II B (TFIIB) recognition element	RNA polymerase II transcription factor II B	ccrCGCC	16	10	22	0.73	0.87	10.3	1.55	0.0691	0.39	0.34	. . .
O$INR_DPE.01	O$TF2D	Initiator (INR) and downstream promoter element (DPE) with strictly maintained spacing	General transcription factor IID, GTF2D	nyagtnsnnnyynnacnytcnwmgngarmaGWCGtgcny	54	48	80	0.68	0.99	54.6	0.99	0.5568	0.058	0.3	. . .
O$TFIIIA.01	O$TF3A	General TF IIIA, GTF3A	General transcription factor IIIA, GTF3A	agctaagcagggtcgggcctggttAGTActtggatgggag	5	5	3	1.67	0.36	3.2	1.57	0.2138	0.029	0.37	. . +
O$TFIIIC.01	O$TF3C	RNA polymerase III transcription initiation factor complex (TFIIIC)	General transcription factor IIIC, GTF3C	GGTTcgarmcy	67	55	79	0.85	0.86	99.3	0.67	0.9998	0.18	0.74	. . .
O$ATATA.01	O$VTBP	Avian C-type LTR TATA box	Vertebrate TATA binding protein factor	gtattTAAGt	1946	311	1912	1.02	0.3	1934.7	1.01	0.4028	0.99	1	. . .
O$LTATA.01	O$VTBP	Lentivirus LTR TATA box	Vertebrate TATA binding protein factor	aTATAaryagmnsyn	1509	296	1626	0.93	0.98	1156.2	1.31	<0.0001	1	0.083	. X .
O$MTATA.01	O$VTBP	Muscle TATA box	Vertebrate TATA binding protein factor	nbntwTAAAncnbnvss	2345	306	2435	0.96	0.91	2043.7	1.15	<0.0001	1	1	. X .
O$VTATA.01	O$VTBP	Cellular and viral TATA box elements	Vertebrate TATA binding protein factor	staTAAAwrnn	2155	302	2306	0.93	0.99	1502.5	1.43	<0.0001	1	1	. X .
O$VTATA.02	O$VTBP	Mammalian C-type LTR TATA box	Vertebrate TATA binding protein factor	nctaTAAAag	1234	299	1208	1.02	0.31	1082	1.14	<0.0001	1	1	. X .
O$XCPE1.01	O$XCPE	X gene core promoter element 1	Activator-, mediator- and TBP-dependent core promoter element for RNA polymerase II transcription from TATA-less promoters	ggGCGGgasc	81	65	108	0.75	0.98	81.3	1	0.5247	0.55	0.33	. . .
V$AARE.01	V$AARF	Amino acid response element, ATF4 binding site	AARE binding factors	rTTKCatca	251	178	238	1.05	0.29	245.9	1.02	0.3805	0.72	0.93	. . .
V$HOXA10.01	V$ABDB	Homeobox A10 / Hox1.8	Abdominal-B type homeodomain transcription factors	nngyaaTAAAatnn	1487	297	1316	1.13	0.00066	1226.7	1.21	<0.0001	1	1	+ X .	Hoxa10	Hoxa10,0,0.02
V$HOXA11.01	V$ABDB	Homeobox A11	Abdominal-B type homeodomain transcription factors	angtcgTAAAann	788	288	727	1.08	0.062	870.2	0.91	0.9991	1	1	. . .	Hoxa11	Hoxa11,0,0
V$HOXA13.01	V$ABDB	Homeobox A13	Abdominal-B type homeodomain transcription factors	nnctcgTAAAawn	607	263	620	0.98	0.66	691.9	0.88	0.9997	0.99	1	. . .	Hoxa13	Hoxa13,0,0.03
V$HOXA9.01	V$ABDB	Member of the vertebrate HOX - cluster of homeobox factors	Abdominal-B type homeodomain transcription factors	rcmataAATCan	721	267	692	1.04	0.23	789.6	0.91	0.9917	0.08	0.33	. . .	Hoxa9	Hoxa9,0,0.02
V$HOXA9.02	V$ABDB	Homeobox A9 / Hox1-gamma	Abdominal-B type homeodomain transcription factors	ncggycaTWAAawta	1813	305	1671	1.08	0.0084	1626.5	1.11	<0.0001	1	1	+ X .	Hoxa9	Hoxa9,0,0.02
V$HOXB13.01	V$ABDB	Homeobox B13	Abdominal-B type homeodomain transcription factors	rnccaaTAAAawn	983	294	977	1.01	0.46	838.4	1.17	<0.0001	1	1	. X .	Hoxb13	Hoxb13,0.1,0.18
V$HOXB9.01	V$ABDB	Abd-B-like homeodomain protein Hoxb-9	Abdominal-B type homeodomain transcription factors	ggtckTAAAnn	1844	307	1814	1.02	0.32	1821.8	1.01	0.2833	1	1	. . .	Hoxb9	Hoxb9,0,0.01
V$HOXB9.02	V$ABDB	Homeobox B9	Abdominal-B type homeodomain transcription factors	nrrgcmaTAAAann	1141	295	1100	1.04	0.2	1002.3	1.14	<0.0001	1	1	. X .	Hoxb9	Hoxb9,0,0.01
V$HOXC10.01	V$ABDB	Homeobox C10/ Hox-3iota	Abdominal-B type homeodomain transcription factors	nngtcgTAAAnn	776	285	736	1.05	0.16	873.4	0.89	0.9998	1	1	. . .	Hoxc10	Hoxc10,0,0
V$HOXC11.01	V$ABDB	Homeobox C11/ Hox-3H	Abdominal-B type homeodomain transcription factors	angtcgTAAAann	839	290	758	1.11	0.023	916.2	0.92	0.9974	1	1	+ . .	Hoxc11	Hoxc11,0,0
V$HOXC12.01	V$ABDB	Homeobox C12/ Hox-3phi	Abdominal-B type homeodomain transcription factors	nnrggtcgTAAAwnn	994	289	942	1.06	0.12	1026.9	0.97	0.8676	1	1	. . .	Hoxc12	Hoxc12,0,0
V$HOXC13.01	V$ABDB	Homeodomain TF HOXC13	Abdominal-B type homeodomain transcription factors	hnycyawTAAAnb	1777	303	1582	1.12	0.00041	1684.5	1.05	0.0135	1	1	+ + .	Hoxc13	Hoxc13,0,0
V$HOXC13.02	V$ABDB	Homeobox C13 / Hox-3gamma	Abdominal-B type homeodomain transcription factors	nnctcrTAAAawn	1081	291	1052	1.03	0.27	1080.6	1	0.4988	1	1	. . .	Hoxc13	Hoxc13,0,0
V$HOXC9.01	V$ABDB	Homeobox C9 / Hox-3beta	Abdominal-B type homeodomain transcription factors	nnggtcaTTAAnn	1904	306	1671	1.14	5.2e-05	1897.7	1	0.4444	1	1	X . .	Hoxc9	Hoxc9,0,0.02
V$HOXD10.01	V$ABDB	Homeobox D10	Abdominal-B type homeodomain transcription factors	knyaaTAAAatnn	877	279	865	1.01	0.4	717	1.22	<0.0001	1	1	. X .	Hoxd10	Hoxd10,0,0
V$HOXD11.01	V$ABDB	Homeobox D11 / Hox-4phi	Abdominal-B type homeodomain transcription factors	nngtcgTAAAann	730	279	684	1.07	0.12	814.2	0.9	0.9994	1	1	. . .	Hoxd11	Hoxd11,0,0.04
V$HOXD12.01	V$ABDB	Homeobox D12 / Hox-4H	Abdominal-B type homeodomain transcription factors	nngtcgTAAAann	854	287	809	1.06	0.14	919	0.93	0.9902	1	1	. . .	Hoxd12	Hoxd12,0,0
V$HOXD13.01	V$ABDB	Homeobox D13 / Hox-4I	Abdominal-B type homeodomain transcription factors	nnyyaaTAAAann	756	276	752	1.01	0.47	644.4	1.17	<0.0001	1	1	. X .	Hoxd13	Hoxd13,0,0.02
V$AHR.01	V$AHRR	Aryl hydrocarbon / dioxin receptor	AHR-arnt heterodimers and AHR-related factors	cyycnrrstnGCGTgasaasn	118	98	115	1.03	0.45	124.4	0.95	0.728	0.93	0.36	. . .
V$AHRARNT.01	V$AHRR	Aryl hydrocarbon receptor / Arnt heterodimers	AHR-arnt heterodimers and AHR-related factors	nntygCGTGcms	23	22	33	0.7	0.93	20.1	1.15	0.2837	0.61	0.16	. . .
V$AHRARNT.02	V$AHRR	Aryl hydrocarbon / Arnt heterodimers, fixed core	AHR-arnt heterodimers and AHR-related factors	grgkatyGCGTgmswnscc	150	113	206	0.73	1	167	0.9	0.9175	0.019	0.037	. . +
V$AHRARNT.03	V$AHRR	DRE dioxin response elements, XRE xenobiotic response elements bound by AHR/ARNT heterodimers	AHR-arnt heterodimers and AHR-related factors	nnkGCGTgcrnw	12	11	24	0.5	0.99	9.7	1.23	0.273	0.096	0.061	. . .
V$NXF_ARNT.01	V$AHRR	bHLH-PAS type TFs NXF/ARNT heterodimer	AHR-arnt heterodimers and AHR-related factors	nnvdnrnnnnCGTGnnnnnsvns	63	56	87	0.72	0.98	45.9	1.37	0.0089	0.45	0.44	. + .
V$AIRE.01	V$AIRE	Autoimmune regulator	Autoimmune regulatory element binding factor	nwntnwnykggwwnnwnWGGNywwwn	990	296	1280	0.77	1	1132	0.87	1	3.4e-05	6.2e-06	. . X
V$AP1.01	V$AP1F	Activator protein 1	AP1, Activating protein 1	rtgAGTCan	526	232	393	1.34	6.5e-06	593.1	0.89	0.9953	0.2	0.89	X . .
V$AP1.02	V$AP1F	Activator protein 1	AP1, Activating protein 1	gntGAGTcaks	653	258	533	1.23	0.00027	725.2	0.9	0.9953	0.21	0.65	+ . .
V$AP1.03	V$AP1F	Activator protein 1	AP1, Activating protein 1	vvTGAStcabs	554	247	438	1.26	0.00013	605.5	0.91	0.9787	0.052	0.86	+ . .
V$BACH1.01	V$AP1R	BTB/POZ-bZIP TF BACH1 forms heterodimers with the small Maf protein family	MAF and AP1 related factors	nsaTGAGtcatgny	671	260	575	1.17	0.0035	703.2	0.95	0.8754	0.01	0.81	+ . +
V$BACH2.01	V$AP1R	Bach2 bound TRE	MAF and AP1 related factors	nrTGAGtcann	393	230	360	1.09	0.12	378.7	1.04	0.2304	0.002	0.21	. . +
V$MAFA.01	V$AP1R	Lens-specific Maf/MafA-sites	MAF and AP1 related factors	TGCWgmnynngcn	206	144	227	0.91	0.85	196.7	1.05	0.2643	0.0047	0.43	. . +
V$MARE.01	V$AP1R	Maf response elements, half sites	MAF and AP1 related factors	nntGCTGacnn	232	159	279	0.83	0.98	255.7	0.91	0.943	0.038	0.36	. . +
V$MARE.02	V$AP1R	Binding sites for homodimers of large Maf-proteins	MAF and AP1 related factors	TGCTranncwgca	168	120	212	0.79	0.99	159.9	1.05	0.2849	0.011	0.67	. . +
V$MARE.03	V$AP1R	Binding sites for heterodimers with small Maf-proteins	MAF and AP1 related factors	tGCTGagtcayns	201	132	246	0.82	0.99	219.2	0.92	0.9023	0.00089	0.94	. . +
V$MARE_ARE.01	V$AP1R	Antioxidant response elements	MAF and AP1 related factors	tcasmrTGACwmagcarwwt	451	247	457	0.99	0.59	464.8	0.97	0.7471	0.079	0.066	. . .
V$NFE2.01	V$AP1R	NF-E2 p45	MAF and AP1 related factors	hgCTGAgtcay	274	159	244	1.12	0.1	282.2	0.97	0.6662	0.014	0.84	. . +
V$NRL.01	V$AP1R	Neural retinal basic leucine zipper factor bZIP	MAF and AP1 related factors	vgmwGCTGantcagcchbd	60	52	66	0.91	0.73	57	1.05	0.3675	0.002	0.067	. . +
V$TCF11MAFG.01	V$AP1R	TCF11/MafG heterodimers, binding to subclass of AP1 sites	MAF and AP1 related factors	nnaTGACtcagcanttnn	488	243	481	1.01	0.42	538.3	0.91	0.9867	0.83	0.34	. . .
V$VMAF.01	V$AP1R	v-Maf	MAF and AP1 related factors	nntgcTGACtcagcann	229	153	262	0.87	0.94	239.2	0.96	0.7592	0.35	0.18	. . .
V$AP2.01	V$AP2F	Activator protein 2	Activator protein 2	tnGCCTgsggssnb	111	74	157	0.71	1	155.4	0.71	0.9998	1e-10	7.4e-07	. . X
V$AP2.02	V$AP2F	Activator protein 2 alpha	Activator protein 2	annGCCTnaggsnn	75	57	94	0.8	0.94	96.4	0.78	0.986	5e-06	8.9e-05	. . X
V$AP4.01	V$AP4R	Activator protein 4	AP4 and related proteins	wgaryCAGCtgyggnc	131	93	193	0.68	1	145.5	0.9	0.884	7e-06	0.053	. . X	Tcfap4	Tcfap4,0.86,5.04
V$AP4.02	V$AP4R	Activator protein 4	AP4 and related proteins	hcwcAGCTgskgn	208	114	219	0.95	0.72	192.8	1.08	0.1745	0.0014	0.29	. . +	Tcfap4	Tcfap4,0.86,5.04
V$BRIGHT.01	V$ARID	Bright, B cell regulator of IgH transcription	AT rich interactive domain factor	nnytaATTAawnw	1771	293	1539	1.15	3e-05	1492.1	1.19	<0.0001	1	0.0003	X X +	Arid3a Arid1b	Arid3a,12,12.71;Arid1b,15.47,26.59
V$JARID2.01	V$ARID	Jumonji, AT rich interactive domain 2 JMJ	AT rich interactive domain factor	nnyanTTTAntnkgntann	3143	312	3150	1	0.54	2366	1.33	<0.0001	1	1	. X .	Jarid2	Jarid2,35.83,76.45
V$MRF2.01	V$ARID	Modulator recognition factor 2 MRF2, ARID5B	AT rich interactive domain factor	AATAccvm	934	283	949	0.98	0.64	784.5	1.19	<0.0001	1	2.7e-05	. X X	Arid5b	Arid5b,1.56,5.04
V$ATBF1.01	V$ATBF	AT-binding TF 1	AT-binding transcription factor	hhwkrttantAATTahh	1921	297	1607	1.2	6.7e-08	1743.6	1.1	0.0001	0.77	0.098	X + .	Zfhx3	Zfhx3,2.17,4.28
V$BARBIE.01	V$BARB	Barbiturate-inducible element	Barbiturate-inducible element box from pro+eukaryotic genes	atnnAAAGcngrngg	1463	310	1343	1.09	0.012	1322.4	1.11	<0.0001	1	1	+ X .
V$CRX.01	V$BCDF	Cone-rod homeobox-containing TF / otx-like homeobox gene	Bicoid-like homeodomain transcription factors	abnyTAATcmnv	390	225	322	1.21	0.006	469.9	0.83	0.9999	0.28	7.8e-07	+ . X	Crx	Crx,0.06,0.09
V$CRX.02	V$BCDF	Cone-rod homeobox-containing TF	Bicoid-like homeodomain transcription factors	nggytAATCcccnw	167	136	189	0.88	0.89	252.2	0.66	1	0.036	0.051	. . +	Crx	Crx,0.06,0.09
V$DMBX1.01	V$BCDF	Diencephalon/mesencephalon homeobox 1	Bicoid-like homeodomain transcription factors	mntAATCcknwynw	152	118	149	1.02	0.45	216.9	0.7	1	0.75	0.17	. . .	Dmbx1	Dmbx1,0.01,0.14
V$GSC.01	V$BCDF	Vertebrate bicoid-type homeodomain protein Goosecoid	Bicoid-like homeodomain transcription factors	nksTAATcccnn	179	135	175	1.02	0.44	249.8	0.72	1	0.85	0.036	. . +	Gsc	Gsc,0,0.13
V$GSC.02	V$BCDF	Vertebrate bicoid-type homeodomain protein Goosecoid	Bicoid-like homeodomain transcription factors	wnryTAATccsynn	237	168	214	1.11	0.15	322.2	0.74	1	0.83	0.15	. . .	Gsc	Gsc,0,0.13
V$OBOX1.01	V$BCDF	Oocyte specific homeobox 1	Bicoid-like homeodomain transcription factors	nngttAATCcccytnn	233	165	232	1	0.5	336.5	0.69	1	0.013	0.007	. . +	Obox1	Obox1,0,0
V$OBOX2.01	V$BCDF	Oocyte specific homeobox 2	Bicoid-like homeodomain transcription factors	ntakttAATCccccyn	223	160	226	0.99	0.57	324.1	0.69	1	0.0031	0.00073	. . +	Obox2	NA,NA,NA
V$OBOX3.01	V$BCDF	Oocyte specific homeobox 3	Bicoid-like homeodomain transcription factors	nnwgttAATCccccnn	287	182	264	1.09	0.17	406.5	0.71	1	0.047	0.0017	. . +	Obox3	Obox3,0,0.02
V$OBOX5.01	V$BCDF	Oocyte specific homeobox 5	Bicoid-like homeodomain transcription factors	anttAATCccyn	361	207	334	1.08	0.16	470.7	0.77	1	0.005	0.00049	. . +	Obox5	Obox5,0,0.06
V$OBOX6.01	V$BCDF	Oocyte specific homeobox 6	Bicoid-like homeodomain transcription factors	nnwtAATCcgnttnt	340	203	355	0.96	0.73	472.7	0.72	1	0.42	0.17	. . .	Obox6	Obox6,0,0.03
V$OTX1.01	V$BCDF	Orthodenticle homeobox 1	Bicoid-like homeodomain transcription factors	nnwattAATCccynn	303	190	307	0.99	0.58	437.9	0.69	1	0.1	0.19	. . .	Otx1	Otx1,0.15,2.89
V$OTX2.01	V$BCDF	Homeodomain TF Otx2 homolog of Drosophila orthodenticle	Bicoid-like homeodomain transcription factors	nnwtTAATccnn	256	163	220	1.16	0.054	339.3	0.75	1	0.37	0.00026	. . +	Otx2	Otx2,1.59,11.53
V$OTX2.02	V$BCDF	Orthodenticle homeobox 2	Bicoid-like homeodomain transcription factors	nnattAATCccynn	278	179	258	1.08	0.21	395.5	0.7	1	0.18	0.05	. . +	Otx2	Otx2,1.59,11.53
V$PCE1.01	V$BCDF	Photoreceptor conserved element 1	Bicoid-like homeodomain transcription factors	nscTAATtgrnn	1029	292	803	1.28	7.1e-08	1051.8	0.98	0.75	2.1e-06	2.2e-16	X . X
V$PITX2.01	V$BCDF	Pituitary homeo box 2, Ptx2, paired-like homeodomain 2	Bicoid-like homeodomain transcription factors	nnattAATCcynn	389	211	369	1.05	0.25	553.2	0.7	1	0.15	0.029	. . +	Pitx2	Pitx2,0,0
V$PITX3.01	V$BCDF	Paired-like homeodomain 3, CTPP 4, Ptx3	Bicoid-like homeodomain transcription factors	nngctAATCccccn	91	79	107	0.85	0.89	159.5	0.57	1	0.28	0.067	. . .	Pitx3	Pitx3,0,0.06
V$PTX1.01	V$BCDF	Pituitary Homeobox 1 Ptx1, Pitx-1	Bicoid-like homeodomain transcription factors	nnCTAAkcyynk	580	254	546	1.06	0.16	697.8	0.83	1	0.42	0.51	. . .	Pitx1	Pitx1,1.49,11.74
V$PTX1.02	V$BCDF	Pituitary homeo box 1 Pitx1, paired-like homeodomain 1	Bicoid-like homeodomain transcription factors	nnkttAATCccynn	138	111	154	0.9	0.84	212.5	0.65	1	0.28	0.036	. . +	Pitx1	Pitx1,1.49,11.74
V$BCL6.01	V$BCL6	POZ/zinc finger protein, transcriptional repressor, translocations observed in diffuse large cell lymphoma	POZ domain zinc finger expressed in B-Cells	nwaTTCCtagaaag	507	248	465	1.09	0.094	504.6	1	0.4603	0.51	0.58	. . .
V$BCL6.02	V$BCL6	POZ/zinc finger protein, transcriptional repressor, translocations observed in diffuse large cell lymphoma	POZ domain zinc finger expressed in B-Cells	cntttccTAGAaabnc	660	266	586	1.13	0.019	668.2	0.99	0.6322	0.97	1	+ . .
V$BNC.01	V$BNCF	Basonuclin, cooperates with UBF1 in rDNA PolI transcription	Basonuclein rDNA transcription factor PolI	srkgsmycnnTGTCccyg	218	152	211	1.03	0.39	176.4	1.24	0.0012	4.2e-06	0.089	. + X
V$FAC1.01	V$BPTF	Fetal Alz-50 clone 1 FAC1	Bromodomain and PHD domain transcription factors	nnmacAACAmn	1115	304	1113	1	0.49	944.5	1.18	<0.0001	1	1	. X .
V$BRACH.01	V$BRAC	Brachyury	Brachyury gene, mesoderm developmental factor	ntgacacctAGGTgtgaaatt	871	297	913	0.95	0.85	979.5	0.89	0.9999	0.081	0.098	. . .
V$SPT.01	V$BRAC	T-box gene 16 tbx16 of zebrafish	Brachyury gene, mesoderm developmental factor	agGTGTka	96	90	86	1.12	0.25	101.4	0.95	0.7161	0.22	0.1	. . .
V$TBOX.01	V$BRAC	T-box TF binding sites	Brachyury gene, mesoderm developmental factor	mnagGTGTgann	219	161	213	1.03	0.4	202.2	1.08	0.1259	0.037	0.082	. . +
V$TBX5.01	V$BRAC	T-Box factor 5 site TBX5, mutations related to Holt-Oram syndrome	Brachyury gene, mesoderm developmental factor	nnaGGTGtna	113	97	113	1	0.53	126.8	0.89	0.9056	0.62	0.11	. . .
V$TBX6.01	V$BRAC	T-Box family TF	Brachyury gene, mesoderm developmental factor	AGGTgtnann	109	92	109	1	0.53	117	0.93	0.7875	0.35	0.16	. . .
V$BRN5.01	V$BRN5	Brn-5, POU-VI protein class also known as emb and CNS-1	Brn-5 POU domain factors	gCATAawttat	2027	310	1782	1.14	3.8e-05	1794.2	1.13	<0.0001	0.88	1.9e-08	X X X	Pou6f1	Pou6f1,16.2,18.57
V$BRN5.02	V$BRN5	Brn-5, POU-VI protein class also known as emb and CNS-1	Brn-5 POU domain factors	nnctcATTAtgwtaat	1460	284	1180	1.24	2.7e-08	1215.2	1.2	<0.0001	0.98	9.2e-05	X X +	Pou6f1	Pou6f1,16.2,18.57
V$BRN5.03	V$BRN5	Brn-5, POU-VI protein class also known as emb and CNS-1	Brn-5 POU domain factors	nTAATgagctsytaat	2517	311	2155	1.17	6.3e-08	2356.2	1.07	0.0013	0.97	2.2e-07	X + X	Pou6f1	Pou6f1,16.2,18.57
V$BRN5.04	V$BRN5	POU class 6 homeobox 1 POU6F1	Brn-5 POU domain factors	nnasctcATTAwnn	1640	306	1299	1.26	1.7e-10	1616.4	1.01	0.2956	0.00061	2e-23	X . X	Pou6f1	Pou6f1,16.2,18.57
V$BRN2.01	V$BRNF	Brn-2, POU-III protein class	Brn POU domain factors	yyNATYnkaawkry	3567	310	3274	1.09	0.00021	3493.5	1.02	0.0964	0.99	4e-16	+ . X	Pou3f2	Pou3f2,0,0.12
V$BRN2.02	V$BRNF	Brn-2, POU-III protein class	Brn POU domain factors	atgmat.watTCAT	535	223	452	1.18	0.0045	442.6	1.21	0.0001	0.98	0.68	+ + .	Pou3f2	Pou3f2,0,0.12
V$BRN2.03	V$BRNF	Brn-2, POU-III protein class	Brn POU domain factors	vhmtthATTWnmwtn	1764	301	1573	1.12	0.0005	1469	1.2	<0.0001	1	0.5	+ X .	Pou3f2	Pou3f2,0,0.12
V$BRN2.04	V$BRNF	POU class 3 homeobox 2 POU3F2, OTF7	Brn POU domain factors	nnaatTAATtarnn	2845	299	2277	1.25	1.1e-15	2441.4	1.17	<0.0001	1e-05	1.3e-19	X X X	Pou3f2	Pou3f2,0,0.12
V$BRN3.01	V$BRNF	Brn-3, POU-IV protein class	Brn POU domain factors	vvstcatwaATTAt	2054	301	1739	1.18	1.7e-07	1850.7	1.11	<0.0001	0.64	2.2e-13	X X X	Pou4f1	Pou4f1,0.09,0.23
V$BRN3.02	V$BRNF	Brn-3, POU-IV protein class	Brn POU domain factors	nncywtTAATtanwt	4169	311	3479	1.2	1.6e-15	4108.5	1.01	0.1702	0.98	2.9e-10	X . X	Pou4f1	Pou4f1,0.09,0.23
V$BRN3.03	V$BRNF	POU class 4 homeobox 3 POU4F3, BRN3C	Brn POU domain factors	nnttatTAATkank	1593	299	1360	1.17	9.7e-06	1452.3	1.1	0.0014	0.23	1.4e-15	X + X	Pou4f3	Pou4f3,0,0
V$BRN4.01	V$BRNF	POU domain TF brain 4	Brn POU domain factors	yhsackwaasTAAT	1603	297	1303	1.23	1.4e-08	1418.1	1.13	<0.0001	0.36	4.1e-08	X X X	Pou3f4	Pou3f4,0,0
V$BRN4.02	V$BRNF	POU class 3 homeobox 4 POU3F4	Brn POU domain factors	nntaaTTAAttann	2559	291	2034	1.26	5e-15	2142.8	1.19	<0.0001	0.53	1.2e-05	X X X	Pou3f4	Pou3f4,0,0
V$TST1.01	V$BRNF	POU-factor Tst-1/Oct-6	Brn POU domain factors	nngwWWTAmvmnk	2460	312	2206	1.12	0.00011	2456.4	1	0.4708	1	0.0012	+ . +	Pou3f1	Pou3f1,0.03,0.05
V$TST1.02	V$BRNF	POU class 3 homeobox 1 POU3F1, OCT6	Brn POU domain factors	nntaaTTAAttaant	2576	291	2108	1.22	4.3e-12	2293.3	1.12	<0.0001	0.89	0.0032	X X +	Pou3f1	Pou3f1,0.03,0.05
V$KAISO.01	V$BTBF	TF Kaiso, ZBTB33	BTB/POZ broad complex, TramTrack, Bric-a-brac/pox viruses and zinc fingers transcription factor	nntcCTGCna	342	208	342	1	0.52	353.3	0.97	0.7401	0.084	0.026	. . +
V$ACAAT.01	V$CAAT	Avian C-type LTR CCAAT box	CCAAT binding factors	ccaCCAAtc	289	186	379	0.76	1	378.4	0.76	1	0.01	0.43	. . +	NonMouseFactor	NA,NA,NA
V$CAAT.01	V$CAAT	Cellular and viral CCAAT box	CCAAT binding factors	nnrrCCAAtsa	993	293	1177	0.84	1	1208.3	0.82	1	0.2	1.3e-07	. . X
V$NFY.01	V$CAAT	Nuclear factor Y Y-box binding factor	CCAAT binding factors	nnrrCCAAtsrgnn	295	187	321	0.92	0.86	416.1	0.71	1	0.00046	0.011	. . +	Nfya Nfyb Nfyc	Nfya,5.46,12.69;Nfyb,5.81,5.87;Nfyc,3.88,4.21
V$NFY.02	V$CAAT	Nuclear factor Y Y-box binding factor	CCAAT binding factors	arCCAAtcag	723	286	714	1.01	0.42	942.6	0.77	1	1.7e-06	2e-05	. . X	Nfya Nfyb Nfyc	Nfya,5.46,12.69;Nfyb,5.81,5.87;Nfyc,3.88,4.21
V$NFY.03	V$CAAT	Nuclear factor Y Y-box binding factor	CCAAT binding factors	narCCAAtcagn	766	286	752	1.02	0.37	935.7	0.82	1	0.0023	6e-05	. . X	Nfya Nfyb Nfyc	Nfya,5.46,12.69;Nfyb,5.81,5.87;Nfyc,3.88,4.21
V$NFY.04	V$CAAT	Nuclear factor Y Y-box binding factor	CCAAT binding factors	nnrgCCAAtcann	598	263	731	0.82	1	802.4	0.75	1	0.048	3.2e-06	. . X	Nfya Nfyb Nfyc	Nfya,5.46,12.69;Nfyb,5.81,5.87;Nfyc,3.88,4.21
V$CABL.01	V$CABL	Multifunctional c-Abl src type tyrosine kinase	C-abl DNA binding sites	aaAACAamaa	671	270	659	1.02	0.38	479.2	1.4	<0.0001	1	1	. X .
V$ALX3.01	V$CART	Aristaless-like homeobox 3	Cart-1 cartilage homeoprotein 1	nnaytAATTarytnn	2627	298	2004	1.31	2.7e-20	2351.3	1.12	<0.0001	0.0028	1.4e-15	X X X	Alx3	Alx3,0,0.02
V$ALX4.01	V$CART	Aristaless-like homeobox 4	Cart-1 cartilage homeoprotein 1	cgnnytAATTarnn	2981	300	2389	1.25	3.4e-16	2770	1.08	0.0008	0.011	2.8e-15	X + X	Alx4	Alx4,0.11,0.18
V$ARX.01	V$CART	Aristaless related homeobox	Cart-1 cartilage homeoprotein 1	nnaytAATTarygna	2615	300	2078	1.26	2.4e-15	2505.9	1.04	0.0529	0.021	1.3e-14	X . X	Arx	Arx,0,0.03
V$CART1.01	V$CART	Cart-1 cartilage homeoprotein 1	Cart-1 cartilage homeoprotein 1	nnTAATtnnattanc	1243	287	1058	1.17	6.2e-05	1097.7	1.13	<0.0001	0.86	1.5e-08	X X X	Alx1	Alx1,0.03,0.09
V$CART1.02	V$CART	Cartilage homeo protein 1	Cart-1 cartilage homeoprotein 1	mnttAATTaann	2264	293	1761	1.29	1.2e-15	2037.7	1.11	<0.0001	0.021	7.4e-17	X X X	Alx1	Alx1,0.03,0.09
V$ESX1.01	V$CART	ESX homeobox 1	Cart-1 cartilage homeoprotein 1	nnaytAATTarynn	2762	300	2150	1.28	1.3e-18	2467	1.12	<0.0001	0.00012	3.6e-19	X X X	Esx1	Esx1,0,0.02
V$ISX.01	V$CART	Intestine-specific homeobox	Cart-1 cartilage homeoprotein 1	nncyAATTrgnn	1633	289	1239	1.32	1e-13	1755.8	0.93	0.9879	3.3e-05	8.9e-10	X . X	Isx	Isx,0,0
V$OTP.01	V$CART	Orthopedia homeobox	Cart-1 cartilage homeoprotein 1	nnrttAATTaaynn	2367	281	1992	1.19	7.2e-09	2175.4	1.09	0.0027	0.84	5.7e-07	X + X	Otp	Otp,0.04,0.13
V$PHOX2.01	V$CART	Phox2a ARIX and Phox2b	Cart-1 cartilage homeoprotein 1	cncTAATbrand	1807	309	1381	1.31	2.4e-14	1736.7	1.04	0.0464	1.9e-09	6.1e-35	X + X	Phox2a Phox2b	Phox2a,0.06,0.55;Phox2b,0,0.18
V$PHOX2A.01	V$CART	Paired-like homeobox 2a Arix	Cart-1 cartilage homeoprotein 1	nnnctAATTartnn	2349	298	1761	1.33	2.3e-20	2124	1.11	0.0001	0.00075	1.1e-17	X + X	Phox2a	Phox2a,0.06,0.55
V$PHOX2B.01	V$CART	Paired-like homeobox 2b, PMX2 B	Cart-1 cartilage homeoprotein 1	nnttAATTaattnn	2624	300	2108	1.24	3.3e-14	2333.9	1.12	<0.0001	0.24	1.6e-10	X X X	Phox2b	Phox2b,0,0.18
V$PROP1.01	V$CART	Prophet of Pit 1, PROP paired-like homeobox 1	Cart-1 cartilage homeoprotein 1	nnttAATTaann	1977	280	1558	1.27	9.7e-13	1776.6	1.11	0.0007	0.59	2.8e-08	X + X	Prop1	Prop1,0,0.43
V$PRRX1.01	V$CART	Paired related homeobox 1, paired mesoderm homeo box 1 PMX1	Cart-1 cartilage homeoprotein 1	nnaactAATTarytnn	1977	294	1399	1.41	1.2e-23	1775.6	1.11	<0.0001	3.3e-06	2.2e-19	X X X	Prrx1	Prrx1,0.03,0.02
V$PRRX2.01	V$CART	Paired related homeobox 2, paired mesoderm homeo box 1 PMX1, S8	Cart-1 cartilage homeoprotein 1	nngctAATTagynn	2065	293	1496	1.38	7.2e-22	1948.2	1.06	0.0237	4.1e-05	3.3e-18	X + X	Prrx2	Prrx2,0.03,0.06
V$RAX.01	V$CART	Retina and anterior neural fold homeobox	Cart-1 cartilage homeoprotein 1	wscnytAATTaryns	1813	294	1274	1.42	1.4e-22	1798.6	1.01	0.3969	3.5e-05	1.9e-12	X . X	Rax	Rax,0,0.02
V$RHOX6.01	V$CART	Reproductive homeobox 6, placenta specific homeobox 1	Cart-1 cartilage homeoprotein 1	nnyTAATtartns	2594	299	1975	1.31	2.7e-20	2427.2	1.07	0.0064	0.005	2.1e-13	X + X	Rhox6	Rhox6,0,0.09
V$S8.01	V$CART	Binding site for S8 type homeodomains	Cart-1 cartilage homeoprotein 1	TAATtrnn	1321	300	953	1.39	6.2e-15	1199.7	1.1	0.0001	5.5e-09	3.2e-37	X + X	Prrx2	Prrx2,0.03,0.06
V$SHOX2.01	V$CART	Short stature homeobox 2	Cart-1 cartilage homeoprotein 1	nnytAATTarnn	3000	299	2395	1.25	9.2e-17	2699	1.11	<0.0001	0.0098	2.7e-16	X X X	Shox2	Shox2,1.03,2.75
V$UNCX4.01	V$CART	UNC homeobox UNCX	Cart-1 cartilage homeoprotein 1	nnttAATTaatnn	2457	290	2017	1.22	2.5e-11	2245.3	1.09	0.0007	0.86	1.1e-06	X + X	Uncx4.1	Uncx4.1,124.68,318.64
V$VSX1.01	V$CART	Visual system homeobox 1	Cart-1 cartilage homeoprotein 1	nnrttAATTaann	2520	300	1949	1.29	6.8e-18	2281.9	1.1	0.0001	0.025	1.1e-10	X + X	Vsx1	Vsx1,0.04,0.01
V$XVENT2.01	V$CART	Xenopus homeodomain factor Xvent-2; early BMP signaling response	Cart-1 cartilage homeoprotein 1	cTAATtrnsynattan	1105	275	843	1.31	1.6e-09	1001.1	1.1	0.0046	0.0052	4.2e-07	X + X
V$CDE.01	V$CDEF	Cell cycle-dependent element, CDF-1 binding site CDE/CHR tandem elements regulate cell cycle dependent repression	Cell cycle regulators: Cell cycle dependent element	kcnkCGCGgtwt	19	18	25	0.76	0.85	27.7	0.69	0.96	0.33	0.27	. . .
V$CDX1.01	V$CDXF	Intestine specific homeodomain factor CDX-1	Vertebrate caudal related homeodomain protein	yntTTTAykanh	1195	296	1160	1.03	0.24	1026.4	1.16	<0.0001	1	1	. X .
V$CDX1.02	V$CDXF	Caudal type homeo box 1	Vertebrate caudal related homeodomain protein	mntTTTAtkaccnn	1730	304	1556	1.11	0.0013	1563.8	1.11	<0.0001	1	1	+ X .
V$CDX2.01	V$CDXF	Cdx-2 mammalian caudal related intestinal transcr. factor	Vertebrate caudal related homeodomain protein	wdmnwrtTTTAtkrymhnd	1890	305	1753	1.08	0.012	1645.8	1.15	<0.0001	1	1	+ X .
V$CDX2.02	V$CDXF	Caudal type homeobox TF 2	Vertebrate caudal related homeodomain protein	nnttTTATkrccnn	1553	300	1420	1.09	0.0077	1341.6	1.16	<0.0001	1	0.00076	+ X +
V$CEBP.02	V$CEBP	CCAAT/enhancer binding protein	Ccaat/Enhancer Binding Protein	ngwvtkwbGYAAknm	1247	305	1014	1.23	5.2e-07	1149.3	1.08	0.0018	1	1	X + .
V$CEBPA.01	V$CEBP	CCAAT/enhancer binding protein alpha	Ccaat/Enhancer Binding Protein	nnttgtGMAAnn	578	258	436	1.33	4.6e-06	528.5	1.09	0.0147	1	1	X + .
V$CEBPB.01	V$CEBP	CCAAT/enhancer binding protein beta	Ccaat/Enhancer Binding Protein	rnrttdnGMAAknn	1504	307	1269	1.19	4.4e-06	1385.5	1.09	0.0006	1	1	X + .
V$CHOP.01	V$CHOP	Heterodimers of CHOP and C/EBPalpha	C/EBP homologous protein CHOP	nnrtGCAAtmccc	313	185	282	1.11	0.11	317.7	0.99	0.61	0.47	0.98	. . .
V$CHOP.02	V$CHOP	Heterodimers of CHOP and C/EBPalpha	C/EBP homologous protein CHOP	mnyTGCAaycys	56	52	67	0.84	0.86	67.9	0.82	0.939	0.39	0.89	. . .
V$CHREBP_MLX.01	V$CHRE	Carbohydrate response element binding protein CHREBP and Max-like protein X Mlx bind as heterodimers to glucose-responsive promoters	Carbohydrate response elements, consist of two E box motifs separated by 5 bp	CACGnggnvnncncgtg	143	110	191	0.75	1	155.5	0.92	0.8415	0.036	0.027	. . +
V$CHR.01	V$CHRF	Cell cycle gene homology region CDE/CHR tandem elements regulate cell cycle dependent repression	Cell cycle regulators: Cell cycle homology element	nnrtTTGAaybn	1405	286	1295	1.08	0.018	1368.4	1.03	0.1978	1	1	+ . .
V$NMP4.01	V$CIZF	NMP4 nuclear matrix protein 4 / CIZ Cas-interacting zinc finger protein	CAS interating zinc finger protein	gsAAAAannn	1385	270	1493	0.93	0.98	1105.2	1.25	<0.0001	1	1	. X .
V$CDP.02	V$CLOX	Transcriptional repressor CDP	CLOX and CLOX homology CDP factors	knryCAATnn	1742	311	1708	1.02	0.29	2149.4	0.81	1	0.049	3.7e-06	. . X
V$CDPCR3HD.01	V$CLOX	Cut-like homeodomain protein Cut Repeat III / homeodomain	CLOX and CLOX homology CDP factors	natyGATSss	395	221	364	1.09	0.14	511.8	0.77	1	0.28	0.037	. . +
V$CLOX.01	V$CLOX	Cut-like homeodomain protein	CLOX and CLOX homology CDP factors	rntaATCGatann	791	282	666	1.19	0.00058	965.5	0.82	1	0.96	0.32	+ . .
V$CPHX.01	V$CLOX	Cytoplasmic polyadenylated homeobox	CLOX and CLOX homology CDP factors	ntTGATknnatcan	667	259	531	1.26	4.7e-05	765.6	0.87	0.9994	0.00049	0.039	X . +
V$CP2.01	V$CP2F	CP2	CP2-erythrocyte Factor related to drosophila Elf1	CTKGkthkdgc	199	139	259	0.77	1	239.4	0.83	0.9968	0.013	0.18	. . +	Tcfcp2 Tcfcp2l1 Ubp1	Tcfcp2,4.26,6.82;NA,NA,NA;Ubp1,27.07,26.64
V$CP2.02	V$CP2F	LBP-1c leader-binding protein-1c, LSF late SV40 factor, CP2, SEF SAA3 enhancer factor	CP2-erythrocyte Factor related to drosophila Elf1	hACTGsnhmtnhctdgnt	503	237	536	0.94	0.85	415.7	1.21	<0.0001	0.32	0.85	. X .	Tcfcp2 Tcfcp2l1 Ubp1	Tcfcp2,4.26,6.82;NA,NA,NA;Ubp1,27.07,26.64
V$TCFCP2L1.01	V$CP2F	TF CP2-like 1 LBP-9	CP2-erythrocyte Factor related to drosophila Elf1	nnCYGGytcnnncyrgnn	237	159	283	0.84	0.98	284.4	0.83	0.9983	0.067	0.11	. . .
V$ATF.01	V$CREB	Activating TF	cAMP-responsive element binding proteins	cnsTGACgtnnnyc	66	60	72	0.92	0.72	67.7	0.98	0.5946	0.2	0.99	. . .
V$ATF.02	V$CREB	Activating TF	cAMP-responsive element binding proteins	nTGACgtcwyns	637	270	556	1.15	0.01	638	1	0.5244	0.95	1	+ . .
V$ATF2.01	V$CREB	Activating TF 2	cAMP-responsive element binding proteins	kvTGACgtmabb	500	239	443	1.13	0.034	459.8	1.09	0.0348	0.47	0.78	+ + .
V$ATF6.02	V$CREB	Activating TF 6, member of b-zip family, induced by ER stress	cAMP-responsive element binding proteins	bntGACGtg	148	126	144	1.03	0.43	158.3	0.94	0.8063	0.032	0.047	. . +
V$CJUN_ATF2.01	V$CREB	c-Jun/ATF2 heterodimers	cAMP-responsive element binding proteins	nncTGACntman	249	173	256	0.97	0.64	249.9	1	0.53	0.16	0.22	. . .
V$CREB.02	V$CREB	cAMP-responsive element binding protein	cAMP-responsive element binding proteins	nkgrTGACgynn	70	63	76	0.92	0.72	79.6	0.88	0.8713	0.37	0.73	. . .
V$CREB.03	V$CREB	cAMP-response element-binding protein	cAMP-responsive element binding proteins	nndbTGACgtvmwbgn	808	287	694	1.16	0.0018	792.4	1.02	0.2952	0.83	1	+ . .
V$CREB1.01	V$CREB	cAMP-responsive element binding protein 1	cAMP-responsive element binding proteins	TGACgtma	305	198	288	1.06	0.26	324.2	0.94	0.8625	0.37	0.58	. . .
V$CREB2.01	V$CREB	cAMP-responsive element binding protein 2	cAMP-responsive element binding proteins	TGACgtaa	391	223	338	1.16	0.027	432.7	0.9	0.9798	0.99	0.96	+ . .
V$CREB2CJUN.01	V$CREB	CRE-binding protein 2/c-Jun heterodimer	cAMP-responsive element binding proteins	tgACGTya	104	85	84	1.24	0.083	103.3	1.01	0.4827	0.17	0.15	. . .
V$E4BP4.01	V$CREB	E4BP4, bZIP domain, transcriptional repressor	cAMP-responsive element binding proteins	nrttayGTAAyn	1340	298	1236	1.08	0.021	1291.4	1.04	0.0918	1	0.8	+ . .
V$TAXCREB.01	V$CREB	Tax/CREB complex	cAMP-responsive element binding proteins	gggggtTGACgyana	52	48	83	0.63	1	83.6	0.62	0.9998	0.14	0.91	. . .
V$TAXCREB.02	V$CREB	Tax/CREB complex	cAMP-responsive element binding proteins	rTGACgcataycccc	340	210	346	0.98	0.61	320.5	1.06	0.1392	0.0071	0.11	. . +
V$XBP1.01	V$CREB	X-box-binding protein 1	cAMP-responsive element binding proteins	gntgACGTgknn	103	71	93	1.11	0.26	79.1	1.3	0.0103	0.47	0.13	. + .
V$DREAM.01	V$CSEN	Downstream regulatory element-antagonist modulator, Ca2+-binding protein of the neuronal calcium sensors family that binds DRE downstream regulatory element sites as a tetramer	Calsenilin, presenilin binding protein, EF hand transcription factor	vnGTCAgggn	431	237	436	0.99	0.58	478.7	0.9	0.9893	0.011	0.081	. . +
V$CTCF.01	V$CTCF	CCCTC-binding factor	CTCF and BORIS gene family, transcriptional regulators with 11 highly conserved zinc finger domains	ncscnnsgccgckrGGGGnngsbn	84	52	211	0.4	1	80.9	1.04	0.3878	0.18	1.1e-05	. . X
V$CTCF.02	V$CTCF	Insulator protein CTCF CCCTC-binding factor	CTCF and BORIS gene family, transcriptional regulators with 11 highly conserved zinc finger domains	gtkgccgcgyggyGGCAgtrna	108	82	155	0.7	1	96.3	1.12	0.1292	0.074	0.011	. . +
V$CTCF.03	V$CTCF	Insulator protein CTCF CCCTC-binding factor	CTCF and BORIS gene family, transcriptional regulators with 11 highly conserved zinc finger domains	ntgyccagcagrGGGCrs	97	74	201	0.48	1	136.7	0.71	0.9998	0.00065	8.5e-06	. . X
V$CTCF.04	V$CTCF	Insulator protein CTCF CCCTC-binding factor	CTCF and BORIS gene family, transcriptional regulators with 11 highly conserved zinc finger domains	nnrccaccaggKGGCrnn	87	69	165	0.53	1	98.3	0.89	0.879	6.3e-08	0.0001	. . X
V$NUDR.01	V$DEAF	NUDR nuclear DEAF-1 related transcriptional regulator protein	Homolog to deformed epidermal autoregulatory factor-1 from D. melanogaster	nntTCGGgnrtttccgnn	38	34	31	1.23	0.24	42.8	0.89	0.7935	0.0037	0.1	. . +
V$DICE.01	V$DICE	Downstream Immunoglobulin Control Element, interacting factor: BEN also termed Mus-TRD1 and WBSCR11	Downstream Immunoglobulin Control Element, critical for B cell activity and specificity	kgtySTCTccacag	512	236	442	1.16	0.013	418.8	1.22	<0.0001	0.0054	0.56	+ X +	Gtf2i Gtf2ird1	Gtf2i,53.58,91.88;Gtf2ird1,15.13,17.88
V$DLX1.01	V$DLXF	DLX-1, -2, and -5 binding sites	Distal-less homeodomain transcription factors	nntAATTan	2001	301	1474	1.36	1.9e-19	1904.5	1.05	0.0385	1.6e-06	6.3e-18	X + X	Dlx1	Dlx1,0.04,0.03
V$DLX1.02	V$DLXF	Distal-less homeobox 1	Distal-less homeodomain transcription factors	rntAATTany	2895	300	2304	1.26	1.3e-16	2473.5	1.17	<0.0001	4.5e-05	5.4e-21	X X X	Dlx1	Dlx1,0.04,0.03
V$DLX2.01	V$DLXF	Distal-less homeobox 2	Distal-less homeodomain transcription factors	nntAATTaynn	1947	295	1430	1.36	2.9e-19	1966.7	0.99	0.6318	0.015	2.8e-06	X . X	Dlx2	Dlx2,0,0.1
V$DLX3.01	V$DLXF	Distal-less 3 homeodomain TF	Distal-less homeodomain transcription factors	nnTAATtgcw	1200	294	895	1.34	1.4e-11	1153.4	1.04	0.0928	3.6e-05	5.1e-27	X . X	Dlx3	Dlx3,0.15,3.87
V$DLX3.02	V$DLXF	Distal-less homeobox 3	Distal-less homeodomain transcription factors	wynnrrngmTAATtnv	773	263	506	1.53	4.2e-14	654	1.18	<0.0001	1.7e-06	2.4e-22	X X X	Dlx3	Dlx3,0.15,3.87
V$DLX3.03	V$DLXF	Distal-less homeobox 3	Distal-less homeodomain transcription factors	nnatAATTacmnn	1605	289	1228	1.31	7.5e-13	1423.8	1.13	<0.0001	0.00096	3.2e-12	X X X	Dlx3	Dlx3,0.15,3.87
V$DLX4.01	V$DLXF	Distal-less homeobox 4	Distal-less homeodomain transcription factors	nnatAATTacm	2099	293	1602	1.31	1.6e-16	1888.3	1.11	<0.0001	0.0002	2.6e-17	X X X	Dlx4	Dlx4,0,0.06
V$DLX5.01	V$DLXF	Distal-less homeobox 5	Distal-less homeodomain transcription factors	rnyAATTrcynn	2003	298	1461	1.37	1.6e-20	2019.3	0.99	0.6143	0.0048	3e-07	X . X	Dlx5	Dlx5,1.46,45.59
V$DMRT1.01	V$DMRT	Doublesex and mab-3 related TF 1	DM domain-containing transcription factors	wnttgmtacaWTGTtkc	636	264	540	1.18	0.0028	524.6	1.21	<0.0001	0.47	0.0036	+ X +
V$DMRT2.01	V$DMRT	Doublesex and mab-3 related TF 2	DM domain-containing transcription factors	nawwttgaTACAttgwnn	1875	313	1800	1.04	0.11	1699.4	1.1	<0.0001	0.99	0.15	. X .
V$DMRT3.01	V$DMRT	Doublesex and mab-3 related TF 3	DM domain-containing transcription factors	nnwwttgwTACAwtkt	936	293	992	0.94	0.9	831.1	1.13	<0.0001	1	0.32	. X .
V$DMRT4.01	V$DMRT	Doublesex and mab-3 related TF 4	DM domain-containing transcription factors	nnaawttgyTACAttnn	1057	295	1043	1.01	0.39	985.7	1.07	0.0126	1	0.33	. + .
V$DMRT5.01	V$DMRT	Doublesex and mab-3 related TF 5	DM domain-containing transcription factors	nwttGTTAcwktktcnm	842	275	816	1.03	0.27	760.7	1.11	0.0031	0.87	0.35	. + .
V$DMRT7.01	V$DMRT	Doublesex and mab-3 related TF 7	DM domain-containing transcription factors	wwWTTGytacawtktnk	950	293	824	1.15	0.0015	936.7	1.01	0.3393	0.94	0.97	+ . .
V$DMP1.01	V$DMTF	Cyclin D-interacting myb-like protein, DMTF1 - cyclin D binding myb-like TF 1	Cyclin D binding myb-like transcription factor	kncccGGATgtnr	304	194	302	1.01	0.48	298.2	1.02	0.3679	0.045	0.00033	. . +	Dmtf1	Dmtf1,10,6.95
V$E2F.01	V$E2FF	E2F, involved in cell cycle regulation, interacts with Rb p107 protein	E2F-myc activator/cell cycle regulator	twsgcgcGAAAaykr	825	293	777	1.06	0.12	788.1	1.05	0.0929	1	1	. . .
V$E2F.02	V$E2FF	E2F, involved in cell cycle regulation, interacts with Rb p107 protein	E2F-myc activator/cell cycle regulator	gcgcSAAA	334	202	311	1.07	0.19	355.3	0.94	0.8826	0.99	1	. . .
V$E2F.03	V$E2FF	E2F, involved in cell cycle regulation, interacts with Rb p107 protein	E2F-myc activator/cell cycle regulator	nnkgGCGCgvaann	84	65	84	1	0.53	78.2	1.07	0.2781	0.14	0.18	. . .
V$E2F1_DP1.01	V$E2FF	E2F-1/DP-1 heterodimeric complex	E2F-myc activator/cell cycle regulator	aawGGCGsgaaan	120	97	109	1.1	0.25	121.6	0.99	0.5734	0.91	0.16	. . .
V$E2F1_DP2.01	V$E2FF	E2F-1/DP-2 heterodimeric complex	E2F-myc activator/cell cycle regulator	aanGGCGsgaaaan	29	24	28	1.04	0.5	35	0.83	0.8721	0.49	0.053	. . .
V$E2F4_DP1.01	V$E2FF	E2F-4/DP-1 heterodimeric complex	E2F-myc activator/cell cycle regulator	tkkCGCGmma	39	20	25	1.56	0.052	31.8	1.23	0.1896	0.77	0.81	. . .
V$E2F4_DP2.01	V$E2FF	E2F-4/DP-2 heterodimeric complex	E2F-myc activator/cell cycle regulator	aaawgGCGSgaaa	45	35	38	1.18	0.26	49.5	0.91	0.7573	0.55	0.048	. . +
V$RB_E2F1_DP1.01	V$E2FF	RB/E2F-1/DP-1 heterotrimeric complex	E2F-myc activator/cell cycle regulator	tttsGCGCsaaa	66	27	45	1.47	0.029	58.7	1.12	0.2556	0.79	0.1	+ . .
V$E4F.01	V$E4FF	GLI-Krueppel-related TF, regulator of adenovirus E4 promoter	Ubiquitous GLI - Krueppel like zinc finger involved in cell cycle regulation	vtgACGTmacvv	625	267	493	1.27	4.4e-05	601.6	1.04	0.176	0.85	0.2	X . .
V$ATF6.01	V$EBOX	Member of b-zip family, induced by ER damage/stress, binds to the ERSE in association with NF-Y	E-box binding factors	sngCCACgcnssg	310	187	427	0.73	1	277.5	1.12	0.0264	0.0011	4.3e-05	. + X
V$CMYC.01	V$EBOX	Myelocytomatosis oncogene c-myc proto-oncogene	E-box binding factors	nnccaCGTGsn	76	66	98	0.78	0.96	62	1.23	0.0501	0.25	0.57	. . .
V$MAX.01	V$EBOX	Max/Max dimer	E-box binding factors	aranCACGtgny	515	171	586	0.88	0.99	436.7	1.18	0.0038	0.019	0.0041	. + +
V$MYCMAX.01	V$EBOX	c-Myc/Max heterodimer	E-box binding factors	nnasCACGtggtn	206	118	245	0.84	0.97	181.2	1.14	0.0729	0.0013	0.002	. . +
V$MYCMAX.02	V$EBOX	c-Myc/Max heterodimer	E-box binding factors	ancaCGTGnn	465	163	536	0.87	0.99	416	1.12	0.0437	0.026	0.026	. + +
V$MYCMAX.03	V$EBOX	MYC-MAX binding sites	E-box binding factors	gccaYGYGsn	125	95	157	0.8	0.98	110.4	1.13	0.0933	0.031	0.27	. . +
V$NMYC.01	V$EBOX	N-Myc	E-box binding factors	nmcaCGTGnn	209	145	249	0.84	0.97	179.7	1.16	0.0183	0.0027	0.00071	. + +
V$NMYC.02	V$EBOX	v-myc myelocytomatosis viral related oncogene, neuroblastoma derived	E-box binding factors	nnccaCGTGsnn	54	43	74	0.73	0.97	54.3	0.99	0.5346	0.021	0.058	. . +
V$USF.01	V$EBOX	Upstream stimulating factor	E-box binding factors	CACGtgryn	267	169	302	0.88	0.93	226.3	1.18	0.004	0.041	0.00072	. + +
V$USF.02	V$EBOX	Upstream stimulating factor	E-box binding factors	nyCACGtgmy	265	170	299	0.89	0.93	224.8	1.18	0.0046	0.012	0.0012	. + +
V$USF.03	V$EBOX	Upstream stimulating factor	E-box binding factors	nncaCGTGac	160	123	174	0.92	0.79	142.9	1.12	0.0888	0.02	0.026	. . +
V$USF.04	V$EBOX	Upstream stimulating factor 1/2	E-box binding factors	mngyCACRtgrnn	261	171	295	0.88	0.93	227.6	1.15	0.0149	0.02	0.0073	. + +
V$USF1.01	V$EBOX	Upstream stimulating factor 1	E-box binding factors	grrTCACktgr	68	61	52	1.31	0.085	72.1	0.94	0.6971	0.8	0.36	. . .
V$CKROX.01	V$EGRF	Collagen krox protein zinc finger protein 67 - zfp67	EGR/nerve growth factor induced protein C & related factors	ngsGGGAgggsg	151	87	279	0.54	1	94.6	1.6	<0.0001	0.76	0.57	. X .
V$EGR1.01	V$EGRF	Egr-1/Krox-24/NGFI-A immediate-early gene product	EGR/nerve growth factor induced protein C & related factors	wtgcgtgGGCGk	119	92	189	0.63	1	103.5	1.15	0.0708	0.0029	0.0059	. . +
V$EGR1.02	V$EGRF	EGR1, early growth response 1	EGR/nerve growth factor induced protein C & related factors	ssskgnggGGGCgknd	45	39	84	0.54	1	43.6	1.03	0.4311	0.039	0.05	. . +
V$EGR2.01	V$EGRF	Egr-2/Krox-20 early growth response gene product	EGR/nerve growth factor induced protein C & related factors	ntGCGTrggcgk	326	104	501	0.65	1	98.1	3.32	<0.0001	0.0031	3e-06	. X X
V$EGR3.01	V$EGRF	Early growth response gene 3 product	EGR/nerve growth factor induced protein C & related factors	ntGCGTgggcgk	17	17	28	0.61	0.96	12.7	1.34	0.1387	0.00095	0.013	. . +
V$NGFIC.01	V$EGRF	Nerve growth factor-induced protein C	EGR/nerve growth factor induced protein C & related factors	wtGCGTgggygg	271	75	435	0.62	1	56.6	4.79	<0.0001	8.4e-05	9e-06	. X X
V$WT1.01	V$EGRF	Wilms Tumor Suppressor	EGR/nerve growth factor induced protein C & related factors	gsgYGGGggnv	114	69	203	0.56	1	86.4	1.32	0.0059	0.056	0.072	. + .
V$ER.01	V$EREF	Estrogen receptor, IR3 sites	Estrogen response elements	hbdgGTCAnnrtgacytkd	268	174	248	1.08	0.2	302.1	0.89	0.9781	0.024	0.14	. . +
V$ER.02	V$EREF	Canonical palindromic estrogen response element ERE, IR3 sites	Estrogen response elements	nnagGTCAnngtgacctgn	110	89	105	1.05	0.39	108.2	1.02	0.4433	0.13	0.16	. . .
V$ER.03	V$EREF	Estrogen response elements, IR3 sites	Estrogen response elements	nngggtcansntGACCynr	143	108	159	0.9	0.84	162.4	0.88	0.9305	6.1e-05	0.00062	. . X
V$ER.04	V$EREF	Estrogen response elements, IR3 sites	Estrogen response elements	nnagGTCAsnntgnccnn	172	117	172	1	0.52	181.8	0.95	0.775	0.00057	0.00029	. . +
V$ERR.01	V$EREF	Estrogen related receptor	Estrogen response elements	nntcAAGGtcasnn	199	148	214	0.93	0.78	215.5	0.92	0.8834	0.00095	0.11	. . +
V$ESRRB.01	V$EREF	Estrogen-related receptor beta	Estrogen response elements	nnycaAGGTcann	227	163	203	1.12	0.13	256.6	0.88	0.9744	0.098	0.41	. . .
V$CETS1P54.01	V$ETSF	c-Ets-1p54	Human and murine ETS1 factors	nCCGGawgyn	477	249	468	1.02	0.4	449.2	1.06	0.0976	0.0025	1.9e-07	. . X
V$ELF2.01	V$ETSF	Ets - family member ELF-2 NERF1a	Human and murine ETS1 factors	nnrncaGGAAgnr	564	256	654	0.86	1	453.3	1.24	<0.0001	0.99	0.9	. X .
V$ELK1.01	V$ETSF	Elk-1	Human and murine ETS1 factors	cnracmGGAAgyncsn	436	225	557	0.78	1	422	1.03	0.2473	0.74	0.9	. . .
V$ELK1.02	V$ETSF	Elk-1	Human and murine ETS1 factors	nrccGGAArynn	876	292	1011	0.87	1	771.7	1.14	<0.0001	1	0.99	. X .
V$ELK1.03	V$ETSF	ETS-like gene 1 ELK-1	Human and murine ETS1 factors	nnccGGAAgynn	551	255	593	0.93	0.9	456.4	1.21	<0.0001	0.56	0.87	. X .
V$ETS1.01	V$ETSF	c-Ets-1 binding site	Human and murine ETS1 factors	vsmGGAAgygn	645	265	716	0.9	0.97	530.6	1.22	<0.0001	0.91	0.86	. X .
V$ETS2.01	V$ETSF	c-Ets-2 binding site	Human and murine ETS1 factors	dacAGGAaryvnkt	827	287	870	0.95	0.86	734.9	1.13	0.0003	1	0.98	. + .
V$FLI.01	V$ETSF	ETS family member FLI	Human and murine ETS1 factors	nnraCCGGaagtnn	272	172	277	0.98	0.6	272.6	1	0.5278	0.25	0.0026	. . +
V$GABP.01	V$ETSF	GABP: GA binding protein	Human and murine ETS1 factors	rccGGAAgngsr	372	207	426	0.87	0.97	300.9	1.24	<0.0001	0.55	0.95	. X .
V$GABPB1.01	V$ETSF	GA repeat binding protein, beta 1	Human and murine ETS1 factors	nmcCGGAagtgac	221	171	231	0.96	0.7	208.6	1.06	0.2008	0.56	0.73	. . .
V$NRF2.01	V$ETSF	Nuclear respiratory factor 2	Human and murine ETS1 factors	accGGAAgns	436	218	522	0.84	1	372.6	1.17	0.0007	0.59	0.98	. + .
V$PDEF.01	V$ETSF	Prostate-derived Ets factor	Human and murine ETS1 factors	nscaGGATgnn	198	145	198	1	0.52	201.9	0.98	0.6217	0.053	3.5e-05	. . X
V$PEA3.01	V$ETSF	Polyomavirus enhancer A binding protein 3, ETV4 Ets variant gene 4	Human and murine ETS1 factors	rvAGGAagtnn	601	263	676	0.89	0.98	509.2	1.18	<0.0001	1	0.99	. X .
V$PU1.01	V$ETSF	Pu.1 Pu120 Ets-like TF identified in lymphoid B-cells	Human and murine ETS1 factors	nndddgaGGAAsygvd	579	259	659	0.88	0.99	493.9	1.17	0.0001	1	1	. + .
V$SPI1_PU1.01	V$ETSF	Spleen focus forming virus SFFV proviral integration oncogene Spi1/TF PU.1	Human and murine ETS1 factors	hnaaaagrGGAAgtrrawnv	558	250	658	0.85	1	399	1.4	<0.0001	1	1	. X .
V$SPI1_PU1.02	V$ETSF	Spleen focus forming virus SFFV proviral integration oncogene Spi1/TF PU.1	Human and murine ETS1 factors	ngnGGAAstn	1128	303	1238	0.91	0.99	1037.9	1.09	0.0022	0.94	0.97	. + .
V$SPIB.01	V$ETSF	Spi-B TF Spi-1/PU.1 related	Human and murine ETS1 factors	naawgmGGAAgtn	659	268	770	0.86	1	597.1	1.1	0.0037	1	1	. + .
V$EVI1.01	V$EVI1	Ecotropic viral integration site 1 encoded factor, amino-terminal zinc finger domain	EVI1-myleoid transforming protein	wgayAAGAtaagataa	648	249	620	1.05	0.22	557.8	1.16	0.0002	1	1	. + .
V$EVI1.02	V$EVI1	Ecotropic viral integration site 1 encoded factor, amino-terminal zinc finger domain	EVI1-myleoid transforming protein	agayAAGAtaa	1077	296	1078	1	0.52	924.2	1.17	<0.0001	1	1	. X .
V$EVI1.03	V$EVI1	Ecotropic viral integration site 1 encoded factor, amino-terminal zinc finger domain	EVI1-myleoid transforming protein	agatAAGAtaa	1051	292	966	1.09	0.031	907.9	1.16	<0.0001	1	1	+ X .
V$EVI1.04	V$EVI1	Ecotropic viral integration site 1 encoded factor, amino-terminal zinc finger domain	EVI1-myleoid transforming protein	wgatawgayaaGATA	1329	306	1301	1.02	0.3	1127.4	1.18	<0.0001	1	0.18	. X .
V$EVI1.05	V$EVI1	Ecotropic viral integration site 1 encoded factor, amino-terminal zinc finger domain	EVI1-myleoid transforming protein	agataaGATAn	985	294	886	1.11	0.012	896.5	1.1	0.001	1	0.14	+ + .
V$EVI1.06	V$EVI1	Ecotropic viral integration site 1 encoded factor, amino-terminal zinc finger domain	EVI1-myleoid transforming protein	acaAGATaa	857	287	851	1.01	0.45	858.5	1	0.5294	1	0.93	. . .
V$EVI1.07	V$EVI1	Evi-1 zinc finger protein, carboxy-terminal zinc finger domain	EVI1-myleoid transforming protein	AAGAtgakhn	522	258	458	1.14	0.022	527	0.99	0.5928	0.98	1	+ . .
V$MEL1.01	V$EVI1	MEL1 MDS1/EVI1-like gene 1 DNA-binding domain 1	EVI1-myleoid transforming protein	nagatAAGAtaana	667	281	689	0.97	0.73	630.6	1.06	0.0717	1	1	. . .
V$MEL1.02	V$EVI1	MEL1 MDS1/EVI1-like gene 1 DNA-binding domain 2	EVI1-myleoid transforming protein	nGATGagn	327	197	246	1.33	0.00041	332.1	0.98	0.6201	0.17	0.0064	+ . +
V$MEL1.03	V$EVI1	MEL1 MDS1/EVI1-like gene 1 DNA-binding domain 2	EVI1-myleoid transforming protein	tgarGATGnk	259	173	215	1.2	0.024	275.9	0.94	0.8577	0.018	0.01	+ . +
V$FAST1.01	V$FAST	FAST-1 SMAD interacting protein	FAST-1 SMAD interacting proteins	nrttgtkKATTggs	1253	303	1234	1.02	0.36	1207.5	1.04	0.0916	0.99	0.012	. . +
V$FAST1.02	V$FAST	Forkhead box H1 Foxh1	FAST-1 SMAD interacting proteins	nnwraTGTGkattgsnn	1011	302	1072	0.94	0.91	846.4	1.19	<0.0001	0.14	0.00057	. X +
V$FHXA.01	V$FKHD	Fork head homologous X binds DNA with a dual sequence specificity FHXA and FHXB	Fork head domain factors	nwaaayAAAYann	853	262	938	0.91	0.98	456.8	1.87	<0.0001	1	1	. X .
V$FHXB.01	V$FKHD	Fork head homologous X binds DNA with a dual sequence specificity FHXA and FHXB	Fork head domain factors	rymAYAAyabttkd	2203	307	1977	1.11	0.00025	1896	1.16	<0.0001	1	1	+ X .
V$FKHRL1.01	V$FKHD	Fkh-domain factor FKHRL1 FOXO	Fork head domain factors	angtaAACAannn	1598	306	1562	1.02	0.27	1359.8	1.18	<0.0001	1	1	. X .
V$FREAC2.01	V$FKHD	Fork head related activator-2 FOXF2	Fork head domain factors	nngTAAAcaann	2409	314	2449	0.98	0.72	2104	1.14	<0.0001	1	1	. X .
V$FREAC3.01	V$FKHD	Fork head related activator-3 FOXC1	Fork head domain factors	nnGTAAataaaca	797	283	838	0.95	0.85	622.4	1.28	<0.0001	1	1	. X .
V$FREAC4.01	V$FKHD	Fork head related activator-4 FOXD1	Fork head domain factors	cywawgtaAACAnwgn	1621	312	1614	1	0.46	1369.9	1.18	<0.0001	1	1	. X .
V$FREAC7.01	V$FKHD	Fork head related activator-7 FOXL1	Fork head domain factors	anaTAAAyann	445	208	501	0.89	0.97	292.7	1.52	<0.0001	1	1	. X .
V$HFH1.01	V$FKHD	HNF-3/Fkh Homolog 1 FOXQ1	Fork head domain factors	awaTAAAcaatn	1419	304	1532	0.93	0.98	1175.4	1.21	<0.0001	1	1	. X .
V$HFH2.01	V$FKHD	HNF-3/Fkh Homolog 2 FOXD3	Fork head domain factors	aaacaAACAwtn	994	270	986	1.01	0.44	563.4	1.76	<0.0001	1	1	. X .
V$HFH3.01	V$FKHD	HNF-3/Fkh Homolog 3 FOXI1, Freac-6	Fork head domain factors	taaayAAAYann	870	266	942	0.92	0.96	460.9	1.89	<0.0001	1	1	. X .
V$HFH8.01	V$FKHD	HNF-3/Fkh Homolog-8 FOXF1	Fork head domain factors	yrnatAAACann	739	271	809	0.91	0.96	519.1	1.42	<0.0001	1	1	. X .
V$HNF3.01	V$FKHD	Hepatocyte nuclear factor 3 alpha, beta FOXA1, FOXA2	Fork head domain factors	ngyAAAYa	3938	312	3989	0.99	0.72	2986.6	1.32	<0.0001	1	1	. X .
V$HNF3B.01	V$FKHD	Hepatocyte nuclear factor 3beta FOXA2	Fork head domain factors	aaryaAAYAwtn	752	253	790	0.95	0.84	488.1	1.54	<0.0001	1	1	. X .
V$HNF3B.02	V$FKHD	Hepatic nuclear factor 3beta FOXA2	Fork head domain factors	wnagYAAAcann	1523	307	1583	0.96	0.86	961.7	1.58	<0.0001	1	1	. X .
V$ILF1.01	V$FKHD	Winged-helix TF IL-2 enhancer binding factor ILF, forkhead box K2 FOXK2	Fork head domain factors	nnwmAACAnv	1804	313	1708	1.06	0.054	1590.8	1.13	<0.0001	1	1	. X .
V$XFD1.01	V$FKHD	Xenopus fork head domain factor 1 FoxA4a	Fork head domain factors	yawrTAAAyawwry	786	270	827	0.95	0.85	618.7	1.27	<0.0001	1	1	. X .
V$XFD2.01	V$FKHD	Xenopus fork head domain factor 2 FoxI1a	Fork head domain factors	wnwaTAAAcawnn	1083	292	1170	0.93	0.97	834.9	1.3	<0.0001	1	1	. X .
V$XFD3.01	V$FKHD	Xenopus fork head domain factor 3 FoxA2a	Fork head domain factors	wnwgtmAACAwwmw	1390	308	1234	1.13	0.0012	1133.1	1.23	<0.0001	1	1	+ X .
V$FXRE.01	V$FXRE	Farnesoid X - activated receptor RXR/FXR dimer, IR1 sites	Farnesoid X - activated receptor response elements	AGGTyaytsaccy	341	209	287	1.19	0.017	436.3	0.78	1	0.001	0.031	+ . +
V$GAGA.01	V$GABF	GAGA-Box	GA-boxes	gvsngAGAGrgagrgrgagmgrbn	474	125	632	0.75	1	132.3	3.58	<0.0001	1	1	. X .
V$GATA.01	V$GATA	GATA binding factor	GATA binding factors	cwGATAarnn	1093	297	999	1.09	0.021	1119.7	0.98	0.8095	0.12	0.00058	+ . +
V$GATA1.01	V$GATA	GATA-binding factor 1	GATA binding factors	nnGATAnkgnn	1099	297	1004	1.09	0.02	1125.1	0.98	0.8039	0.16	0.00071	+ . +
V$GATA1.02	V$GATA	GATA-binding factor 1	GATA binding factors	ndGATTann	1067	306	953	1.12	0.006	1468.6	0.73	1	0.94	0.85	+ . .
V$GATA1.03	V$GATA	GATA-binding factor 1	GATA binding factors	nncwGATArnn	1099	297	1004	1.09	0.02	1125.1	0.98	0.8039	0.16	0.00071	+ . +
V$GATA1.04	V$GATA	GATA-binding factor 1	GATA binding factors	ncwGATAaca	429	224	350	1.23	0.0026	436.9	0.98	0.6586	0.13	0.025	+ . +
V$GATA1.05	V$GATA	GATA-binding factor 1	GATA binding factors	mnaGATAanr	844	288	732	1.15	0.0026	968	0.87	1	0.33	0.0024	+ . +
V$GATA1.06	V$GATA	Complex of Lmo2 bound to Tal-1, E2A proteins, and GATA-1, half-site 2	GATA binding factors	nmGATAnsg	1099	297	1004	1.09	0.02	1125.1	0.98	0.8039	0.16	0.00071	+ . +
V$GATA2.01	V$GATA	GATA-binding factor 2	GATA binding factors	nnwGATAasa	474	238	398	1.19	0.0055	502.4	0.94	0.9133	0.39	0.039	+ . +
V$GATA2.02	V$GATA	GATA-binding factor 2	GATA binding factors	nsaGATAana	895	289	790	1.13	0.0056	1032.3	0.87	1	0.18	0.012	+ . +
V$GATA3.01	V$GATA	GATA-binding factor 3	GATA binding factors	ngaGATAana	1353	306	1152	1.17	3.2e-05	1506.7	0.9	1	0.065	1.8e-06	X . X
V$GATA3.02	V$GATA	GATA-binding factor 3	GATA binding factors	anAGATmwwa	1654	309	1403	1.18	3e-06	1913.3	0.86	1	0.46	0.025	X . +
V$GCM1.01	V$GCMF	Glial cells missing homolog 1, chorion-specific TF GCMa	Chorion-specific transcription factors with a GCM DNA binding domain	kaCCCTcatgs	210	140	301	0.7	1	255.8	0.82	0.9993	1.8e-06	7.1e-05	. . X
V$RTR.01	V$GCNR	Retinoid receptor-related testis-associated receptor GCNF/RTR, DR0 sites	Germ cell nuclear receptors	ntcaagkTCAAgktcann	116	93	107	1.08	0.3	135.9	0.85	0.9592	0.41	0.82	. . .
V$GFI1.01	V$GFI1	Growth factor independence 1 zinc finger protein acts as transcriptional repressor	Growth factor independence transcriptional repressor	nnaAATChsagnn	995	300	892	1.12	0.0094	1355.7	0.73	1	0.99	0.73	+ . .
V$GFI1.02	V$GFI1	Growth factor independence 1	Growth factor independence transcriptional repressor	nnaAATCaswgynn	887	294	782	1.13	0.0054	1171.4	0.76	1	0.96	0.84	+ . .
V$GFI1B.01	V$GFI1	Growth factor independence 1 zinc finger protein Gfi-1B	Growth factor independence transcriptional repressor	aAATCactgcnn	766	284	627	1.22	0.00011	859.2	0.89	0.9997	1	0.84	+ . .
V$GLI1.01	V$GLIF	Zinc finger TF GLI1	GLI zinc finger family	nngaccaCCCArnn	119	107	190	0.63	1	150.5	0.79	0.9969	0.0064	0.033	. . +
V$GLI1.02	V$GLIF	Glioma-associated oncogene homolog 1	GLI zinc finger family	gaCCACccamg	128	102	187	0.68	1	148.3	0.86	0.9625	0.0031	0.00053	. . +
V$GLI2.01	V$GLIF	GLI-Kruppel family member GLI2	GLI zinc finger family	gaCCACccang	95	82	160	0.59	1	110.6	0.86	0.9443	0.0059	0.0032	. . +
V$GLI3.01	V$GLIF	GLI-Kruppel family member GLI3	GLI zinc finger family	gaCCACccang	94	82	159	0.59	1	116.8	0.81	0.9863	0.00095	0.0014	. . +
V$GLI3.02	V$GLIF	GLI-Kruppel family member GLI3	GLI zinc finger family	nngaCCACccann	153	114	203	0.75	1	161.5	0.95	0.7618	0.0062	0.0072	. . +
V$GLIS3.01	V$GLIF	GLIS family zinc finger 3, Gli-similar 3	GLI zinc finger family	nnkaCCCCccasn	197	117	337	0.58	1	229.2	0.86	0.9766	0.00052	1.6e-05	. . X
V$ZIC2.01	V$GLIF	Zinc finger TF, Zic family member 2 odd-paired homolog, Drosophila	GLI zinc finger family	naccaCCCC	269	165	381	0.71	1	328	0.82	0.9994	0.017	8.3e-06	. . X
V$ARE.01	V$GREF	Androgene receptor binding site, IR3 sites	Glucocorticoid responsive and related elements	nnrgnacrnngTGTTctnn	830	286	797	1.04	0.21	723.1	1.15	<0.0001	0.99	1	. X .
V$ARE.02	V$GREF	Androgene receptor binding site, IR3 sites	Glucocorticoid responsive and related elements	dnwcwtnntGTYCt	330	189	403	0.82	1	365	0.9	0.9669	0.0012	1.9e-05	. . X
V$ARE.03	V$GREF	Androgene receptor binding site, IR3 sites	Glucocorticoid responsive and related elements	gnacannntGTTCtnn	658	266	666	0.99	0.6	609.2	1.08	0.0228	0.055	0.00014	. + +
V$GRE.01	V$GREF	Glucocorticoid receptor, C2C2 zinc finger protein binds glucocorticoid dependent to GREs, IR3 sites	Glucocorticoid responsive and related elements	nnggtwcwnnntGTTCtnr	618	276	592	1.04	0.24	546.8	1.13	0.0012	0.079	0.00016	. + +
V$GRE.02	V$GREF	Glucocorticoid receptor, IR3 sites	Glucocorticoid responsive and related elements	rGAACasnntgttct	392	223	376	1.04	0.29	350.4	1.12	0.0156	0.0025	7e-06	. + X
V$PRE.01	V$GREF	Progesterone receptor binding site, IR3 sites	Glucocorticoid responsive and related elements	nnrgnacnnknTGTTctnn	1159	305	1145	1.01	0.39	1041	1.11	0.0001	1	1	. + .
V$GRHL1.01	V$GRHL	Grainyhead-like 1 LBP32, MGR, TFCP2L2	Grainyhead-like transcription factors	nnwaccGGTT	397	204	444	0.89	0.95	503	0.79	1	0.11	0.98	. . .
V$GRHL3.01	V$GRHL	Grainyhead-like 3 sister-of-mammalian grainyhead - SOM	Grainyhead-like transcription factors	haaaccGGTTttn	546	243	530	1.03	0.32	671.9	0.81	1	0.65	0.98	. . .
V$ZEC.01	V$GTBX	Zinc finger protein ZEC ZFP628	GT box	sggccaaggttGGTTgca	238	168	197	1.21	0.028	276.2	0.86	0.9906	0.96	0.8	+ . .
V$GTF3R4.01	V$GUCE	GTF2I-like repeat 4 of GTF3	GTF2IRDI upstream control element	nggGATTrnr	481	245	417	1.15	0.018	652.4	0.74	1	0.068	0.23	+ . .
V$TFII-IR4.01	V$GUCE	GTF2I repeat 4 of the general TF II, i GTF2I	GTF2IRDI upstream control element	nggGATTan	194	147	169	1.15	0.1	252.6	0.77	0.9999	0.28	0.03	. . +
V$GZF1.01	V$GZF1	GDNF-inducible zinc finger protein 1 ZNF336	GDNF-inducible zinc finger gene 1	TGCGcktmtata	474	245	602	0.79	1	387.2	1.22	<0.0001	0.12	0.93	. X .
V$AML1.01	V$HAML	AML1/CBFA2 Runt domain binding site	Human acute myelogenous leukemia factors	ctGYGGtyw	179	129	211	0.85	0.95	187.9	0.95	0.7567	0.0027	1.2e-05	. . X
V$AML3.01	V$HAML	Runt-related TF 2 / CBFA1 core-binding factor, runt domain, alpha subunit 1	Human acute myelogenous leukemia factors	nnstGTGGtttgtg	309	196	430	0.72	1	332.8	0.93	0.9172	0.1	2.8e-06	. . X
V$HAND2_E12.01	V$HAND	Heterodimers of the bHLH TFs HAND2 Thing2 and E12	Twist subfamily of class B bHLH transcription factors	ccagaTGGCcccccn	156	119	171	0.91	0.81	157.2	0.99	0.5455	3.2e-05	5e-06	. . X	Tcf3 Hand2	Tcf3,1.36,5.39;Hand2,0,0.04
V$HEN1.01	V$HAND	HEN1	Twist subfamily of class B bHLH transcription factors	nnggncnCAGCtgcgncccnn	128	68	134	0.96	0.67	121.8	1.05	0.3335	1.5e-05	0.082	. . X	Nhlh1	Nhlh1,2.02,312.44
V$HEN1.02	V$HAND	HEN1	Twist subfamily of class B bHLH transcription factors	ngggncgcaGCTGcgncccnn	129	74	122	1.06	0.35	109.5	1.18	0.084	0.0036	0.14	. . +	Nhlh1	Nhlh1,2.02,312.44
V$LYL1_E12.01	V$HAND	LYL1-E12 heterodimeric complex	Twist subfamily of class B bHLH transcription factors	naacaGATGkty	366	222	373	0.98	0.62	366.5	1	0.5104	1.1e-05	0.0013	. . X	Tcf3 Lyl1	Tcf3,1.36,5.39;Lyl1,0.14,0.18
V$MESP1_2.01	V$HAND	Mesoderm posterior 1 and 2	Twist subfamily of class B bHLH transcription factors	nhavCATAtgnn	551	203	706	0.78	1	516.1	1.07	0.1235	6e-05	1.6e-07	. . X	Mesp1 Mesp2	Mesp1,0,0.04;Mesp2,0.2,0.31
V$PARAXIS.01	V$HAND	Paraxis TCF15, member of the Twist subfamily of Class B bHLH factors, forms heterodimers with E12	Twist subfamily of class B bHLH transcription factors	ndsAACAcatgykkcgd	482	219	557	0.87	0.99	464.2	1.04	0.2403	1.6e-05	0.039	. . X	Tcf15	Tcf15,0.32,1.99
V$SCX.01	V$HAND	Tendon-specific bHLH TF scleraxis	Twist subfamily of class B bHLH transcription factors	wnrcatgTGSCnd	174	122	161	1.08	0.26	169.6	1.03	0.3841	0.0049	0.04	. . +	Scx	Scx,0.23,0.49
V$TAL1ALPHAE47.01	V$HAND	Tal-1alpha/E47 heterodimer	Twist subfamily of class B bHLH transcription factors	nnaaCAGAtgktnn	376	202	435	0.86	0.98	391.6	0.96	0.7821	3.8e-10	1e-05	. . X	Tcf3 Tal1	Tcf3,1.36,5.39;Tal1,0.01,0.11
V$TAL1BETAE47.01	V$HAND	Tal-1beta/E47 heterodimer	Twist subfamily of class B bHLH transcription factors	nnaaCAGAtgktnn	283	178	327	0.87	0.97	316.1	0.9	0.9698	2e-07	0.013	. . X	Tcf3 Tal1	Tcf3,1.36,5.39;Tal1,0.01,0.11
V$TAL1BETAHEB.01	V$HAND	Tal-1beta/HEB heterodimer	Twist subfamily of class B bHLH transcription factors	nnaaCAGAtgktnn	354	205	407	0.87	0.97	379.8	0.93	0.9035	4.1e-06	0.00036	. . X	Tcf12 Tal1	Tcf12,6.87,12.57;Tal1,0.01,0.11
V$TAL1BETAITF2.01	V$HAND	Tal-1beta/ITF-2 heterodimer	Twist subfamily of class B bHLH transcription factors	nnaaCAGAtgktnn	394	223	444	0.89	0.96	424.8	0.93	0.9305	3.3e-06	0.00075	. . X	Tcf4 Tal1	Tcf4,0.92,2.01;Tal1,0.01,0.11
V$TAL1_E2A.01	V$HAND	Complex of Lmo2 bound to Tal-1, E2A proteins, and GATA-1, half-site 1	Twist subfamily of class B bHLH transcription factors	nnCAGGtgbnn	365	197	430	0.85	0.99	358.2	1.02	0.3715	3.2e-05	0.0033	. . X
V$TH1E47.01	V$HAND	Thing1/E47 heterodimer, TH1 bHLH member specific expression in a variety of embryonic tissues	Twist subfamily of class B bHLH transcription factors	nawkCCAGaync	424	231	482	0.88	0.98	443.9	0.96	0.8419	1e-06	7.6e-09	. . X	Tcf3 Hand1	Tcf3,1.36,5.39;Hand1,0,0.17
V$TWIST.01	V$HAND	TWIST homolog of drosophila	Twist subfamily of class B bHLH transcription factors	hnCAYVtgksk	776	244	940	0.83	1	740.2	1.05	0.1486	3.8e-06	1.4e-05	. . X	Twist1 Twist2	Twist1,0.05,0.15;Twist2,0.13,0.06
V$EMX2.01	V$HBOX	Empty spiracles homeobox 2	Homeobox transcription factors	cnrcTAATtagnn	2202	297	1629	1.35	1e-20	2021.1	1.09	0.0013	1.3e-06	2.9e-19	X + X	Emx2	Emx2,34.3,103.13
V$EN1.01	V$HBOX	Homeobox protein engrailed en-1	Homeobox transcription factors	raaTTTAattgaa	1192	282	1103	1.08	0.033	1208.7	0.99	0.655	1	1	+ . .	En1	En1,0.02,0.09
V$EN1.02	V$HBOX	Engrailed homeobox 1	Homeobox transcription factors	nnaactAATTarknn	1400	286	971	1.44	6.1e-19	1174.5	1.19	<0.0001	2.3e-07	1.1e-15	X X X	En1	En1,0.02,0.09
V$EN2.01	V$HBOX	Engrailed homeobox 2	Homeobox transcription factors	nnaytAATTarnncw	2100	301	1573	1.34	1.8e-18	2098	1	0.486	3.1e-05	1.8e-11	X . X	En2	En2,1.79,0.55
V$EVX1.01	V$HBOX	Even-skipped homeobox 1	Homeobox transcription factors	nnrctaATTAgnn	1926	294	1435	1.34	1.3e-17	1728.2	1.11	0.0001	8.3e-09	7.8e-25	X + X	Evx1	Evx1,0,0.1
V$EVX2.01	V$HBOX	Even-skipped homeobox 2	Homeobox transcription factors	nncmgcTAATtagcnk	1073	262	699	1.54	3e-19	974.5	1.1	0.0084	3.5e-11	1.3e-21	X + X	Evx2	Evx2,0,0.03
V$GBX1.01	V$HBOX	Gastrulation brain homeobox 1	Homeobox transcription factors	nnactAATTagtg	1742	287	1282	1.36	3.1e-17	1679.9	1.04	0.1258	7.5e-07	5.6e-13	X . X	Gbx1	Gbx1,0.03,0.08
V$GBX2.01	V$HBOX	Gastrulation brain homeobox 2	Homeobox transcription factors	nnrctAATTagynn	1848	293	1353	1.37	1.1e-18	1861.2	0.99	0.5923	1.7e-06	8.8e-18	X . X	Gbx2	Gbx2,0,0.15
V$GSH1.01	V$HBOX	Homeobox TF Gsh-1	Homeobox transcription factors	vbmhavTAATkddg	1973	309	1544	1.28	2.5e-13	1830.1	1.08	0.0003	0.0094	7.3e-30	X + X	Gsx1	Gsx1,0,0.02
V$GSH2.01	V$HBOX	Homeodomain TF Gsh-2	Homeobox transcription factors	cTAATknr	2106	309	1685	1.25	4.3e-12	2005.9	1.05	0.0111	9e-06	1.2e-48	X + X	Gsx2	Gsx2,0,0
V$GSH2.02	V$HBOX	Homeodomain TF Gsh-2	Homeobox transcription factors	nngctAATTanc	2785	299	2204	1.26	1e-16	2429.9	1.15	<0.0001	4.2e-06	2.2e-20	X X X	Gsx2	Gsx2,0,0
V$HLXB9.01	V$HBOX	Motor neuron and pancreas homeobox 1 Mnx1	Homeobox transcription factors	nncactAATTast	2283	296	1709	1.34	5.2e-20	2051.2	1.11	<0.0001	2.2e-07	4.7e-20	X X X	Mnx1	Mnx1,0,0.22
V$MEOX1.01	V$HBOX	Mesenchyme homeobox 1	Homeobox transcription factors	ctnrnntAATTacnn	2243	301	1676	1.34	6.7e-20	2111.1	1.06	0.0126	6.4e-06	5.2e-17	X + X	Meox1	Meox1,0,0
V$VAX1.01	V$HBOX	Ventral anterior homeobox 1	Homeobox transcription factors	gntAATTaacnn	2389	298	1825	1.31	1.9e-18	2176.3	1.1	0.0002	3.1e-07	1.7e-20	X + X	Vax1	Vax1,0,0.19
V$VAX2.01	V$HBOX	Ventral anterior homeobox 2	Homeobox transcription factors	nnactaATTAann	2056	297	1494	1.38	2e-21	1832.3	1.12	<0.0001	4e-07	1.1e-23	X X X	Vax2	Vax2,0,0.03
V$HDBP1_2.01	V$HDBP	Huntington's disease gene regulatory region-binding protein 1 and 2 SLC2A4 regulator and papillomavirus binding factor	Huntington's disease gene regulatory region binding proteins	ccycsgCCGGcgcvgcsh	14	13	25	0.56	0.97	11.6	1.21	0.2875	0.0011	0.00098	. . +
V$HDGF.01	V$HDGF	Hepatoma-derived growth factor	Hepatoma-derived growth factor	ctygAACTcctgacctcaggtgatccacccrcctcag	0	0	0	NA	1	NA	NA	NA	NA	NA	. . .
V$HSF1.01	V$HEAT	Heat shock factor 1	Heat shock factors	ktcnRGAAnktwsyrr	1256	311	1155	1.09	0.021	1201.1	1.05	0.0593	1	1	+ . .	Hsf1	Hsf1,15.7,17.36
V$HSF1.02	V$HEAT	Heat shock factor 1	Heat shock factors	ngamkvktCGAGaaswwtcnn	398	202	390	1.02	0.4	442	0.9	0.9767	0.17	0.19	. . .	Hsf1	Hsf1,15.7,17.36
V$HSF1.03	V$HEAT	Heat shock factor 1	Heat shock factors	vdsgawnntncbAGAAngttc	456	219	476	0.96	0.75	495.7	0.92	0.9566	0.088	1	. . .	Hsf1	Hsf1,15.7,17.36
V$HSF2.01	V$HEAT	Heat shock factor 2	Heat shock factors	nvbnbvGAASnwtcnscd	1212	305	1106	1.1	0.015	1225.9	0.99	0.6612	0.78	1	+ . .	Hsf2	Hsf2,16.16,8.33
V$HSF2.02	V$HEAT	Heat shock factor 2	Heat shock factors	AGAAnnwtc	1277	308	1176	1.09	0.022	1184.2	1.08	0.0026	1	1	+ + .	Hsf2	Hsf2,16.16,8.33
V$DEC1.01	V$HESF	Basic helix-loop-helix protein known as Dec1, Stra13 or Sharp2	Vertebrate homologues of enhancer of split complex	nystCACGtgabnn	231	115	201	1.15	0.081	206.8	1.12	0.1091	0.69	0.075	. . .
V$DEC2.01	V$HESF	Basic helix-loop-helix protein known as Dec2 or Sharp2	Vertebrate homologues of enhancer of split complex	nscaCGTGnr	240	157	266	0.9	0.89	213.3	1.13	0.0402	0.078	0.0014	. + +
V$HELT.01	V$HESF	Hey-like bHLH-transcriptional repressor	Vertebrate homologues of enhancer of split complex	nsgCACGygacn	23	20	33	0.7	0.93	16	1.44	0.0769	0.27	0.61	. . .
V$HES1.01	V$HESF	Drosophila hairy and enhancer of split homologue 1 HES-1	Vertebrate homologues of enhancer of split complex	mmgycgsGYGCmssy	108	82	118	0.92	0.77	111.8	0.97	0.6558	0.049	0.34	. . +
V$HES1.02	V$HESF	Drosophila hairy and enhancer of split homologue 1 HES-1	Vertebrate homologues of enhancer of split complex	yggCACGtgscn	32	23	29	1.1	0.4	20.8	1.54	0.0421	0.43	0.42	. + .
V$HIC1.01	V$HICF	Hypermethylated in cancer 1, transcriptional repressor containing five Kr¸ppel-like C2H2 zinc fingers, for optimal binding multiple binding sites are required.	Krueppel-like C2H2 zinc finger factors hypermethylated in cancer	nnggkTGCCcsnn	666	263	683	0.98	0.69	644.3	1.03	0.192	3.1e-06	0.025	. . X
V$ARNT.01	V$HIFF	AhR nuclear translocator homodimers	Hypoxia inducible factor, bHLH/PAS protein family	nddnncaCGTGnn	319	151	369	0.86	0.97	279.8	1.14	0.0373	0.039	0.0023	. + +
V$CLOCK_BMAL1.01	V$HIFF	Binding site of Clock/BMAL1 heterodimer, NPAS2/BMAL1 heterodimer	Hypoxia inducible factor, bHLH/PAS protein family	gggtCACGtgnn	521	168	596	0.87	0.99	444.4	1.17	0.0055	0.058	0.0074	. + +
V$HIF1.01	V$HIFF	Hypoxia induced factor-1 HIF-1	Hypoxia inducible factor, bHLH/PAS protein family	hsbcgbACGTgns	112	73	81	1.38	0.015	66.4	1.69	<0.0001	0.0074	0.0027	+ X +	Hif1a	Hif1a,16.59,12.54
V$HIF1.02	V$HIFF	Hypoxia inducible factor, bHLH / PAS protein family	Hypoxia inducible factor, bHLH/PAS protein family	bvchbaCGTGs	59	50	68	0.87	0.81	38.9	1.52	0.0012	0.062	0.27	. + .	Hif1a	Hif1a,16.59,12.54
V$HRE.01	V$HIFF	Hypoxia response elements, binding sites for HIF1alpha/ARNT heterodimers	Hypoxia inducible factor, bHLH/PAS protein family	ngknnnkaCGTGcgnn	40	32	45	0.89	0.74	21.6	1.86	0.0005	0.0073	0.06	. + +
V$MTBF.01	V$HMTB	Muscle-specific Mt binding site	Human muscle-specific Mt binding site	tggtATTTr	811	284	900	0.9	0.99	818	0.99	0.6018	0.14	0.0025	. . +
V$HMBOX.01	V$HNF1	Homeobox containing 1	Hepatic Nuclear Factor 1	nwctaGTTAann	1036	300	971	1.07	0.077	1176.8	0.88	0.9998	0.9	0.85	. . .	Hmbox1	Hmbox1,7.35,8.6
V$HNF1.01	V$HNF1	Hepatic nuclear factor 1	Hepatic Nuclear Factor 1	rGTTAatnwttamcn	1580	300	1355	1.17	1.8e-05	1451.1	1.09	0.0006	1	0.5	X + .	Hnf1a	Hnf1a,2.88,2.89
V$HNF1.02	V$HNF1	Hepatic nuclear factor 1	Hepatic Nuclear Factor 1	dgtTAATnattaacmnn	1246	295	1069	1.17	0.00013	1222	1.02	0.2597	0.88	0.00032	+ . +	Hnf1a	Hnf1a,2.88,2.89
V$HNF1.03	V$HNF1	Hepatic nuclear factor 1	Hepatic Nuclear Factor 1	gGTTAatnwttrnc	1485	301	1334	1.11	0.0024	1367.4	1.09	0.0005	1	0.96	+ + .	Hnf1a	Hnf1a,2.88,2.89
V$HNF1.04	V$HNF1	Hepatocyte nuclear factor 1 alpha Tcf-1	Hepatic Nuclear Factor 1	nnttaGTTAacnn	1564	302	1365	1.15	0.00013	1691.3	0.92	0.9966	0.9	0.39	+ . .	Hnf1a	Hnf1a,2.88,2.89
V$TCF2.01	V$HNF1	Hepatocyte nuclear factor 1 beta HNF1B	Hepatic Nuclear Factor 1	nnctaGTTAacnn	1388	303	1176	1.18	1.5e-05	1499.7	0.93	0.9976	0.11	0.003	X . +	Hnf1b	Hnf1b,2.36,0.36
V$HNF6.01	V$HNF6	Liver enriched Cut - Homeodomain TF HNF6 ONECUT	Onecut homeodomain factor HNF6	hnaarTCAAtawnn	724	281	704	1.03	0.31	998	0.73	1	0.99	1	. . .
V$OC2.01	V$HNF6	CUT-homeodomain TF Onecut-2	Onecut homeodomain factor HNF6	rnawawAATCaawadht	1588	307	1423	1.12	0.0014	1503.8	1.06	0.0111	1	1	+ + .
V$MIZF.01	V$HNFP	MBD2 methyl-CpG-binding protein-interacting zinc finger protein, histone nuclear factor P HiNF-P	Histone nuclear factor P	anCGGAcgttnn	125	106	98	1.28	0.041	125.3	1	0.5245	0.31	0.14	+ . .
V$BARHL1.01	V$HOMF	BarH-like homeobox 1	Homeodomain transcription factors	nnyTAATtggttnt	893	286	634	1.41	1.8e-11	808.7	1.1	0.0025	0.00028	8.8e-17	X + X	Barhl1	Barhl1,0.75,0.5
V$BARHL2.01	V$HOMF	BarH-like homeobox 2	Homeodomain transcription factors	nntTAATtgnttktn	877	284	680	1.29	3.3e-07	854.3	1.03	0.226	0.00044	6.4e-17	X . X	Barhl2	Barhl2,0,0
V$BARX1.01	V$HOMF	BARX homeobox 1	Homeodomain transcription factors	rnyAATTrsynnaw	2001	293	1465	1.37	4.3e-20	1983.7	1.01	0.3813	0.00087	8.6e-07	X . X	Barx1	Barx1,0,0.06
V$BARX2.01	V$HOMF	Barx2, homeobox TF that preferentially binds to paired TAAT motifs	Homeodomain transcription factors	nnwTAATkrnk	2098	309	1681	1.25	6.3e-12	2000.4	1.05	0.0128	2.1e-06	1e-48	X + X	Barx2	Barx2,0.05,0.9
V$BARX2.02	V$HOMF	BARX homeobox 2	Homeodomain transcription factors	antAATTantknt	1994	292	1479	1.35	1.2e-18	1945.3	1.03	0.2018	0.00035	2.4e-09	X . X	Barx2	Barx2,0.05,0.9
V$BSX.01	V$HOMF	Brain specific homeobox	Homeodomain transcription factors	rnyAATTrny	1869	293	1367	1.37	5.5e-19	1899.1	0.98	0.7004	0.00021	2.5e-08	X . X	Bsx	Bsx,0,0.23
V$HHEX.01	V$HOMF	Hematopoietically expressed homeobox, proline-rich homeodomain protein	Homeodomain transcription factors	nnttTAATwrnn	840	265	642	1.31	1.5e-07	791.4	1.06	0.0589	0.15	4.4e-26	X . X	Hhex	Hhex,0.05,0.11
V$HMX1.01	V$HOMF	H6 family homeobox 1 / NKX5-3	Homeodomain transcription factors	cntTAATtgctnn	1241	298	1046	1.19	2.5e-05	1311.6	0.95	0.9762	0.38	7.3e-10	X . X	Hmx1	Hmx1,0.06,0.13
V$HMX2.01	V$HOMF	Hmx2/Nkx5-2 homeodomain TF	Homeodomain transcription factors	wsmwCTTAagnks	1477	291	1233	1.2	1.5e-06	1661	0.89	0.9998	0.99	0.97	X . .	Hmx2	Hmx2,0,0.07
V$HMX2.02	V$HOMF	Hmx2/Nkx5-2 homeodomain TF	Homeodomain transcription factors	rnAAACgtttn	1027	294	898	1.14	0.0018	954.1	1.08	0.0108	1	1	+ + .	Hmx2	Hmx2,0,0.07
V$HMX2.03	V$HOMF	Hmx2/Nkx5-2 homeodomain TF	Homeodomain transcription factors	nnTTAAttgcttnn	1487	305	1293	1.15	0.00013	1586.2	0.94	0.9945	0.69	0.81	+ . .	Hmx2	Hmx2,0,0.07
V$HMX3.01	V$HOMF	H6 homeodomain HMX3/Nkx5.1 TF	Homeodomain transcription factors	cvyAAGTgggnv	646	272	603	1.07	0.12	709.6	0.91	0.9954	1	1	. . .	Hmx3	Hmx3,0,0
V$HMX3.02	V$HOMF	Hmx3/Nkx5-1 homeodomain TF	Homeodomain transcription factors	ncwmTTAAkwgn	2203	295	1872	1.18	1.2e-07	2230.5	0.99	0.6785	1	1	X . .	Hmx3	Hmx3,0,0
V$HMX3.03	V$HOMF	H6 homeodomain HMX3/Nkx5.1 TF	Homeodomain transcription factors	nntTAATtgctnn	1378	301	1106	1.25	2.6e-08	1468.2	0.94	0.9892	0.18	3.4e-11	X . X	Hmx3	Hmx3,0,0
V$LBX2.01	V$HOMF	Ladybird homeobox 2	Homeodomain transcription factors	nnytAATTarnn	2071	291	1489	1.39	8.4e-23	2056.7	1.01	0.4081	4.8e-05	4.4e-12	X . X	Lbx2	Lbx2,0,0
V$MSX.01	V$HOMF	Homeodomain proteins MSX-1 and MSX-2	Homeodomain transcription factors	wyTAATtdn	940	274	689	1.36	2.7e-10	859	1.09	0.0068	3.8e-05	1.6e-19	X + X	Msx1 Msx2	Msx1,0.07,1.74;Msx2,0.02,0
V$MSX1.01	V$HOMF	Muscle-segment homeobox 1, msh homeobox 1	Homeodomain transcription factors	antAATTant	1830	286	1327	1.38	1.7e-19	1719.4	1.06	0.0241	8.4e-05	4.2e-11	X + X	Msx1	Msx1,0.07,1.74
V$MSX2.01	V$HOMF	Muscle segment homeo box 2, homologue of Drosophila HOX 8	Homeodomain transcription factors	mCTAAttnn	322	200	267	1.21	0.013	383.9	0.84	0.9995	5.2e-08	3.2e-06	+ . X	Msx2	Msx2,0.02,0
V$MSX2.02	V$HOMF	Muscle-segment homeobox 2, msh homeobox 2	Homeodomain transcription factors	nnrctAATTrgtcnn	1157	290	874	1.32	1.8e-10	1153.9	1	0.4724	2e-05	1.7e-10	X . X	Msx2	Msx2,0.02,0
V$MSX3.01	V$HOMF	Homeobox, msh-like 3	Homeodomain transcription factors	nntTAATtrgttnt	1155	285	818	1.41	1.7e-14	955	1.21	<0.0001	0.018	1.4e-15	X X X	Msx3	Msx3,0,0
V$NOBOX.01	V$HOMF	Homeobox containing germ cell-specific TF NOBOX	Homeodomain transcription factors	hTAATtrsy	1194	296	885	1.35	6.6e-12	1114.7	1.07	0.0117	2.2e-10	1.9e-39	X + X	Nobox	Nobox,0,0.04
V$NOBOX.02	V$HOMF	NOBOX oogenesis homeobox	Homeodomain transcription factors	nnyyAATTrrnn	2103	295	1500	1.4	4.5e-24	2101.9	1	0.4935	6.2e-06	5.9e-13	X . X	Nobox	Nobox,0,0.04
V$TLX1.01	V$HOMF	T-cell leukemia homeobox 1	Homeodomain transcription factors	CGRTaaktng	79	60	61	1.3	0.075	83.9	0.94	0.7224	0.17	0.11	. . .	Tlx1	Tlx1,0,0
V$TLX2.01	V$HOMF	T-cell leukemia, homeobox 2	Homeodomain transcription factors	wwnttaTTAAttnattn	1955	288	1608	1.22	3.3e-09	1636.8	1.19	<0.0001	1	0.031	X X +	Tlx2	NA,NA,NA
V$HOX_PBX.01	V$HOXC	HOX/PBX binding sites	HOX - PBX complexes	nswyKGATkgatkgsy	791	272	758	1.04	0.21	982.9	0.8	1	0.54	0.022	. . +
V$PBX1.01	V$HOXC	Homeo domain factor Pbx-1	HOX - PBX complexes	nnttGATTgatnn	634	264	616	1.03	0.32	890.6	0.71	1	0.85	0.82	. . .
V$PBX_HOXA9.01	V$HOXC	PBX - HOXA9 binding site	HOX - PBX complexes	aTGATttatgnn	1562	305	1335	1.17	1.3e-05	1555.2	1	0.4283	0.71	0.15	X . .
V$HOX1-3.01	V$HOXF	Hox-1.3, vertebrate homeobox protein	Paralog hox genes 1-8 from the four hox clusters A, B, C, D	nnamTAATgrggrwnn	2090	310	1685	1.24	2.3e-11	2004.2	1.04	0.0334	0.0054	3.6e-21	X + X	Hoxa5	Hoxa5,0,0
V$HOXA1.01	V$HOXF	Homeobox A1	Paralog hox genes 1-8 from the four hox clusters A, B, C, D	nnktAATTagctna	2142	296	1536	1.39	7.7e-24	1926.5	1.11	<0.0001	7.8e-07	1e-20	X X X	Hoxa1	Hoxa1,0,0.01
V$HOXA2.01	V$HOXF	Homeobox A2	Paralog hox genes 1-8 from the four hox clusters A, B, C, D	anggTAATtanc	2381	296	1785	1.33	1.3e-20	2138.9	1.11	<0.0001	2.6e-06	4.4e-19	X X X	Hoxa2	Hoxa2,0,0
V$HOXA3.01	V$HOXF	Homeobox A3	Paralog hox genes 1-8 from the four hox clusters A, B, C, D	ryTAATtany	2359	296	1784	1.32	2.1e-19	2122.8	1.11	<0.0001	1.8e-06	8.7e-20	X X X	Hoxa3	Hoxa3,0,0.01
V$HOXA4.01	V$HOXF	Homeobox A4	Paralog hox genes 1-8 from the four hox clusters A, B, C, D	nmgttAATTaatna	2517	298	1960	1.28	4.4e-17	2295.8	1.1	0.0002	2.6e-05	8.7e-19	X + X	Hoxa4	Hoxa4,0,0
V$HOXA5.01	V$HOXF	Homeobox A5 / Hox-1.3	Paralog hox genes 1-8 from the four hox clusters A, B, C, D	gntAATTanc	2375	296	1804	1.32	5.2e-19	2145.5	1.11	<0.0001	1.8e-06	6.1e-21	X X X	Hoxa5	Hoxa5,0,0
V$HOXA6.01	V$HOXF	Homeobox A6 / Hox 1beta	Paralog hox genes 1-8 from the four hox clusters A, B, C, D	amgktAATTaccnn	2404	297	1800	1.34	6e-21	2163	1.11	<0.0001	1e-06	5.9e-20	X X X	Hoxa6	Hoxa6,0,0
V$HOXB3.01	V$HOXF	Homeobox B3 / Hox 2-gamma	Paralog hox genes 1-8 from the four hox clusters A, B, C, D	wrancTAATtagynn	2900	309	2249	1.29	5.9e-20	2730.6	1.06	0.0057	1.2e-05	1.6e-19	X + X	Hoxb3	Hoxb3,0,0.11
V$HOXB4.01	V$HOXF	Homeobox B4 / Hox-2phi	Paralog hox genes 1-8 from the four hox clusters A, B, C, D	nrttAATTaatn	2485	297	1924	1.29	1.5e-17	2296.8	1.08	0.0014	2.8e-05	3e-19	X + X	Hoxb4	Hoxb4,0,0.06
V$HOXB5.01	V$HOXF	Homeobox B5 / Hox-2alpha	Paralog hox genes 1-8 from the four hox clusters A, B, C, D	gnTAATtanc	2371	296	1780	1.33	2.3e-20	2133.9	1.11	<0.0001	3.7e-06	5.4e-19	X X X	Hoxb5	Hoxb5,0,0
V$HOXB6.01	V$HOXF	Homeobox B6 / Hox2-beta	Paralog hox genes 1-8 from the four hox clusters A, B, C, D	nngtAATTacnnaww	2309	304	1781	1.3	7.8e-17	2150	1.07	0.0043	4.7e-05	1.4e-17	X + X	Hoxb6	Hoxb6,0,0
V$HOXB7.01	V$HOXF	Homeobox B7 / Hox2c	Paralog hox genes 1-8 from the four hox clusters A, B, C, D	antAATTantgnn	2786	301	2204	1.26	9.1e-17	2420	1.15	<0.0001	2.2e-05	1.1e-20	X X X	Hoxb7	Hoxb7,0,0
V$HOXB8.01	V$HOXF	Homeobox B8 / Hox-2delta	Paralog hox genes 1-8 from the four hox clusters A, B, C, D	nngyaATTAatanw	2096	307	1704	1.23	1.1e-10	1898.9	1.1	<0.0001	0.22	4.1e-24	X X X	Hoxb8	Hoxb8,0,0.02
V$HOXC4.01	V$HOXF	Homeobox C4 / Hox-3epsilon	Paralog hox genes 1-8 from the four hox clusters A, B, C, D	nnttAATTaann	2145	295	1621	1.32	6.9e-18	1974.8	1.09	0.0017	0.00064	1.7e-15	X + X	Hoxc4	Hoxc4,0,0.02
V$HOXC5.01	V$HOXF	Homeobox C5 / Hox-3delta	Paralog hox genes 1-8 from the four hox clusters A, B, C, D	cnmrttAATTaatna	2682	301	2125	1.26	4.9e-16	2393.5	1.12	<0.0001	9.1e-05	1.4e-19	X X X	Hoxc5	Hoxc5,0,0
V$HOXC6.01	V$HOXF	Homeobox C6 / Hox-3C	Paralog hox genes 1-8 from the four hox clusters A, B, C, D	nnktAATTamnn	2377	297	1802	1.32	3e-19	2157.3	1.1	0.0001	1.2e-06	3.7e-21	X + X	Hoxc6	Hoxc6,0,0
V$HOXC8.01	V$HOXF	Homeobox C8 / Hox-3alpha	Paralog hox genes 1-8 from the four hox clusters A, B, C, D	nntaATTAcnn	2359	296	1778	1.33	8.4e-20	2121.3	1.11	<0.0001	2.7e-06	3.1e-19	X X X	Hoxc8	Hoxc8,12.16,5.86
V$HOXD1.01	V$HOXF	Homeobox D1 / Hox-4gamma	Paralog hox genes 1-8 from the four hox clusters A, B, C, D	nnrntAATTanctnn	1906	294	1283	1.49	1.1e-28	1668.7	1.14	<0.0001	6.2e-08	6.9e-20	X X X	Hoxd1	Hoxd1,0,0
V$HOXD3.01	V$HOXF	Homeobox D3 / Hox-4alpha	Paralog hox genes 1-8 from the four hox clusters A, B, C, D	nntAATTannncar	2528	301	1951	1.3	3.4e-18	2336.2	1.08	0.0009	4e-06	2.3e-22	X + X	Hoxd3	Hoxd3,0,0.04
V$HOXD8.01	V$HOXF	Homeobox D8	Paralog hox genes 1-8 from the four hox clusters A, B, C, D	taantaATTAatrgntn	2646	301	2169	1.22	3.3e-12	2329.6	1.14	<0.0001	0.076	2.4e-15	X X X	Hoxd8	Hoxd8,0,0.02
V$NANOG.01	V$HOXF	Homeobox TF Nanog	Paralog hox genes 1-8 from the four hox clusters A, B, C, D	nnkkAATGgknn	1397	309	1273	1.1	0.0086	1421.2	0.98	0.7542	0.44	1.5e-11	+ . X	Nanog	Nanog,0,0.11
V$MEIS1A_HOXA9.01	V$HOXH	Meis1a and Hoxa9 form heterodimeric binding complexes on target DNA	HOX - MEIS1 heterodimers	TGACagkttwayga	518	238	524	0.99	0.59	582.9	0.89	0.997	0.69	0.38	. . .
V$MEIS1B_HOXA9.01	V$HOXH	Meis1b and Hoxa9 form heterodimeric binding complexes on target DNA	HOX - MEIS1 heterodimers	TGACastttwaygr	1127	300	970	1.16	0.00033	1128.1	1	0.5158	0.73	0.77	+ . .
V$HOMEZ.01	V$HZIP	Homeobox and leucine zipper encoding TF	Homeodomain-leucine zipper transcription factors	anwwmATCGttttna	298	183	240	1.24	0.007	293.5	1.02	0.4082	0.87	0.0018	+ . +
V$IK1.01	V$IKRS	Ikaros 1, potential regulator of lymphocyte differentiation	Ikaros zinc finger family	hntGGGAatrcc	299	186	335	0.89	0.93	319.5	0.94	0.8944	0.11	0.0099	. . +	Ikzf1	Ikzf1,0.02,0.09
V$IK2.01	V$IKRS	Ikaros 2, potential regulator of lymphocyte differentiation	Ikaros zinc finger family	nnyGGGAwnn	675	267	893	0.76	1	801	0.84	1	2.2e-07	1.5e-16	. . X	Ikzf2	Ikzf2,6.32,1.53
V$IK3.01	V$IKRS	Ikaros 3, potential regulator of lymphocyte differentiation	Ikaros zinc finger family	tnytgGGAAtacc	673	276	715	0.94	0.88	729.2	0.92	0.9853	0.43	0.16	. . .	Ikzf3	Ikzf3,0.06,0.09
V$LYF1.01	V$IKRS	LyF-1 Ikaros 1, enriched in B and T lymphocytes	Ikaros zinc finger family	yyTGGGagr	167	133	202	0.83	0.97	174.9	0.95	0.7431	6.3e-07	5.5e-07	. . X	Ikzf1	Ikzf1,0.02,0.09
V$INSM1.01	V$INSM	Zinc finger protein insulinoma-associated 1 IA-1 functions as a transcriptional repressor	Insulinoma associated factors	tgycwGGGGnnr	207	133	243	0.85	0.96	233	0.89	0.9602	2.2e-06	4.4e-17	. . X
V$IRF1.01	V$IRFF	Interferon regulatory factor 1	Interferon regulatory factors	raaagyGAAAcc	447	232	415	1.08	0.15	321.7	1.39	<0.0001	1	1	. X .
V$IRF2.01	V$IRFF	Interferon regulatory factor 2	Interferon regulatory factors	gaaagyGAAAsyn	716	275	671	1.07	0.12	497.3	1.44	<0.0001	1	1	. X .
V$IRF3.01	V$IRFF	Interferon regulatory factor 3 IRF-3	Interferon regulatory factors	gaaaccGAAAny	507	246	518	0.98	0.65	403.6	1.26	<0.0001	1	1	. X .
V$IRF4.01	V$IRFF	Interferon regulatory factor IRF-related protein NF-EM5, PIP, LSIRF, ICSAT	Interferon regulatory factors	aannGAAAvyadma	737	276	673	1.1	0.047	452.8	1.63	<0.0001	1	1	+ X .
V$IRF4.02	V$IRFF	Interferon regulatory factor 4	Interferon regulatory factors	cmccGAAAccgaawccakg	544	257	575	0.95	0.83	484.8	1.12	0.0039	1	1	. + .
V$IRF7.01	V$IRFF	Interferon regulatory factor 7 IRF-7	Interferon regulatory factors	GAAWnygaaant	1049	301	1074	0.98	0.71	820.7	1.28	<0.0001	1	1	. X .
V$ISRE.01	V$IRFF	Interferon-stimulated response element	Interferon regulatory factors	ggraaagwGAAActg	808	280	724	1.12	0.017	620.4	1.3	<0.0001	1	1	+ X .
V$IRX2.01	V$IRXF	Iroquois homeobox 2	Iroquois homeobox transcription factors	nntaCATGtann	744	214	1019	0.73	1	612.3	1.22	0.0001	0.029	4.3e-10	. + X
V$IRX3.01	V$IRXF	Iroquois homeobox 3	Iroquois homeobox transcription factors	nntaCATGtann	607	198	722	0.84	1	562.8	1.08	0.0893	0.016	3.4e-07	. . X
V$IRX4.01	V$IRXF	Iroquois homeobox 4	Iroquois homeobox transcription factors	nnwaCATGtwawa	1090	252	1373	0.79	1	966.8	1.13	0.0021	0.0014	3.5e-17	. + X
V$IRX5.01	V$IRXF	Iroquois homeobox 5	Iroquois homeobox transcription factors	nnwaCATGtwnn	1151	249	1429	0.81	1	1016.5	1.13	0.0014	0.00012	1.1e-19	. + X
V$IRX6.01	V$IRXF	Iroquois homeobox 6	Iroquois homeobox transcription factors	nntaCATGtann	1006	247	1294	0.78	1	827.6	1.22	<0.0001	0.43	4.9e-10	. X X
V$BKLF.01	V$KLFS	Basic krueppel-like factor KLF3	Krueppel like transcription factors	snGGGTgkggcn	96	71	149	0.64	1	101.8	0.94	0.7326	0.25	0.038	. . +
V$BTEB3.01	V$KLFS	Basic transcription element BTE binding protein, BTEB3, FKLF-2	Krueppel like transcription factors	drrrgGGAGtnkyn	308	182	409	0.75	1	349.4	0.88	0.9877	0.36	0.0014	. . +
V$EKLF.01	V$KLFS	Erythroid krueppel like factor EKLF	Krueppel like transcription factors	cvsvbaGGGTd	214	137	324	0.66	1	296.4	0.72	1	0.0011	1.1e-06	. . X
V$GKLF.01	V$KLFS	Gut-enriched Krueppel-like factor	Krueppel like transcription factors	aanrarrgaAGGG	558	237	777	0.72	1	562.9	0.99	0.5794	1	0.017	. . +
V$GKLF.02	V$KLFS	Gut-enriched Krueppel-like factor	Krueppel like transcription factors	htyAAAGgnn	1079	305	1230	0.88	1	1152.9	0.94	0.993	0.94	1	. . .
V$GKLF.03	V$KLFS	Gut-enriched Krueppel-like factor / KLF4	Krueppel like transcription factors	nngggyGTGGnnn	98	62	171	0.57	1	52.6	1.86	<0.0001	0.55	0.3	. X .
V$KKLF.01	V$KLFS	Kidney-enriched kruppel-like factor, KLF15	Krueppel like transcription factors	gnggnGGGGmgkknn	129	69	267	0.48	1	137.4	0.94	0.7448	0.016	0.013	. . +
V$KLF6.01	V$KLFS	Kruppel-like factor 6	Krueppel like transcription factors	gnaGGGGstgsnh	176	103	346	0.51	1	189.2	0.93	0.8425	0.052	3.2e-07	. . X
V$LEF1.01	V$LEFF	TCF/LEF-1, involved in the Wnt signal transduction pathway	LEF1/TCF	vgdrbawCAAAggrnd	682	275	661	1.03	0.29	691.6	0.99	0.6531	1	1	. . .
V$LEF1.02	V$LEFF	TCF/LEF-1, involved in the Wnt signal transduction pathway	LEF1/TCF	nnnwtCAAAgn	596	261	499	1.19	0.0018	566	1.05	0.1007	0.88	0.99	+ . .
V$ISL1.01	V$LHXF	Pancreatic and intestinal lim-homeodomain factor	Lim homeodomain factors	ttrwsasnnTAATgrnscnw	2083	309	1641	1.27	2.3e-13	1993.8	1.04	0.0203	0.0045	2.4e-36	X + X	Isl1	Isl1,0.07,0.65
V$ISL2.01	V$LHXF	ISL LIM homeobox 2	Lim homeodomain factors	nnaayymATTAanw	2569	310	2047	1.26	8.2e-15	2430.5	1.06	0.0039	0.78	9.3e-12	X + X	Isl2	Isl2,0.55,0.34
V$LHX1.01	V$LHXF	LIM homeobox 1	Lim homeodomain factors	nntwwttAATTaatnn	2340	292	1845	1.27	1e-14	2124.3	1.1	0.0003	0.21	3.2e-08	X + X	Lhx1	Lhx1,0.02,0.13
V$LHX2.01	V$LHXF	LIM homeobox 2	Lim homeodomain factors	nnctAATTagtnn	1607	285	1091	1.47	1.3e-23	1488.9	1.08	0.0107	2e-06	1.2e-18	X + X	Lhx2	Lhx2,130.96,434.05
V$LHX3.01	V$LHXF	Homeodomain binding site in LIM/Homeodomain factor LHX3	Lim homeodomain factors	waaTTAAttaa	1469	285	1118	1.31	2.8e-12	1300	1.13	0.0001	0.32	1.8e-06	X + X	Lhx3	Lhx3,0.01,0.08
V$LHX3.02	V$LHXF	LIM-homeodomain TF LHX3	Lim homeodomain factors	ddywtatwTAATtwgn	2743	310	2332	1.18	4.2e-09	2399.6	1.14	<0.0001	0.95	3.9e-15	X X X	Lhx3	Lhx3,0.01,0.08
V$LHX3.03	V$LHXF	LIM homeobox 3	Lim homeodomain factors	nnaattAATTaaww	2325	284	1943	1.2	2.7e-09	2041.5	1.14	<0.0001	0.79	2.2e-09	X X X	Lhx3	Lhx3,0.01,0.08
V$LHX4.01	V$LHXF	LIM homeobox 4, Gsh4	Lim homeodomain factors	nnctAATTagntwtg	1851	296	1336	1.39	3.6e-20	1712.5	1.08	0.0053	4e-06	6e-17	X + X	Lhx4	Lhx4,0,0.06
V$LHX5.01	V$LHXF	LIM homeobox 5	Lim homeodomain factors	nnattAATTaaawnn	2550	290	2088	1.22	6.2e-12	2281.1	1.12	<0.0001	0.89	2.3e-06	X X X	Lhx5	Lhx5,3.2,4.16
V$LHX6.01	V$LHXF	LIM homeobox 6	Lim homeodomain factors	nncryTAATtarkn	2615	304	2009	1.3	2.6e-19	2485.9	1.05	0.0255	0.00029	1.2e-13	X + X	Lhx6	Lhx6,0.02,0.5
V$LHX8.01	V$LHXF	LIM homeobox 8	Lim homeodomain factors	nnctAATTagcnn	1213	273	831	1.46	1.4e-17	1169.4	1.04	0.1709	6.8e-13	1.7e-18	X . X	Lhx8	Lhx8,0,0
V$LHX9.01	V$LHXF	LIM homeobox 9	Lim homeodomain factors	cnnattAATTaatnm	2468	300	1937	1.27	6.5e-16	2319.7	1.06	0.0121	0.0019	1.8e-15	X + X	Lhx9	Lhx9,0,0.01
V$LMX1A.01	V$LHXF	LIM homeobox TF 1, alpha	Lim homeodomain factors	nnttAATTaawwwnn	2325	290	1911	1.22	1.1e-10	1939.4	1.2	<0.0001	0.05	8.4e-16	X X X	Lmx1a	Lmx1a,0,0.05
V$LMX1B.01	V$LHXF	LIM-homeodomain TF	Lim homeodomain factors	nnamawTAATwahnd	1059	276	798	1.33	7.6e-10	812.2	1.3	<0.0001	0.095	1.9e-18	X X X	Lmx1b	Lmx1b,0,0.11
V$LMX1B.02	V$LHXF	LIM homeobox TF 1, beta	Lim homeodomain factors	nwwwttAATTaatnn	2119	281	1684	1.26	9.3e-13	1808.1	1.17	<0.0001	0.37	6e-10	X X X	Lmx1b	Lmx1b,0,0.11
V$MAZ.01	V$MAZF	Myc associated zinc finger protein MAZ	Myc associated zinc fingers	kgsGAGGggag	316	163	444	0.71	1	263.1	1.2	0.0012	0.55	0.086	. + .
V$MAZR.01	V$MAZF	MYC-associated zinc finger protein related TF	Myc associated zinc fingers	nsggggGGGGmcn	133	76	244	0.55	1	113.8	1.17	0.0729	0.017	0.00014	. . +
V$MEF2.01	V$MEF2	Myocyte-specific enhancer factor 2	MEF2, myocyte-specific enhancer binding factor	TAAAaataacycy	1187	293	1096	1.08	0.03	911.7	1.3	<0.0001	1	1	+ X .
V$MEF2.02	V$MEF2	Myocyte-specific enhancer factor 2	MEF2, myocyte-specific enhancer binding factor	nnkctawaAATAgmnn	258	165	238	1.08	0.2	214.6	1.2	0.0021	0.99	0.079	. + .
V$MEF2.03	V$MEF2	Myocyte-specific enhancer factor 2	MEF2, myocyte-specific enhancer binding factor	nnnwkctawaaATAGmnn	145	108	123	1.18	0.1	131.7	1.1	0.139	0.76	0.00029	. . +
V$MEF2.04	V$MEF2	Myocyte-specific enhancer factor 2	MEF2, myocyte-specific enhancer binding factor	nntgttactaaAAATagaamnn	129	101	130	0.99	0.55	109.4	1.18	0.0341	1	0.92	. + .
V$MEF2.05	V$MEF2	Myocyte-specific enhancer factor 2	MEF2, myocyte-specific enhancer binding factor	kctawaAATAgm	211	143	186	1.13	0.11	164.3	1.28	0.0006	0.99	0.12	. + .
V$MEF2.06	V$MEF2	Myocyte-specific enhancer factor 2	MEF2, myocyte-specific enhancer binding factor	ytaaAAATadcbch	788	274	806	0.98	0.68	560.3	1.41	<0.0001	1	0.98	. X .
V$MEF2.07	V$MEF2	Myocyte-specific enhancer factor 2	MEF2, myocyte-specific enhancer binding factor	nkctaaAAATarcyc	270	181	262	1.03	0.38	200.2	1.35	<0.0001	1	0.63	. X .
V$RSRFC4.01	V$MEF2	Related to serum response factor, C4	MEF2, myocyte-specific enhancer binding factor	nwkctawaaATAGmnn	341	186	310	1.1	0.12	268.6	1.27	<0.0001	1	0.0083	. X +
V$SL1.01	V$MEF2	Member of the RSRF related to serum response factor protein family from Xenopus laevis	MEF2, myocyte-specific enhancer binding factor	CTATwwwtag	840	272	832	1.01	0.43	911.5	0.92	0.9943	0.99	0.29	. . .
V$MEF3.01	V$MEF3	MEF3 binding site, present in skeletal muscle-specific transcriptional enhancers	MEF3 binding sites	kgsTCAGgbtdcn	176	128	179	0.98	0.58	190.8	0.92	0.8719	0.0028	0.52	. . +
V$SIX.01	V$MEF3	Binding sites for Six1, Six4 and Six5	MEF3 binding sites	nnTCAGgttnc	439	232	413	1.06	0.2	486.8	0.9	0.9882	0.021	0.58	. . +
V$MIT.01	V$MITF	MIT Microphthalmia TF and TFE3	Microphthalmia transcription factor	nnrvkCATGtgmynn	352	193	425	0.83	1	350.1	1.01	0.4658	0.004	1.1e-08	. . X
V$MOK2.01	V$MOKF	Ribonucleoprotein associated zinc finger protein MOK-2 mouse	Mouse Krueppel like factor	rvcctyrtcagngCCTTkanb	478	242	488	0.98	0.64	472.9	1.01	0.4074	0.056	0.15	. . .	Zfp239	Zfp239,1.43,2.47
V$MOK2.02	V$MOKF	Ribonucleoprotein associated zinc finger protein MOK-2 human	Mouse Krueppel like factor	gnrCCTTn	1035	302	1139	0.91	0.99	1244.4	0.83	1	1	0.96	. . .	Zfp239	Zfp239,1.43,2.47
V$MTF-1.01	V$MTF1	Metal TF 1, MRE	Metal induced transcription factor	syytGCRCncggccy	130	93	144	0.9	0.82	117.7	1.1	0.1394	0.0011	0.17	. . +
V$CMYB.01	V$MYBL	c-Myb, important in hematopoesis, cellular equivalent to avian myoblastosis virus oncogene v-myb	Cellular and viral myb-like transcriptional regulators	CAACygycnn	242	163	304	0.8	1	288.8	0.84	0.9987	0.33	0.57	. . .
V$CMYB.02	V$MYBL	c-Myb, important in hematopoesis, cellular equivalent to avian myoblastosis virus oncogene v-myb	Cellular and viral myb-like transcriptional regulators	wnYAACsgnc	691	276	669	1.03	0.28	729.8	0.95	0.9306	0.86	1	. . .
V$VMYB.01	V$MYBL	v-Myb	Cellular and viral myb-like transcriptional regulators	aatAACGgaw	686	274	666	1.03	0.3	724.1	0.95	0.9261	0.87	1	. . .
V$VMYB.02	V$MYBL	v-Myb	Cellular and viral myb-like transcriptional regulators	nsyAACGgh	666	273	639	1.04	0.24	696.6	0.96	0.8805	0.81	1	. . .
V$VMYB.03	V$MYBL	v-Myb, viral myb variant from transformed BM2 cells	Cellular and viral myb-like transcriptional regulators	nntAACGgyan	347	194	352	0.99	0.59	352.6	0.98	0.6279	0.4	0.9	. . .
V$VMYB.04	V$MYBL	v-Myb, AMV v-myb	Cellular and viral myb-like transcriptional regulators	wntAACGghc	643	273	593	1.08	0.082	681.9	0.94	0.9445	0.64	0.99	. . .
V$VMYB.05	V$MYBL	v-Myb, variant of AMV v-myb	Cellular and viral myb-like transcriptional regulators	nntAACGgnn	96	81	110	0.87	0.85	84	1.14	0.1008	0.89	0.7	. . .
V$E47.01	V$MYOD	MyoD/E47 and MyoD/E12 dimers	Myoblast determining factors	vsnGCAGgtgknc	144	116	164	0.88	0.88	142.7	1.01	0.4671	0.0036	0.2	. . +	Tcf3	Tcf3,1.36,5.39
V$E47.02	V$MYOD	E47 homodimer	Myoblast determining factors	nnmrcaGGTGttmnn	152	117	175	0.87	0.91	146.5	1.04	0.3423	0.0011	0.038	. . +	Tcf3	Tcf3,1.36,5.39
V$MYF5.01	V$MYOD	Myf5 myogenic bHLH protein	Myoblast determining factors	mrgCARCwgswg	80	64	96	0.83	0.9	85.2	0.94	0.6868	0.00036	0.063	. . +	Myf5	Myf5,0,0.02
V$MYOD.01	V$MYOD	Myogenic regulatory factor MyoD myf3	Myoblast determining factors	bswGRCAgstggng	143	110	192	0.74	1	140.6	1.02	0.4392	0.005	0.0016	. . +	Myod1	Myod1,0,0.28
V$MYOGENIN.01	V$MYOD	Myogenic bHLH protein myogenin myf4	Myoblast determining factors	acaACAGgtgcan	96	84	102	0.94	0.69	97.9	0.98	0.5868	0.0046	0.083	. . +	Myog	Myog,0,0.05
V$MYOGENIN.02	V$MYOD	Myogenic bHLH protein myogenin myf4	Myoblast determining factors	rnkynmCAGCtgbnsbn	181	122	197	0.92	0.81	168.8	1.07	0.2102	0.067	0.52	. . .	Myog	Myog,0,0.05
V$MYT1.01	V$MYT1	MyT1 zinc finger TF involved in primary neurogenesis	MYT1 C2HC zinc finger protein	naAAGTttactt	1519	302	1296	1.17	1.4e-05	1530.3	0.99	0.6029	1	1	X . .
V$MYT1.02	V$MYT1	MyT1 zinc finger TF involved in primary neurogenesis	MYT1 C2HC zinc finger protein	nnaAAGTttnn	1162	294	975	1.19	2.8e-05	1180.2	0.98	0.6918	1	1	X . .
V$MYT1L.01	V$MYT1	Myelin TF 1-like, neuronal C2HC zinc finger factor 1	MYT1 C2HC zinc finger protein	ngaaAGYTb	574	261	493	1.16	0.0071	588.6	0.98	0.7311	0.97	0.98	+ . .
V$MZF1.01	V$MZF1	Myeloid zinc finger protein MZF1	Myeloid zinc finger 1 factors	gnGGGGa	170	112	243	0.7	1	186.9	0.91	0.9135	0.033	2.6e-09	. . X
V$MZF1.02	V$MZF1	Myeloid zinc finger protein MZF1	Myeloid zinc finger 1 factors	ddGGGGan	342	169	476	0.72	1	424	0.81	1	0.00068	9.8e-17	. . X
V$MZF1.03	V$MZF1	Myeloid zinc finger protein MZF1	Myeloid zinc finger 1 factors	gnGGGGannn	191	117	277	0.69	1	194	0.98	0.6006	0.0083	1.7e-10	. . X
V$NBRE.01	V$NBRE	Monomers of the nur subfamily of nuclear receptors nur77, nurr1, nor-1	NGFI-B response elements, nur subfamily of nuclear receptors	nnraAAGGtcamrnn	282	190	262	1.08	0.21	310.9	0.91	0.9582	0.42	0.67	. . .
V$MASH1.01	V$NEUR	Mammalian achaete scute homolog 1 Ascl1	NeuroD, Beta2, HLH domain	vncabCTGCwn	182	138	219	0.83	0.97	195.7	0.93	0.8314	0.0089	0.019	. . +
V$NEUROD1.01	V$NEUR	DNA binding site for NEUROD1 BETA-2 / E47 dimer	NeuroD, Beta2, HLH domain	yrgcCATCtgcyn	210	140	265	0.79	0.99	229.7	0.91	0.9109	5.8e-06	0.00084	. . X
V$NEUROG.01	V$NEUR	Neurogenin 1 and 3 ngn1/3 binding sites	NeuroD, Beta2, HLH domain	svCCATmtgkyn	493	218	652	0.76	1	508.9	0.97	0.7353	3.5e-05	3.9e-08	. . X
V$NGN_NEUROD.01	V$NEUR	Neurogenin and NeuroD binding sites	NeuroD, Beta2, HLH domain	CAKCtgnn	365	191	446	0.82	1	381.4	0.96	0.7874	0.00042	0.00037	. . +
V$NF1.01	V$NF1F	Nuclear factor 1	Nuclear factor 1	nnhTTGGcwnmntkccarnn	235	148	235	1	0.52	278.5	0.84	0.9924	7.6e-06	0.068	. . X
V$NF1.02	V$NF1F	Nuclear factor 1 CTF1	Nuclear factor 1	TGGCasnnngccaann	155	102	140	1.11	0.21	142.7	1.09	0.2015	0.35	0.14	. . .
V$NF1.03	V$NF1F	Non-palindromic nuclear factor I binding sites	Nuclear factor 1	sntGCCArdna	647	261	668	0.97	0.73	648	1	0.5129	0.00044	0.00046	. . +
V$NFAT.01	V$NFAT	Nuclear factor of activated T-cells	Nuclear factor of activated T-cells	nrwGGAAana	818	293	824	0.99	0.57	625.9	1.31	<0.0001	1	1	. X .
V$NFAT5.01	V$NFAT	Nuclear factor of activated T-cells 5	Nuclear factor of activated T-cells	mrtGGAAamawwmnkvsy	1179	311	1101	1.07	0.053	997.5	1.18	<0.0001	1	1	. X .
V$NFAT5.02	V$NFAT	Nuclear factor of activated T-cells 5	Nuclear factor of activated T-cells	tGGAAaattny	790	284	742	1.06	0.11	683.8	1.16	<0.0001	1	1	. X .
V$CREL.01	V$NFKB	c-Rel	Nuclear factor kappa B/c-rel	bgggntTTCC	247	161	251	0.98	0.59	254.3	0.97	0.6745	0.48	0.86	. . .
V$HIVEP1.01	V$NFKB	ZAS domain TF: human immunodeficiency virus type 1 enhancer-binding protein-1 HIVEP1, major histocompatibility complex-binding protein-1 MBP-1, positive regulatory domain II-binding factor 1 PRDII-BF1	Nuclear factor kappa B/c-rel	wdGGGAmtttccn	240	148	322	0.75	1	350.8	0.68	1	0.057	0.014	. . +
V$NFKAPPAB.01	V$NFKB	NF-kappaB	Nuclear factor kappa B/c-rel	GGGAntyycc	116	97	194	0.6	1	193.4	0.6	1	0.00062	2.2e-06	. . X
V$NFKAPPAB.02	V$NFKB	NF-kappaB	Nuclear factor kappa B/c-rel	nGGGActttccn	265	168	353	0.75	1	390.5	0.68	1	0.048	0.00062	. . +
V$NFKAPPAB50.01	V$NFKB	NF-kappaB p50	Nuclear factor kappa B/c-rel	gGGGAtyccc	91	66	190	0.48	1	167.7	0.54	1	0.021	0.039	. . +
V$NFKAPPAB65.01	V$NFKB	NF-kappaB p65	Nuclear factor kappa B/c-rel	bggrrtTTCC	404	205	474	0.85	0.99	470	0.86	0.9964	0.98	0.93	. . .
V$NKX11.01	V$NKX1	NK1 homeobox 1, SAX2	NK1 homeobox transcription factors	wgnrcyAATTrgygsnn	1674	300	1229	1.36	7.5e-17	1735.9	0.96	0.8844	2.6e-07	6e-14	X . X	Nkx1-1	NA,NA,NA
V$NKX12.01	V$NKX1	NK1 homeobox 2, Sax1-like	NK1 homeobox transcription factors	nnrytAATTartncw	2008	300	1486	1.35	5.2e-19	1959.4	1.02	0.197	5.6e-07	6.1e-13	X . X	Nkx1-2	Nkx1-2,0,0
V$NKX61.01	V$NKX6	NK6 homeobox 1	NK6 homeobox transcription factors	TTAAttac	848	271	631	1.34	9.2e-09	790	1.07	0.0316	0.027	0.054	X + +	Nkx6-1	Nkx6-1,0,0.09
V$NKX61.02	V$NKX6	NK6 homeobox 1	NK6 homeobox transcription factors	tTTAAttgntw	1463	298	1251	1.17	2.5e-05	1487.8	0.98	0.731	0.72	0.72	X . .	Nkx6-1	Nkx6-1,0,0.09
V$NKX61.03	V$NKX6	NK6 homeobox 1, NKX6 ALPHA	NK6 homeobox transcription factors	nnaatTAATtamy	2148	300	1738	1.24	2.6e-11	1851.8	1.16	<0.0001	1.4e-05	4.5e-28	X X X	Nkx6-1	Nkx6-1,0,0.09
V$NKX63.01	V$NKX6	NK6 homeobox 3	NK6 homeobox transcription factors	nnwatTAATtant	2232	301	1801	1.24	6.1e-12	2039.3	1.09	0.0001	0.00011	2e-25	X + X	Nkx6-3	Nkx6-3,0,0.02
V$BAPX1.01	V$NKXH	Bagpipe homeobox homolog 1 homeodomain protein Nkx-3.2	NKX homeodomain factors	nnttAAGTggtt	1264	313	1073	1.18	4.2e-05	1303.2	0.97	0.8752	0.79	1	X . .	Nkx3-2	Nkx3-2,0,0.08
V$NKX22.01	V$NKXH	NK2 homeobox 2, NKX2BETA	NKX homeodomain factors	nntytcaAGTGgyn	317	195	274	1.16	0.042	333.5	0.95	0.8253	0.99	0.9	+ . .	Nkx2-2	Nkx2-2,0,0
V$NKX23.01	V$NKXH	NK2 homeobox 3, CSX 3	NKX homeodomain factors	yyttaaGTACttaann	746	224	756	0.99	0.61	761.6	0.98	0.6675	1	0.14	. . .	Nkx2-3	Nkx2-3,0,0.06
V$NKX24.01	V$NKXH	NK2 homeobox 4, NKX 2 DELTA	NKX homeodomain factors	aawktyaAGTGgnt	495	250	436	1.14	0.029	523.7	0.95	0.9066	1	0.98	+ . .	Nkx2-4	Nkx2-4,0,0.11
V$NKX25.01	V$NKXH	Homeo domain factor Nkx-2.5/Csx, tinman homolog, high affinity sites	NKX homeodomain factors	tyAAGTg	216	155	190	1.14	0.11	242.6	0.89	0.9653	1	1	. . .	Nkx2-5	Nkx2-5,0,0
V$NKX25.02	V$NKXH	Homeo domain factor Nkx-2.5/Csx, tinman homolog low affinity sites	NKX homeodomain factors	cwTAATtg	1888	310	1518	1.24	1.2e-10	1817.2	1.04	0.0472	0.045	2.2e-21	X + X	Nkx2-5	Nkx2-5,0,0
V$NKX25.03	V$NKXH	Homeodomain factor Nkx-2.5/Csx	NKX homeodomain factors	cnsaAGTGnb	337	208	291	1.16	0.036	341.6	0.99	0.6049	1	0.98	+ . .	Nkx2-5	Nkx2-5,0,0
V$NKX25.04	V$NKXH	NK2 homeobox 5, cardiac-specific homeo box 1 Csx1	NKX homeodomain factors	aawttyaAGTGgnt	406	230	339	1.2	0.0078	443.9	0.91	0.9702	0.91	0.89	+ . .	Nkx2-5	Nkx2-5,0,0
V$NKX26.01	V$NKXH	NK2 homeobox 6, Csx2	NKX homeodomain factors	aannttaAGTGgnt	585	269	491	1.19	0.0023	615.2	0.95	0.9043	0.99	0.99	+ . .	Nkx2-6	Nkx2-6,0,0
V$NKX29.01	V$NKXH	NK2 homeobox 9, NKX2H	NKX homeodomain factors	tttnaaGTACttnaann	736	235	736	1	0.51	744.2	0.99	0.5995	1	0.13	. . .	Nkx2-9	Nkx2-9,0,0
V$NKX31.01	V$NKXH	Prostate-specific homeodomain protein NKX3.1	NKX homeodomain factors	nwwtAAGTatwnd	1630	300	1344	1.21	8.5e-08	1400.7	1.16	<0.0001	1	1	X X .	Nkx3-1	Nkx3-1,0,0.01
V$NKX31.02	V$NKXH	NK3 homeobox 1, NKX-3 ALPHA, BAPX2	NKX homeodomain factors	nntttaaGTACttnn	675	223	649	1.04	0.25	667.4	1.01	0.4132	1	0.057	. . .	Nkx3-1	Nkx3-1,0,0.01
V$NKX32.01	V$NKXH	Homeodomain protein NKX3.2 BAPX1, NKX3B, Bagpipe homolog	NKX homeodomain factors	nntrAGTGnnn	1451	312	1296	1.12	0.0016	1375.9	1.05	0.0158	1	1	+ + .	Nkx3-2	Nkx3-2,0,0.08
V$TTF1.01	V$NKXH	Thyroid TF-1 TTF1 binding site	NKX homeodomain factors	nnctCAAGwg	368	204	346	1.06	0.22	439.2	0.84	1	0.047	0.68	. . +	Nkx2-1	NA,NA,NA
V$TTF1.02	V$NKXH	Thyroid TF-1, NK2 homeobox 1 Nkx2-1	NKX homeodomain factors	aanktcaAGTGgnt	389	225	365	1.07	0.2	422.6	0.92	0.9555	1	0.96	. . .	Nkx2-1	NA,NA,NA
V$OLF1.01	V$NOLF	Olfactory neuron-specific factor	Neuron-specific-olfactory factor	nncdabTCCCyngrgarbnkgn	4	4	290	0.01	1	295.4	0.01	1	0.0029	0.0013	. . +	Ebf1 Ebf2 Ebf3 Ebf4	Ebf1,41.56,84.08;Ebf2,152.95,258.41;Ebf3,199.94,254.22;Ebf4,160.07,131.43
V$OLF1.02	V$NOLF	Olfactory neuron-specific factor	Neuron-specific-olfactory factor	nnTCCCyngrggcyynnn	3	3	257	0.01	1	215.5	0.01	1	7.3e-06	1.4e-05	. . X	Ebf1 Ebf2 Ebf3 Ebf4	Ebf1,41.56,84.08;Ebf2,152.95,258.41;Ebf3,199.94,254.22;Ebf4,160.07,131.43
V$ARP1.01	V$NR2F	Apolipoprotein AI regulatory protein 1, NR2F2, DR1 sites	Nuclear receptor subfamily 2 factors	rrgkycarrGGTCa	294	189	296	0.99	0.55	332.8	0.88	0.9855	0.0034	0.02	. . +
V$COUP.01	V$NR2F	Chicken ovalbumin upstream promoter 1 COUP-TFI and chicken ovalbumin upstream promoter 2 COUP-TFII, DR1 sites	Nuclear receptor subfamily 2 factors	nnrggycaaAGGTcang	331	199	359	0.92	0.87	364.8	0.91	0.967	0.00042	0.025	. . +
V$COUP.02	V$NR2F	Chicken ovalbumin upstream promoter COUP-TF, DR0 sites	Nuclear receptor subfamily 2 factors	wnaggTCAAggymrrvn	211	148	207	1.02	0.44	266.5	0.79	0.9998	0.91	1	. . .
V$HNF4.01	V$NR2F	Hepatic nuclear factor 4, DR1 sites	Nuclear receptor subfamily 2 factors	rggnCAAAgktcan	524	250	500	1.05	0.24	535.1	0.98	0.6912	0.011	0.93	. . +
V$HNF4.02	V$NR2F	Hepatic nuclear factor 4, DR2 sites	Nuclear receptor subfamily 2 factors	srggtcmAAAGgtcvh	337	203	300	1.12	0.077	419.7	0.8	1	0.029	0.96	. . +
V$HNF4.03	V$NR2F	Hepatic nuclear factor 4, DR1 sites	Nuclear receptor subfamily 2 factors	nngggCAAAgkyca	279	186	238	1.17	0.039	267.4	1.04	0.2466	0.021	0.19	+ . +
V$HNF4A.01	V$NR2F	Hepatic nuclear factor 4alpha, DR1 sites	Nuclear receptor subfamily 2 factors	rknCAAAgknca	273	188	212	1.29	0.0032	238.6	1.14	0.0138	0.00063	0.19	+ + +
V$HPF1.01	V$NR2F	HepG2-specific P450 2C factor-1, DR1 sites	Nuclear receptor subfamily 2 factors	nnrrgrvcAAAGkscanccnk	684	275	702	0.97	0.7	700	0.98	0.7372	0.36	0.8	. . .
V$PNR.01	V$NR2F	Photoreceptor-specific nuclear receptor subfamily 2, group E, member 3 Nr2e3, DR1 sites	Nuclear receptor subfamily 2 factors	ragrTCAAarrtca	588	258	532	1.11	0.05	636.5	0.92	0.977	0.62	1	. . .
V$TR2.01	V$NR2F	Nuclear hormone receptor TR2, DR5 binding sites	Nuclear receptor subfamily 2 factors	dnaggtcannnnnaGGTCaba	303	192	340	0.89	0.93	368.6	0.82	1	0.24	0.22	. . .
V$TR2_TR4.01	V$NR2F	DR1 binding sites for TR2 homodimers or TR2/TR4 heterodimers	Nuclear receptor subfamily 2 factors	hnvaggncabaGGTCann	341	195	355	0.96	0.72	379.3	0.9	0.9767	0.0026	0.0016	. . +
V$TR4.01	V$NR2F	TR4 homodimer, DR1 site	Nuclear receptor subfamily 2 factors	nagaggtcaaAGGTcahnn	508	254	512	0.99	0.56	585.2	0.87	0.9995	0.95	0.095	. . .
V$TR4.02	V$NR2F	TR4 homodimer, DR1 site	Nuclear receptor subfamily 2 factors	habAGGTcaaaggtcand	329	202	332	0.99	0.56	346.9	0.95	0.8436	0.31	0.097	. . .
V$NRF1.01	V$NRF1	Nuclear respiratory factor 1 NRF1, bZIP TF that acts on nuclear genes encoding mitochondrial proteins	Nuclear respiratory factor 1	vncGCGCabgcgcvnv	31	18	27	1.15	0.35	29.3	1.06	0.4123	0.17	0.77	. . .
V$NRSE.01	V$NRSF	Neural-restrictive-silencer-element	Neuron-restrictive silencer factor	ttyagcwccdCGGAcagyrcc	25	24	27	0.93	0.66	24.1	1.04	0.4506	0.00053	0.0036	. . +	Rest	Rest,0.18,0.21
V$NRSF.01	V$NRSF	Neuron-restrictive silencer factor	Neuron-restrictive silencer factor	ttcAGCAccacggacagmgsc	126	98	159	0.79	0.98	117.6	1.07	0.2273	0.31	0.65	. . .	Rest	Rest,0.18,0.21
V$NRSF.02	V$NRSF	Neuron-restrictive silencer factor 11 bp spacer between half sites	Neuron-restrictive silencer factor	nnttcaGCACcanggacagcnccnn	172	134	198	0.87	0.92	159.4	1.08	0.1664	0.15	0.003	. . +	Rest	Rest,0.18,0.21
V$NRSF.03	V$NRSF	Neuron-restrictive silencer factor 17 bp spacer between half sites	Neuron-restrictive silencer factor	nnttCAGCaccnnnnnngtggacagckccn	193	142	269	0.72	1	200	0.96	0.7013	0.46	0.15	. . .	Rest	Rest,0.18,0.21
V$ROAZ.01	V$OAZF	Rat C2H2 Zn finger protein involved in olfactory neuronal differentiation	Olfactory associated zinc finger protein	nvGCACccawgggtgm	183	120	254	0.72	1	209.7	0.87	0.9645	0.062	0.26	. . .
V$OCT.01	V$OCT1	Octamer binding site OCT1/OCT2	Octamer binding protein	rtATGCaaatnag	1092	304	1137	0.96	0.84	962.3	1.13	0.0001	0.072	1.9e-10	. + X	Pou2f1 Pou2f2	Pou2f1,3.04,7.5;Pou2f2,3.97,2.79
V$OCT1.01	V$OCT1	Octamer-binding factor 1	Octamer binding protein	nwTATGcaaatnt	904	287	958	0.94	0.9	753.9	1.2	<0.0001	0.32	1.3e-12	. X X	Pou2f1	Pou2f1,3.04,7.5
V$OCT1.02	V$OCT1	Octamer-binding factor 1	Octamer binding protein	nATGCaaatn	805	287	765	1.05	0.16	718.9	1.12	0.0002	0.93	2e-06	. + X	Pou2f1	Pou2f1,3.04,7.5
V$OCT1.03	V$OCT1	Octamer-binding TF-1, POU class 2 homeobox 1 POU2F1	Octamer binding protein	wanytaATTAnyn	2457	297	1891	1.3	4.7e-18	2224.3	1.1	<0.0001	7.6e-09	1e-18	X X X	Pou2f1	Pou2f1,3.04,7.5
V$OCT1.04	V$OCT1	Octamer-binding factor 1	Octamer binding protein	rrTATGcaaatbmk	1104	302	1130	0.98	0.72	983.1	1.12	<0.0001	0.13	1.6e-14	. X X	Pou2f1	Pou2f1,3.04,7.5
V$OCT1.05	V$OCT1	Octamer-binding factor 1	Octamer binding protein	nrCATSwmawtwmb	1379	302	1284	1.07	0.034	1304.5	1.06	0.0169	0.45	2.9e-12	+ + X	Pou2f1	Pou2f1,3.04,7.5
V$OCT1.06	V$OCT1	Octamer-binding factor 1	Octamer binding protein	nntatgstAATT	2258	308	2010	1.12	7.8e-05	2036.1	1.11	<0.0001	0.94	0.0051	+ X +	Pou2f1	Pou2f1,3.04,7.5
V$OCT2.01	V$OCT1	Octamer-binding TF-2, POU class 2 homeobox 2 POU2F2	Octamer binding protein	nntATGCaaatnn	1414	307	1517	0.93	0.97	1256	1.13	<0.0001	0.48	2e-09	. X X	Pou2f2	Pou2f2,3.97,2.79
V$OCT3_4.01	V$OCT1	POU domain, class 5, TF 1	Octamer binding protein	gtnATGCwaawgrr	1083	300	1052	1.03	0.26	960.2	1.13	<0.0001	0.065	1.2e-15	. X X	Pou5f1	Pou5f1,0,0.09
V$OCT3_4.02	V$OCT1	POU domain, class 5, TF 1	Octamer binding protein	tntGCATnwnaawn	1031	303	1074	0.96	0.83	840.9	1.23	<0.0001	0.66	2.3e-09	. X X	Pou5f1	Pou5f1,0,0.09
V$POU2F3.01	V$OCT1	POU class 2 homeobox 3 POU2F3	Octamer binding protein	nntATGCaaatnn	1363	307	1473	0.93	0.98	1212.8	1.12	<0.0001	0.52	5.5e-10	. X X	Pou2f3	Pou2f3,3.03,0.92
V$POU3F3.01	V$OCT1	POU class 3 homeobox 3 POU3F3, OTF8	Octamer binding protein	nntatGCATaatn	1680	307	1708	0.98	0.69	1392.1	1.21	<0.0001	0.78	9.7e-08	. X X	Pou3f3	Pou3f3,0.04,0.05
V$OVOL1.01	V$OVOL	Zinc finger TF OVO homolog-like 1	OVO homolog-like transcription factors	rwmwccGTTAnbtnb	1536	312	1387	1.11	0.0031	1596.7	0.96	0.9437	0.96	0.96	+ . .
V$P53.01	V$P53F	Tumor suppressor p53	p53 tumor suppressor	rgaCATGcccgggcatgtyy	165	106	210	0.79	0.99	162.8	1.01	0.4439	3.4e-05	0.0009	. . X
V$P53.02	V$P53F	Tumor suppressor p53 5' half site	p53 tumor suppressor	nnggrCATGycc	528	211	580	0.91	0.94	524.4	1.01	0.4444	4.4e-06	7.6e-06	. . X
V$P53.03	V$P53F	Tumor suppressor p53 3' half site	p53 tumor suppressor	rgrCAWGtynn	678	251	681	1	0.54	668.7	1.01	0.3788	5.4e-09	7.2e-09	. . X
V$P53.04	V$P53F	Tumor suppressor p53	p53 tumor suppressor	ngrCATGycnggrcatgyyy	138	85	164	0.84	0.94	135.6	1.02	0.4372	0.011	0.04	. . +
V$P53.05	V$P53F	Tumor suppressor p53	p53 tumor suppressor	rrrCAAGbyhnngacawgyyy	386	202	387	1	0.53	431.1	0.9	0.9798	0.67	0.98	. . .
V$P53.06	V$P53F	Tumor suppressor p53	p53 tumor suppressor	nngrrCAWGyccrgrcatgtynn	186	108	221	0.84	0.96	182.4	1.02	0.4209	0.0012	0.0015	. . +
V$DBP.01	V$PARF	Albumin D-box binding protein	PAR/bZIP family	ybnkrTTATgcaabh	1177	299	935	1.26	7.6e-08	1116.4	1.05	0.0304	0.11	1.3e-08	X + X
V$HLF.01	V$PARF	Hepatic leukemia factor	PAR/bZIP family	attryGTAAc	1539	305	1285	1.2	9.5e-07	1493.1	1.03	0.1254	0.94	0.97	X . .
V$TEF.01	V$PARF	Thyrotrophic embryonic factor	PAR/bZIP family	dtkayGTAAw	1695	298	1511	1.12	0.00061	1659.8	1.02	0.2063	1	0.48	+ . .
V$TEF_HLF.01	V$PARF	Thyrotrophic embryonic factor / hepatic leukemia factor	PAR/bZIP family	nnaTTACgtaacnn	1601	302	1313	1.22	5.2e-08	1518.5	1.05	0.0215	0.78	0.75	X + .
V$VBP.01	V$PARF	PAR-type chicken vitellogenin promoter-binding protein	PAR/bZIP family	ntdayGTAAc	2420	312	2173	1.11	0.00014	2379.3	1.02	0.1845	1	1	+ . .
V$PAX1.01	V$PAX1	Pax1 paired domain protein, expressed in the developing vertebral column of mouse embryos	PAX-1 binding sites	cCGTTccgctctagatat	323	207	298	1.08	0.17	304.8	1.06	0.1524	0.89	0.6	. . .
V$PAX2.01	V$PAX2	Zebrafish PAX2 paired domain protein	PAX-2 binding sites	trsastgtncmgwsstkAAACks	2214	312	2019	1.1	0.0014	1985.4	1.12	<0.0001	1	1	+ X .
V$PAX3.01	V$PAX3	Pax-3 paired domain protein, expressed in embryogenesis, mutations correlate to Waardenburg Syndrome	PAX-3 binding sites	TCGTcacrctthm	41	38	67	0.61	1	55.2	0.74	0.9815	0.064	0.45	. . .
V$PAX3.02	V$PAX3	Pax-3 paired domain protein	PAX-3 binding sites	bnwgTCACactdvynwtn	387	210	349	1.11	0.086	368.7	1.05	0.1832	0.00015	0.025	. . +
V$PAX5.01	V$PAX5	B-cell-specific activator protein	PAX-5 B-cell-specific activator protein	bcnnnrNKCAnbgnwgnrkrgcsrshnb	430	232	477	0.9	0.94	420.3	1.02	0.326	1.2e-05	0.078	. . X	Pax5	Pax5,0,0.03
V$PAX5.02	V$PAX5	B-cell-specific activator protein	PAX-5 B-cell-specific activator protein	gamsrganwybtnrAGCGkracsrynsm	29	27	37	0.78	0.87	35	0.83	0.8706	0.36	0.0098	. . +	Pax5	Pax5,0,0.03
V$PAX5.03	V$PAX5	PAX5 paired domain protein	PAX-5 B-cell-specific activator protein	nvgkgKCACngtcrnnbanwkcc	227	153	225	1.01	0.48	152.1	1.49	<0.0001	2.3e-06	0.00028	. X X	Pax5	Pax5,0,0.03
V$PAX4_PD.01	V$PAX6	PAX4 paired domain binding site	PAX-4/PAX-6 paired domain binding sites	GCASbswtgmgtgmn	396	208	389	1.02	0.42	352.6	1.12	0.0152	0.0045	0.0016	. + +	Pax4	Pax4,0,0.12
V$PAX6.01	V$PAX6	Pax-6 paired domain binding site	PAX-4/PAX-6 paired domain binding sites	nnttcACGCwtsantkn	393	201	327	1.2	0.0077	383.2	1.03	0.3351	0.31	0.19	+ . .	Pax6	Pax6,0.97,1.37
V$PAX6.02	V$PAX6	PAX6 paired domain and homeodomain are required for binding to this site	PAX-4/PAX-6 paired domain binding sites	ndakkkCCAGgncag	479	229	524	0.91	0.93	456.7	1.05	0.1528	0.0036	0.00017	. . +	Pax6	Pax6,0.97,1.37
V$PAX6.03	V$PAX6	Pax-6 paired domain binding site	PAX-4/PAX-6 paired domain binding sites	ynttcACGCwtcantkmc	555	248	567	0.98	0.65	596.9	0.93	0.9644	0.82	0.18	. . .	Pax6	Pax6,0.97,1.37
V$PAX6.04	V$PAX6	PAX6 paired domain binding site	PAX-4/PAX-6 paired domain binding sites	wtCCMCnratsnstkcns	446	231	463	0.96	0.72	391.5	1.14	0.0041	0.9	0.00062	. + +	Pax6	Pax6,0.97,1.37
V$PAX2.02	V$PAX8	Paired box protein 2	PAX-2/5/8 binding sites	wNTCAngcntmnn	533	257	424	1.26	0.00024	602.5	0.88	0.9983	0.92	1	+ . .
V$PAX8.01	V$PAX8	PAX 2/5/8 binding site	PAX-2/5/8 binding sites	cwnTSAAgydtnm	1044	296	890	1.17	0.00025	1145.4	0.91	0.9987	0.97	1	+ . .
V$PAX9.01	V$PAX9	Zebrafish PAX9 binding sites	PAX-9 binding sites	sgCACCgatgsgtgannrcy	191	139	202	0.95	0.73	185.5	1.03	0.3522	0.0046	0.0012	. . +
V$PAX4.01	V$PAXH	Pax-4 homeodomain binding site, together with PAX-6 involved in pancreatic development	PAX homeodomain binding sites	aawaATTAnn	573	240	453	1.26	0.0001	479.2	1.2	0.0001	0.53	5.4e-07	+ + X	Pax4	Pax4,0,0.12
V$PAX4.02	V$PAXH	Paired box 4, homeodomain binding site	PAX homeodomain binding sites	nnytAATTaryns	2783	299	2180	1.28	5.9e-18	2555.6	1.09	0.0002	6.8e-05	3.1e-16	X + X	Pax4	Pax4,0,0.12
V$PAX6_HD.01	V$PAXH	Paired box 6, homeodomain binding site	PAX homeodomain binding sites	tnaytAATTartknn	1741	288	1315	1.32	6.8e-15	1602.8	1.09	0.0038	2.9e-05	2.1e-11	X + X	Pax6	Pax6,0.97,1.37
V$PBX1_MEIS1.01	V$PBXC	Binding site for a Pbx1/Meis1 heterodimer	PBX1 - MEIS1 complexes	wTGATtgacagst	524	248	466	1.12	0.035	620.3	0.84	1	0.43	0.41	+ . .
V$PBX1_MEIS1.02	V$PBXC	Binding site for a Pbx1/Meis1 heterodimer	PBX1 - MEIS1 complexes	nnTGATtgacagsb	694	274	640	1.08	0.073	828	0.84	1	0.29	0.29	. . .
V$PBX1_MEIS1.03	V$PBXC	Binding site for a Pbx1/Meis1 heterodimer	PBX1 - MEIS1 complexes	nndwtgatTGACagg	839	290	757	1.11	0.021	961.7	0.87	1	0.21	0.92	+ . .
V$PREB.01	V$PCBE	Prolactin regulatory element-binding protein	PREB core-binding element	ymynaTCAGnsmnc	613	266	581	1.06	0.18	693.8	0.88	0.9994	3e-07	0.047	. . X
V$IPF1.01	V$PDX1	Insulin promoter factor 1, pancreatic and duodenal homeobox 1 Pdx1	Pancreatic and intestinal homeodomain transcription factor	rnTAATtagync	2383	297	1780	1.34	4.5e-21	2136.5	1.12	<0.0001	1.7e-06	1.8e-19	X X X	Pdx1	Pdx1,0,0.16
V$PDX1.01	V$PDX1	Pdx1 IDX1/IPF1 pancreatic and intestinal homeodomain TF	Pancreatic and intestinal homeodomain transcription factor	ttwakahwmTAATkaccbd	1627	301	1271	1.28	2e-11	1426.1	1.14	<0.0001	0.037	1.4e-17	X X X	Pdx1	Pdx1,0,0.16
V$PPARA.01	V$PERO	PPAR/RXR heterodimers, DR1 sites	Peroxisome proliferator-activated receptor	cwrawctaggncAAAGgtca	550	266	472	1.17	0.008	532.6	1.03	0.2263	0.83	0.75	+ . .
V$PPARG.02	V$PERO	Peroxisome proliferator-activated receptor gamma	Peroxisome proliferator-activated receptor	nnrggncAAAGgtcann	864	289	812	1.06	0.11	767.1	1.13	0.0001	0.99	1	. + .
V$PPARG.03	V$PERO	Peroxisome proliferator-activated receptor gamma, DR1 sites	Peroxisome proliferator-activated receptor	nnggncAAAGgtcann	1027	302	924	1.11	0.01	978	1.05	0.0526	0.99	1	+ . .
V$PPAR_RXR.01	V$PERO	PPAR/RXR heterodimers, DR1 sites	Peroxisome proliferator-activated receptor	wasnrggncaaAGGTca	407	225	462	0.88	0.97	488.6	0.83	1	5.6e-05	0.12	. . X
V$PPAR_RXR.02	V$PERO	PPAR/RXR heterodimers, DR1 sites	Peroxisome proliferator-activated receptor	nngrggtcAAAGgtcann	432	228	409	1.06	0.22	503.1	0.86	0.9996	1	0.9	. . .
V$PIT1.01	V$PIT1	Pit1, GHF-1 pituitary specific pou domain TF	GHF-1 pituitary specific pou domain transcription factor	nnawTTATncat	1010	249	1051	0.96	0.82	615.3	1.64	<0.0001	0.43	2.9e-09	. X X	Pou1f1	Pou1f1,0.01,0
V$PIT1.02	V$PIT1	POU domain, class 1, TF 1 POU1F1 / Pituitary TF-1	GHF-1 pituitary specific pou domain transcription factor	nntaaTTAAttann	2352	290	1894	1.24	1.1e-12	2078.5	1.13	0.0001	0.37	0.0024	X + +	Pou1f1	Pou1f1,0.01,0
V$PLAG1.01	V$PLAG	Pleomorphic adenoma gene PLAG 1, a developmentally regulated C2H2 zinc finger protein	Pleomorphic adenoma gene	GRGGsncnnnnnrggggknr	150	97	284	0.53	1	124.2	1.21	0.018	0.14	0.02	. + +
V$PLZF.01	V$PLZF	Promyelocytic leukemia zink finger TF with nine Krueppel-like zink fingers	C2H2 zinc finger protein PLZF	ansTAMAgthynmd	1034	303	1093	0.95	0.9	1092.7	0.95	0.9685	1	1	. . .
V$PPARG.01	V$PPAR	Pal3 motif, bound by a PPAR-gamma homodimer, IR3 sites	Peroxisome proliferator activated receptor homodimers	aagTAGGtcacngtgaccyactt	358	207	325	1.1	0.11	410.2	0.87	0.9935	0.16	0.031	. . +
V$BLIMP1.01	V$PRDF	Transcriptional repressor B lymphocyte-induced maturation protein-1 Blimp-1, prdm1	Positive regulatory domain I binding factor	gnaagtGAAAgtkgnr	1488	312	1349	1.1	0.0048	1240.9	1.2	<0.0001	1	1	+ X .
V$PRDM1.01	V$PRDF	PRDI binding factor 1	Positive regulatory domain I binding factor	aagtGAAAgtgartkn	955	290	788	1.21	3.5e-05	818.5	1.17	<0.0001	1	1	X X .
V$PRDM5.01	V$PRDM	PR domain containing 5	PRDI-BF1 and RIZ homologous PR domain proteins PRDM	tgggnkbymARGGnncnnrnggwgatcag	206	135	346	0.6	1	192.1	1.07	0.1772	0.037	0.011	. . +
V$PTF1.01	V$PTF1	PTF1 binding sites are bipartite with an E-box and a TC-box RBP-J/L spaced one helical turn apart	Pancreas transcription factor 1, heterotrimeric transcription factor	bmcaCCTGyvktkttycccrw	371	199	347	1.07	0.2	333.4	1.11	0.0207	0.00014	0.038	. + +	Ptf1a	Ptf1a,0,0
V$PURALPHA.01	V$PURA	Purine-rich element binding protein A	Pur-alpha binds both single-stranded and douple-stranded DNA in a sequence-specific manner	ggAGGSvrngrnn	116	78	225	0.52	1	81.5	1.42	0.0002	0.55	0.25	. + .
V$PLU1_JARID1B.01	V$RBP2	Jumonji, AT rich interactive domain 1B	Retinoblastoma-binding proteins with demethylase activity	GCACarync	433	227	445	0.97	0.67	403.5	1.07	0.0654	0.13	0.073	. . .
V$RBPJK.01	V$RBPF	Mammalian transcriptional repressor RBP-Jkappa/CBF1	RBPJ - kappa	nncgTGGGaahn	340	202	356	0.96	0.74	329.9	1.03	0.2927	0.0019	8.6e-05	. . +
V$RBPJK.02	V$RBPF	Mammalian transcriptional repressor RBP-Jkappa/CBF1	RBPJ - kappa	nngTGGGaaann	310	195	351	0.88	0.95	346.1	0.9	0.9814	5.4e-07	4.3e-09	. . X
V$REV-ERBA.01	V$RORA	Orphan nuclear receptor rev-erb alpha NR1D1	v-ERB and RAR-related orphan receptor alpha	nwawntrgGTCAnn	439	234	388	1.13	0.041	484.2	0.91	0.985	0.013	0.062	+ . +
V$REV-ERBA.02	V$RORA	Orphan nuclear receptor rev-erb alpha NR1D1, monomer binding site	v-ERB and RAR-related orphan receptor alpha	nrwwawrtrgGTCAsrg	830	290	736	1.13	0.0094	854.7	0.97	0.8091	0.39	0.59	+ . .
V$REV-ERBA.03	V$RORA	Orphan nuclear receptor rev-erb alpha NR1D1, homodimer DR2 binding site	v-ERB and RAR-related orphan receptor alpha	aastagGTCAstrggnca	431	231	350	1.23	0.0021	459.6	0.94	0.9127	8.2e-07	0.057	+ . X
V$RORA.01	V$RORA	RAR-related orphan receptor alpha	v-ERB and RAR-related orphan receptor alpha	nnwawntagGTCAgkgn	311	199	299	1.04	0.33	362.2	0.86	0.9978	0.11	0.044	. . +
V$RORA1.01	V$RORA	RAR-related orphan receptor alpha1	v-ERB and RAR-related orphan receptor alpha	nwawnnaGGTCan	150	118	152	0.99	0.57	191	0.79	0.9988	5e-05	6.2e-06	. . X
V$RORA2.01	V$RORA	RAR-related orphan receptor alpha2	v-ERB and RAR-related orphan receptor alpha	nwawntaGGTCan	601	269	522	1.15	0.0099	696	0.86	1	0.016	0.27	+ . +
V$RORGAMMA.01	V$RORA	RAR-related orphan receptor gamma	v-ERB and RAR-related orphan receptor alpha	gntaantaGGTCann	615	271	558	1.1	0.051	710	0.87	0.9999	0.0021	0.19	. . +
V$VERBA.01	V$RORA	vErbA, viral homolog of thyroid hormone receptor alpha1	v-ERB and RAR-related orphan receptor alpha	nntraGGTCacgsnn	86	78	65	1.32	0.052	80.4	1.07	0.2812	0.00048	0.00046	. . +
V$RP58.01	V$RP58	Zinc finger protein RP58 ZNF238, associated preferentially with heterochromatin	RP58 ZFP238 zinc finger protein	nnaaCATCtgga	347	201	405	0.86	0.98	332.9	1.04	0.2231	0.0017	2.3e-11	. . X
V$RREB1.01	V$RREB	Ras-responsive element binding protein 1	Ras-responsive element binding protein	cCCCAaacmmcccc	582	212	837	0.7	1	377.5	1.54	<0.0001	2.9e-14	1.1e-09	. X X
V$RU49.01	V$RU49	Zinc finger TF RU49 zinc finger proliferation 1 - Zipro 1. RU49 exhibits a strong preference for binding to tandem repeats of the minimal RU49 consensus binding site.	Zinc finger transcription factor RU49, zinc finger proliferation 1 - Zipro1	nAGTAcy	652	262	702	0.93	0.92	667.7	0.98	0.7357	0.91	0.99	. . .
V$SMARCA3.01	V$RUSH	SWI/SNF related, matrix associated, actin dependent regulator of chromatin, subfamily a, member 3	SWI/SNF related nucleophosphoproteins with a RING finger DNA binding motif	ynMCATwtrnn	2170	312	2446	0.89	1	2017.9	1.08	0.0003	0.0097	2e-19	. + X
V$SMARCA3.02	V$RUSH	SWI/SNF related, matrix associated, actin dependent regulator of chromatin, subfamily a, member 3	SWI/SNF related nucleophosphoproteins with a RING finger DNA binding motif	dnACTTnk	1535	311	1310	1.17	1.3e-05	1568	0.98	0.8282	1	1	X . .
V$CAR_RXR.01	V$RXRF	Constitutive androstane receptor / retinoid X receptor heterodimer, DR4 sites	RXR heterodimer binding sites	hdaGGTCanknaagttcann	493	242	429	1.15	0.019	541.5	0.91	0.9845	0.22	0.018	+ . +
V$LXRE.01	V$RXRF	Nuclear receptor involved in the regulation of lipid homeostasis, DR4 element	RXR heterodimer binding sites	rGGTYactnnmggtca	17	17	12	1.42	0.23	26.1	0.65	0.9742	0.11	0.022	. . +
V$LXRE.02	V$RXRF	Highly conserved DR1 element selected by LXRbeta/RXR heterodimers	RXR heterodimer binding sites	tnraGGTCaaaggtcavyk	271	180	266	1.02	0.43	343.3	0.79	1	0.0002	0.079	. . +
V$PXR_RXR.01	V$RXRF	Pregnane X receptor / retinoid X receptor heterodimer, DR4 sites	RXR heterodimer binding sites	nnrGGTCaknnaagttca	216	155	221	0.98	0.61	306.7	0.7	1	0.86	0.8	. . .
V$RAR_RXR.01	V$RXRF	Retinoic acid receptor / retinoid X receptor heterodimer, DR1 sites	RXR heterodimer binding sites	vgggycarAGGTcatrn	397	220	437	0.91	0.92	437.9	0.91	0.9775	0.0017	0.00032	. . +
V$RAR_RXR.02	V$RXRF	Retinoic acid receptor / retinoid X receptor heterodimer, DR2 sites	RXR heterodimer binding sites	rggtcanraGKTCa	9	9	14	0.64	0.89	10	0.9	0.6632	0.0015	0.18	. . +
V$RAR_RXR.03	V$RXRF	Retinoic acid receptor / retinoid X receptor heterodimer, DR5 sites	RXR heterodimer binding sites	nnrGKTCacnsavagktcann	123	98	155	0.79	0.98	147.5	0.83	0.9819	0.01	0.12	. . +
V$RXR_RXR.01	V$RXRF	Retinoid X receptor homodimer, DR1 sites	RXR heterodimer binding sites	wmrrggtcanaGGTCagnn	188	144	202	0.93	0.78	218.1	0.86	0.9837	2e-05	0.24	. . X
V$THR.01	V$RXRF	THR/RXR heterodimer and THR homodimer DR4 binding sites	RXR heterodimer binding sites	nnrggtyannnRAGGwcan	86	73	117	0.74	0.99	78.2	1.1	0.2031	0.97	0.63	. . .
V$VDR_RXR.01	V$RXRF	VDR/RXR Vitamin D receptor RXR heterodimer, DR3 sites	RXR heterodimer binding sites	rggtsannGAGGnca	146	105	196	0.74	1	114.8	1.27	0.0028	0.081	0.47	. + .
V$VDR_RXR.03	V$RXRF	Bipartite binding site of VDR/RXR heterodimers, DR1 sites	RXR heterodimer binding sites	gaawGGTTyaarggasrcts	438	232	446	0.98	0.62	515	0.85	0.9998	0.049	0.86	. . +
V$VDR_RXR.04	V$RXRF	Bipartite binding site of VDR/RXR heterodimers, DR3 sites	RXR heterodimer binding sites	ngadrGKTCannargktcann	281	185	283	0.99	0.55	362.8	0.77	1	0.33	0.29	. . .
V$VDR_RXR.05	V$RXRF	Bipartite binding site of VDR/RXR heterodimers, DR4 sites	RXR heterodimer binding sites	gnGRRGtbnmmgarggdyrakn	321	187	417	0.77	1	292.1	1.1	0.0498	0.67	0.053	. + .
V$VDR_RXR.06	V$RXRF	Bipartite binding site of VDR/RXR heterodimers, DR5 sites	RXR heterodimer binding sites	ntnkgggtcacmgnnAGGWsaggg	352	208	417	0.84	0.99	378.8	0.93	0.9189	1	0.91	. . .
V$SALL1.01	V$SALL	Spalt-like TF 1	Spalt-like transcription factors	hmATAAawawha	1292	297	1224	1.06	0.091	982.8	1.31	<0.0001	1	0.08	. X .
V$SATB1.01	V$SATB	Special AT-rich sequence-binding protein 1, predominantly expressed in thymocytes, binds to matrix attachment regions MARs	Special AT-rich sequence binding protein	wntAATAnwnnwnn	1590	292	1493	1.06	0.042	1220	1.3	<0.0001	1	1.6e-06	+ X X
V$FTF.01	V$SF1F	Alpha 1-fetoprotein TF FTF, liver receptor homologue-1 LRH-1	Vertebrate steroidogenic factor	nntsCAAGgtnn	214	149	238	0.9	0.88	293.9	0.73	1	0.11	0.68	. . .
V$SF1.01	V$SF1F	SF1 steroidogenic factor 1	Vertebrate steroidogenic factor	nCAAGgyca	140	109	153	0.92	0.79	152.9	0.92	0.8588	0.00026	0.13	. . +
V$SIX3.02	V$SIX3	SIX3 / SIXdomain SD and Homeodomain HD TF	Sine oculis homeobox homolog 3	nnrhnknTAATswcwncnstv	843	277	675	1.25	8.9e-06	776.1	1.09	0.0068	0.042	2e-22	X + X	Six3	Six3,0.38,4.17
V$SIX3.03	V$SIX3	SIX3 / SIXdomain SD and Homeodomain HD TF	Sine oculis homeobox homolog 3	nnTAATsnn	2098	309	1679	1.25	4.9e-12	1997	1.05	0.0102	8.8e-05	1.2e-48	X + X	Six3	Six3,0.38,4.17
V$SIX1.01	V$SIXF	Sine oculis homeobox homolog 1	Sine oculis SIX homeodomain factors	nnrgggTATCann	697	274	719	0.97	0.73	825.8	0.84	1	0.05	0.00027	. . +
V$SIX2.01	V$SIXF	Sine oculis homeobox homolog 2	Sine oculis SIX homeodomain factors	nakrgggTATCacnw	251	170	259	0.97	0.65	303.2	0.83	0.999	0.28	0.094	. . .
V$SIX3.01	V$SIXF	Sine oculis homeobox homolog 3	Sine oculis SIX homeodomain factors	natrgggTATCann	306	195	309	0.99	0.56	361.8	0.85	0.9995	0.12	0.15	. . .
V$SIX4.01	V$SIXF	Sine oculis homeobox homolog 4	Sine oculis SIX homeodomain factors	nngGTGTcatnn	206	154	202	1.02	0.44	221.6	0.93	0.8634	0.42	0.11	. . .
V$SIX6.01	V$SIXF	Sine oculis homeobox homolog 6, optic homeobox 2 OPTX2	Sine oculis SIX homeodomain factors	natrgggTATCann	383	220	415	0.92	0.88	475.7	0.81	1	0.47	0.24	. . .
V$SMAD.01	V$SMAD	Sma- and Mad-related proteins	Vertebrate SMAD family of transcription factors	tGTCTgnmy	290	175	277	1.05	0.31	273	1.06	0.1541	0.43	0.44	. . .
V$SMAD3.01	V$SMAD	Smad3 TF involved in TGF-beta signaling	Vertebrate SMAD family of transcription factors	GTCTggnn	178	135	199	0.89	0.87	232.9	0.76	0.9999	0.004	0.048	. . +
V$SMAD4.01	V$SMAD	Smad4 TF involved in TGF-beta signaling	Vertebrate SMAD family of transcription factors	GTCTmgnc	97	78	122	0.8	0.96	142.2	0.68	0.9999	0.47	0.78	. . .
V$PSE.01	V$SNAP	Proximal sequence element PSE of RNA polymerase II-transcribed snRNA genes	snRNA-activating protein complex	sTCRCcrtgastdwaaa	403	224	351	1.15	0.032	382.1	1.05	0.1393	0.15	0.27	+ . .
V$PSE.02	V$SNAP	Proximal sequence element PSE of RNA polymerase III-transcribed genes	snRNA-activating protein complex	tyacCSTAavyrdaaart	951	291	874	1.09	0.038	1022.6	0.93	0.9898	1	0.66	+ . .
V$HBP1.01	V$SORY	HMG box-containing protein 1	SOX/SRY-sex/testis determinig and related HMG box factors	dbaatgAATGar	1187	300	1062	1.12	0.0045	1220.4	0.97	0.8443	0.9	0.044	+ . +
V$HMGA.01	V$SORY	HMGA family of architectural TFs HMGA1, HMGA2	SOX/SRY-sex/testis determinig and related HMG box factors	ndkcsnnrtnAATKank	2337	307	1982	1.18	3.5e-08	2407.6	0.97	0.9192	1	2.3e-05	X . X
V$HMGIY.01	V$SORY	HMGIY high-mobility-group protein I Y, architectural TF organizing the framework of a nuclear protein-DNA transcriptional complex	SOX/SRY-sex/testis determinig and related HMG box factors	rnrAATTtncsnn	2768	313	2475	1.12	2.7e-05	2722.5	1.02	0.1933	0.98	7.4e-07	X . X
V$SOX2.01	V$SORY	SRY-box containing gene 2	SOX/SRY-sex/testis determinig and related HMG box factors	nnaACAAaggnn	1188	308	1096	1.08	0.028	1017.1	1.17	<0.0001	1	1	+ X .
V$SOX5.01	V$SORY	Sox-5	SOX/SRY-sex/testis determinig and related HMG box factors	nnaaCAATnn	1092	300	951	1.15	0.00097	1179.4	0.93	0.9966	0.85	9e-06	+ . X
V$SOX9.01	V$SORY	SOX SRY-related HMG box	SOX/SRY-sex/testis determinig and related HMG box factors	nnaaCAATrgnn	1058	296	974	1.09	0.033	1239.3	0.85	1	0.75	0.00097	+ . +
V$SOX9.02	V$SORY	SRY sex-determining region Y box 9	SOX/SRY-sex/testis determinig and related HMG box factors	rvmACAAwggnh	1055	304	921	1.15	0.0014	828.1	1.27	<0.0001	0.22	0.52	+ X .
V$SOX9.03	V$SORY	SRY sex determining region Y-box 9 homodimer	SOX/SRY-sex/testis determinig and related HMG box factors	bkhkvaaagvsykcchTTGTnn	861	291	786	1.1	0.034	854.7	1.01	0.4241	1	1	+ . .
V$SRY.01	V$SORY	Sex-determining region Y gene product	SOX/SRY-sex/testis determinig and related HMG box factors	nnwaACAAtnn	1428	310	1323	1.08	0.024	1347.8	1.06	0.009	1	1	+ + .
V$GC.01	V$SP1F	GC box elements	GC-Box factors SP1/GC	nrggGGCGgggcnk	216	113	389	0.56	1	194.8	1.11	0.0908	0.15	0.12	. . .
V$SP1.01	V$SP1F	Stimulating protein 1, ubiquitous zinc finger TF	GC-Box factors SP1/GC	sgGGGCggggn	113	70	226	0.5	1	85.7	1.32	0.0058	0.059	0.00026	. + +
V$SP1.02	V$SP1F	Stimulating protein 1, ubiquitous zinc finger TF	GC-Box factors SP1/GC	nvkGGGCggrgybn	88	61	163	0.54	1	73.3	1.2	0.0582	0.029	0.0041	. . +
V$SP1.03	V$SP1F	Stimulating protein 1, ubiquitous zinc finger TF	GC-Box factors SP1/GC	nngGGGCggggnn	177	102	316	0.56	1	156.7	1.13	0.0685	0.01	6.4e-06	. . X
V$SP2.01	V$SP1F	Sp2, member of the Sp/XKLF TFs with three C2H2 zinc fingers in a conserved carboxyl-terminal domain	GC-Box factors SP1/GC	tgggcgGGACta	97	85	196	0.49	1	154.3	0.63	1	0.046	0.072	. . +
V$TIEG.01	V$SP1F	TGFbeta-inducible early gene TIEG / Early growth response gene alpha EGRalpha	GC-Box factors SP1/GC	GGGGtgtgt	209	119	364	0.57	1	203.2	1.03	0.3614	0.00069	4.5e-05	. . X
V$SPZ1.01	V$SPZ1	Spermatogenic Zip 1 TF	Testis-specific bHLH-Zip transcription factors	nGGRGggwwnn	223	141	342	0.65	1	238.5	0.93	0.8434	0.0018	3.1e-05	. . X
V$SREBP.01	V$SREB	Sterol regulatory element binding protein 1 and 2	Sterol regulatory element binding proteins	nnaTCACcccasbnn	144	121	149	0.97	0.64	158.1	0.91	0.8725	0.23	0.12	. . .
V$SREBP.02	V$SREB	Sterol regulatory element binding protein	Sterol regulatory element binding proteins	kaTCACcccac	175	130	180	0.97	0.62	204.7	0.85	0.9864	0.22	0.81	. . .
V$SREBP.03	V$SREB	Sterol regulatory element binding protein	Sterol regulatory element binding proteins	naTCACgtgay	93	73	86	1.08	0.33	89.8	1.04	0.3902	0.35	0.29	. . .
V$SRF.01	V$SRFF	Serum response factor	Serum response element binding factor	atgcccaTATAtggwnn	1226	283	1409	0.87	1	1094.1	1.12	0.001	0.3	7.1e-08	. + X
V$SRF.02	V$SRFF	Serum response factor	Serum response element binding factor	nnccCATAtwwggnsa	502	243	579	0.87	0.99	543.3	0.92	0.9608	0.0043	1.7e-06	. . X
V$SRF.03	V$SRFF	Serum response factor	Serum response element binding factor	nccwtatATGGncak	371	196	441	0.84	0.99	449.4	0.83	0.9995	0.015	0.0031	. . +
V$SRF.04	V$SRFF	Serum response factor	Serum response element binding factor	nnccwwaTATGgnn	311	196	409	0.76	1	429.1	0.72	1	0.028	0.057	. . +
V$STAF.01	V$STAF	Se-Cys tRNA gene transcription activating factor	Selenocysteine tRNA activating factor	nttwCCCAnmatgcayyrcgny	320	193	361	0.89	0.95	327.4	0.98	0.6694	8.9e-10	4e-11	. . X	Zfp143 Zfp523	Zfp143,9.39,7.75;Zfp523,96.42,76.73
V$STAF.02	V$STAF	Se-Cys tRNA gene transcription activating factor	Selenocysteine tRNA activating factor	anttCCCAkmatkcmwtgmga	196	143	237	0.83	0.98	226.9	0.86	0.9839	0.00065	7.8e-05	. . +	Zfp143 Zfp523	Zfp143,9.39,7.75;Zfp523,96.42,76.73
V$ZNF76_143.01	V$STAF	ZNF143 is the human ortholog of Xenopus Staf, ZNF76 is a DNA binding protein related to ZNF143 and Staf	Selenocysteine tRNA activating factor	yytCCCRgsaknccyygngg	137	101	231	0.59	1	157.3	0.87	0.9556	0.2	0.0045	. . +
V$STAT.01	V$STAT	Signal transducers and activators of transcription	Signal transducer and activator of transcription	ttmygGGAA	985	282	841	1.17	0.00041	956.3	1.03	0.2089	0.69	1	+ . .	Stat1 Stat2 Stat3 Stat4 Stat5a Stat5b Stat6	Stat1,1.08,1.56;Stat2,5.73,14.17;Stat3,18.78,22.58;Stat4,0.14,0.25;Stat5a,0.04,0.11;Stat5b,1.51,2.3;Stat6,0.67,0.36
V$STAT1.01	V$STAT	Signal transducer and activator of transcription 1	Signal transducer and activator of transcription	anttccgGGAAntgns	453	218	403	1.12	0.047	417	1.09	0.0596	0.53	0.94	+ . .	Stat1	Stat1,1.08,1.56
V$STAT1.02	V$STAT	Signal transducer and activator of transcription 1	Signal transducer and activator of transcription	nnttccaGGAAnn	615	254	599	1.03	0.33	583.2	1.05	0.1137	0.53	0.97	. . .	Stat1	Stat1,1.08,1.56
V$STAT3.01	V$STAT	Signal transducer and activator of transcription 3	Signal transducer and activator of transcription	nnatTTCCsggaartgnn	617	224	602	1.02	0.34	584.3	1.06	0.1534	0.65	0.57	. . .	Stat3	Stat3,18.78,22.58
V$STAT3.02	V$STAT	Signal transducer and activator of transcription 3	Signal transducer and activator of transcription	nnTTCCwggwmnn	200	140	221	0.9	0.86	193	1.04	0.3161	0.31	0.66	. . .	Stat3	Stat3,18.78,22.58
V$STAT5.01	V$STAT	STAT5: signal transducer and activator of transcription 5	Signal transducer and activator of transcription	nnTTCYnrgaarwnn	686	253	581	1.18	0.0017	664.2	1.03	0.202	0.99	1	+ . .	Stat5a Stat5b	Stat5a,0.04,0.11;Stat5b,1.51,2.3
V$STAT6.01	V$STAT	STAT6: signal transducer and activator of transcription 6	Signal transducer and activator of transcription	rnyTTCCyrrgaann	592	253	548	1.08	0.1	584.2	1.01	0.3916	0.92	0.95	. . .	Stat6	Stat6,0.67,0.36
V$MEIS1.01	V$TALE	Binding site for monomeric Meis1 homeodomain protein	TALE homeodomain class recognizing TG motifs	ascTGTCan	650	267	593	1.1	0.056	605.6	1.07	0.0283	0.0012	0.047	. + +
V$MEIS1.02	V$TALE	Meis homeobox 1	TALE homeodomain class recognizing TG motifs	nnasctGTCAawnn	288	178	305	0.94	0.77	366.4	0.79	0.9999	0.87	0.52	. . .
V$MRG1.01	V$TALE	Meis homeobox 2 Meis2	TALE homeodomain class recognizing TG motifs	nnasctGTCAawnn	296	184	311	0.95	0.74	371.9	0.8	0.9999	0.84	0.45	. . .
V$MRG2.01	V$TALE	Meis homeobox 3 Meis3	TALE homeodomain class recognizing TG motifs	nnasctGTCAann	370	208	377	0.98	0.62	439.1	0.84	0.9996	0.083	0.13	. . .
V$PKNOX1.01	V$TALE	PBX/knotted 1 homeobox 1	TALE homeodomain class recognizing TG motifs	rnsasctGTCAawnn	332	198	370	0.9	0.93	409.2	0.81	0.9998	0.82	0.65	. . .
V$PKNOX2.01	V$TALE	PBX/knotted 1 homeobox 2	TALE homeodomain class recognizing TG motifs	ansrsctGTCAatnn	232	159	261	0.89	0.91	278.3	0.83	0.9983	0.42	0.094	. . .
V$TGIF.01	V$TALE	TG-interacting factor belonging to TALE class of homeodomain factors	TALE homeodomain class recognizing TG motifs	tGTCAnn	335	201	325	1.03	0.36	362.6	0.92	0.9428	0.47	0.39	. . .
V$TGIF1.01	V$TALE	TGFB-induced factor homeobox 1, TALE homeobox TG-interacting factor 1	TALE homeodomain class recognizing TG motifs	nnagctGTCAwwnt	278	170	319	0.87	0.96	324	0.86	0.996	0.43	0.31	. . .
V$TGIF2.01	V$TALE	TGFB-induced factor homeobox 2, TALE homeobox TG-interacting factor 2	TALE homeodomain class recognizing TG motifs	aannagctGTCAawnn	425	223	429	0.99	0.57	511.8	0.83	0.9999	0.37	0.51	. . .
V$TCF11.01	V$TCFF	TCF11/LCR-F1/Nrf1 homodimers	TCF11 transcription factor	GTCAtnn	290	185	275	1.05	0.28	308.5	0.94	0.8637	0.00022	0.0075	. . +
V$TEAD.01	V$TEAF	TEA domain-containing factors, transcriptional enhancer factors 1,3,4,5	TEA/ATTS DNA binding domain factors	nnwCATTccwsnn	668	274	560	1.19	0.0011	643.3	1.04	0.1625	0.063	3.3e-05	+ . X
V$TEF1.01	V$TEAF	TEF-1 related muscle factor	TEA/ATTS DNA binding domain factors	yaCATTccwsng	687	289	690	1	0.54	706.3	0.97	0.78	0.29	0.04	. . +
V$THAP1.01	V$THAP	THAP domain containing, apoptosis associated protein	THAP domain containing protein	astrykGGCAa	254	181	228	1.11	0.13	255.1	1	0.5413	0.0048	0.00022	. . +
V$WHN.01	V$WHNF	Winged helix protein, involved in hair keratinization and thymus epithelium differentiation	Winged helix binding sites	nngACGCtnn	45	38	66	0.68	0.98	43	1.05	0.399	0.13	0.039	. . +
V$MIF1.01	V$XBBF	MIBP1 / RFX1 complex	X-box binding factors	nngttgcdhrGYAAcngs	420	220	435	0.97	0.71	438	0.96	0.7993	0.17	0.53	. . .
V$RFX1.01	V$XBBF	X-box binding protein RFX1	X-box binding factors	nngtnrcnhrGYAAcnn	503	249	496	1.01	0.42	492.6	1.02	0.3189	0.23	0.98	. . .
V$RFX1.02	V$XBBF	X-box binding protein RFX1	X-box binding factors	nngtnrcnnhrGYAAcnn	382	228	354	1.08	0.16	375.1	1.02	0.3655	0.58	0.92	. . .
V$XBOX.01	V$XBBF	Motif bound by regulatory factor X RFX proteins	X-box binding factors	gknSCCTnggnrac	131	93	170	0.77	0.99	142.8	0.92	0.8043	1.5e-06	6.3e-10	. . X
V$YB1.01	V$YBXF	Y box binding protein 1, has a preference for binding ssDNA	Y-box binding transcription factors, multifunctional proteins involved in transcriptional and translational regulation, mRNA splicing, DNA replication and repair	cwgatTGGCymv	369	209	320	1.15	0.034	432.3	0.85	0.9995	0.062	0.21	+ . .
V$REX1.01	V$YY1F	REX1 TF; zinc finger protein 42	Activator/repressor binding to transcription initiation site	gCCATtannamna	435	234	440	0.99	0.58	499.3	0.87	0.9993	0.33	1.2e-08	. . X
V$YY1.01	V$YY1F	Yin and Yang 1 activator sites	Activator/repressor binding to transcription initiation site	nncggCCATcttsnntsnw	379	215	445	0.85	0.99	397	0.95	0.8289	0.0034	0.00046	. . +
V$YY1.02	V$YY1F	Yin and Yang 1 repressor sites	Activator/repressor binding to transcription initiation site	nnCCATnttnnran	1422	309	1514	0.94	0.96	1279.5	1.11	<0.0001	0.76	4.3e-13	. X X
V$YY2.01	V$YY1F	TF yin yang 2	Activator/repressor binding to transcription initiation site	bCCAThttnv	339	205	374	0.91	0.91	341.6	0.99	0.5607	0.13	0.00039	. . +
V$YY2.02	V$YY1F	TF yin yang 2	Activator/repressor binding to transcription initiation site	CCATtancnmnccata	745	290	775	0.96	0.79	820.4	0.91	0.9975	0.05	1.3e-13	. . X
V$ZBP89.01	V$ZBPF	Zinc finger TF ZBP-89	Zinc binding protein factors	bhcchCCCCchh	97	64	177	0.55	1	133.3	0.73	0.9973	0.56	0.0018	. . +
V$ZF9.01	V$ZBPF	Core promoter-binding protein CPBP with 3 Krueppel-type zinc fingers	Zinc binding protein factors	grnsCCRCcccybn	131	79	243	0.54	1	105.8	1.24	0.0125	0.12	0.21	. + .
V$ZKSCAN3.01	V$ZBPF	Zinc finger with KRAB and SCAN domains 3	Zinc binding protein factors	CCCCmyc	187	113	268	0.7	1	185.5	1.01	0.466	0.078	7.3e-10	. . X
V$ZNF202.01	V$ZBPF	Transcriptional repressor, binds to elements found predominantly in genes that participate in lipid metabolism	Zinc binding protein factors	ccnsccCCCAcccccaccccmmc	77	54	175	0.44	1	42.7	1.8	<0.0001	0.053	0.027	. X +
V$ZNF219.01	V$ZBPF	Kruppel-like zinc finger protein 219	Zinc binding protein factors	cnCCCCcnmccc	119	67	231	0.52	1	132.3	0.9	0.8327	0.99	0.0068	. . +
V$ZNF300.01	V$ZBPF	KRAB-containing zinc finger protein 300	Zinc binding protein factors	cnCCCCng	388	171	630	0.62	1	506	0.77	1	0.00067	1.7e-22	. . X
V$ZNF35.01	V$ZF35	Human zinc finger protein ZNF35	Zinc finger protein ZNF35	vssnssAAKAnn	2580	314	2496	1.03	0.12	2491.6	1.04	0.0312	1	1	. + .
V$ZF5.01	V$ZF5F	Zinc finger / POZ domain TF	ZF5 POZ domain zinc finger	gtgnGCGCbn	20	18	35	0.57	0.98	25.9	0.77	0.8964	0.51	0.2	. . .
V$AREB6.01	V$ZFHX	AREB6 Atp1a1 regulatory element binding factor 6	Two-handed zinc finger homeodomain transcription factors	nnynyACCTgwvt	217	155	229	0.95	0.73	234.9	0.92	0.8867	0.00071	0.036	. . +	Zeb1	NA,NA,NA
V$AREB6.02	V$ZFHX	AREB6 Atp1a1 regulatory element binding factor 6	Two-handed zinc finger homeodomain transcription factors	wnwCACCtgwnn	212	155	215	0.99	0.58	237.5	0.89	0.9601	0.32	0.039	. . +	Zeb1	NA,NA,NA
V$AREB6.03	V$ZFHX	AREB6 Atp1a1 regulatory element binding factor 6	Two-handed zinc finger homeodomain transcription factors	vnrCACCtgknn	59	53	81	0.73	0.97	64.4	0.92	0.7649	0.065	0.058	. . .	Zeb1	NA,NA,NA
V$AREB6.04	V$ZFHX	AREB6 Atp1a1 regulatory element binding factor 6	Two-handed zinc finger homeodomain transcription factors	nbGTTTsnn	1407	312	1366	1.03	0.22	1242.6	1.13	<0.0001	1	1	. X .	Zeb1	NA,NA,NA
V$DELTAEF1.01	V$ZFHX	deltaEF1	Two-handed zinc finger homeodomain transcription factors	nncACCTna	226	162	231	0.98	0.61	255.9	0.88	0.9771	0.28	0.24	. . .	Zeb1	NA,NA,NA
V$DELTAEF1.02	V$ZFHX	Delta-crystallin enhancer binding factor, TF 8, zinc finger homeobox 1a	Two-handed zinc finger homeodomain transcription factors	vncACCTdknn	402	227	384	1.05	0.27	442.1	0.91	0.981	0.15	0.12	. . .	Zeb1	NA,NA,NA
V$SIP1.01	V$ZFHX	Smad-interacting protein	Two-handed zinc finger homeodomain transcription factors	nnswcACCTgnn	76	70	95	0.8	0.94	80.5	0.94	0.7093	0.087	0.046	. . +
V$ZID.01	V$ZFIA	Zinc finger with interaction domain	Zinc finger with interaction domain factors	ngGCTCyatcayc	227	152	265	0.86	0.96	264.7	0.86	0.9931	0.021	0.18	. . +
V$ZNF217.01	V$ZFTR	Zinc finger protein 217	Zinc finger transcriptional repressor	GAAYnstgknnkw	1977	314	1777	1.11	0.00058	1983.5	1	0.5626	1	1	+ . .
V$ZFX.01	V$ZFXY	X-linked zinc finger protein	Zfx and Zfy - transcription factors implicated in mammalian sex determination	nnGGCCtggnn	111	79	189	0.59	1	144.7	0.77	0.9943	0.00016	2.9e-05	. . X
V$SZF1.01	V$ZNFP	SZF1, hematopoietic progenitor-restricted KRAB-zinc finger protein	Zinc finger proteins	ccaGGGTatcagccg	163	122	221	0.74	1	160.2	1.02	0.4166	0.16	6.7e-07	. . X
V$ZBRK1.01	V$ZNFP	TF with 8 central zinc fingers and an N-terminal KRAB domain	Zinc finger proteins	vgggsmGCAGnnctttktkknc	123	102	151	0.81	0.96	125.8	0.98	0.6112	4.2e-05	0.67	. . X
